# Supplementary material for: Enzymatic and non-enzymatic pathways of kynurenines' dimerization: the molecular factors for oxidative stress development
Source: PLoS Comput Biol. 2018 Dec 10;14(12):e1006672. doi: 10.1371/journal.pcbi.1006672 (PMC6301705; doi:10.1371/journal.pcbi.1006672)
Supplement: S3 Table — (XLS) [file pcbi.1006672.s003.xls]

## Sheet: Free energy
Level II (B3LYP/6-311G(d,p))
exothermic
slightly endothermic (<10 kcal/mol)
endothermic
ENZYMATIC DIMERIZATION
2AP									H-atom abstraction thermal enthalpy correction
ET	ET		ΔET	GCORR	GCORR	GCORR	ΔGCORR	ΔG	HCORR	HCORR	HCORR	ΔHCORR
2AP	2AP*		N1	2AP	H*	2AP*		N1	2AP	H*	2AP*
-362.929	-362.303		77.5685	56.596	-6.686	48.266	-15.016	62.5525	80.81	1.481	72.817	-6.512
2AP*	2APq		N2	2AP*	H*	2APq		N2	2AP*	H*	2APq
-362.303	-361.675		78.839	48.266	-6.686	42.184	-12.768	66.071	72.817	1.481	65.752	-5.584
2AP	2APq	D1-2AP	N3	2AP	2APq	D1-2AP		N3
-362.929	-361.675	-724.618	-8.581	56.596	42.184	113.448	14.668	6.087
D1-2AP	D2-2AP		N4	D1-2AP		D2-2AP		N4
-724.618	-724.643		-15.5928	113.448		113.224	-0.224	-15.8168
D2-2AP	D3-2AP		N5	D2-2AP	H*	D3-2AP		N5	D2-2AP	H*	D3-2AP
-724.643	-724.025		72.0948	113.224	-6.686	105.393	-14.517	57.5778	148.663	1.481	140.862	-6.32
D3-2AP	D4-2AP		N6	D3-2AP	H*	D4-2AP		N6	D3-2AP	H*	D4-2AP
-724.025	-723.397		79.0055	105.393	-6.686	98.929	-13.15	65.8555	140.862	1.481	133.65	-5.731
D4-2AP	D4(H+)-2AP		N7	D4-2AP		D4(H+)-2AP		N7
-723.397	-723.808		-257.859	98.929		107.941	9.012	-248.847
D4(H+)-2AP	D5-2AP		N8	D4(H+)-2AP		D5-2AP		N8
-723.808	-723.411		249.198	107.941		98.938	-9.003	240.195
D5-2AP	D6-2AP		N9	D5-2AP		D6-2AP		N9
-723.411	-723.406		3.46962	98.938		101.783	2.845	6.31462
D6-2AP	D7-2AP		N10	D6-2AP		D7-2AP		N10
-723.406	-723.433		-17.2725	101.783		101.051	-0.732	-18.0045
D7-2AP	D8-2AP		N11	D7-2AP	H*	D8-2AP		N11	D7-2AP	H*	D8-2AP
-723.433	-722.821		69.1178	101.051	-6.686	93.383	-14.354	54.7638	134.127	1.481	126.362	-6.284
D8-2AP	D9-2AP		N12	D8-2AP	H*	D9-2AP		N12	D8-2AP	H*	D9-2AP
-722.821	-722.2		74.4857	93.383	-6.686	87.443	-12.626	61.8597	126.362	1.481	119.399	-5.482
D9-2AP	D9(H+)-2AP		N13	D9-2AP		D9(H+)-2AP		N13
-722.2	-722.603		-252.987	87.443		96.251	8.808	-244.179
D9(H+)-2AP	D10-2AP		N14	D9(H+)-2AP		D10-2AP		N14
-722.603	-722.224		238.163	96.251		86.94	-9.311	228.852
L-3HOK									H-atom abstraction thermal enthalpy correction
ET	ET		ΔET	GCORR	GCORR	GCORR	ΔGCORR	ΔG	HCORR	HCORR	HCORR	ΔHCORR
L-3HOK	L-3HOK*		N1	L-3HOK	H*	L-3HOK*		N1	L-3HOK	H*	L-3HOK*
-798.935	-798.309		77.5229	111.444	-6.686	103.647	-14.483	63.0399	148.523	1.481	140.369	-6.673
L-3HOK*	L-3HOKq		N2	L-3HOK*	H*	L-3HOKq		N2	L-3HOK*	H*	L-3HOKq
-798.309	-797.673		83.9806	103.647	-6.686	94.86	-15.473	68.5076	140.369	1.481	133.116	-5.772
L-3HOK	L-3HOK	D1-L-3HOK	N3	L-3HOK	L-3HOK	D1-L-3HOK		N3
-798.935	-797.673	-1596.63	-10.9207	111.444	94.865	222.62	16.311	5.3903
D1-L-3HOK	D2-L-3HOK		N4	Dimer [5]		D2-L-3HOK		N4
-1596.63	-1596.66		-18.7605	222.62		225.641	3.021	-15.7395
D2-L-3HOK	D3-L-3HOK		N5	D2-L-3HOK	H*	D3-L-3HOK		N5	D2-L-3HOK	H*	D3-L-3HOK
-1596.66	-1596.04		70.7942	225.641	-6.686	218.432	-13.895	56.8992	283.589	1.481	275.83	-6.278
D3-L-3HOK	D4-L-3HOK		N6	D3-L-3HOK	H*	D4-L-3HOK		N6	D3-L-3HOK	H*	D4-L-3HOK
-1596.04	-1595.42		75.7796	218.432	-6.686	211.661	-13.457	62.3226	275.83	1.481	268.433	-5.916
D4-L-3HOK	D4(H+)-L-3HOK		N7	D4-L-3HOK		D4(H+)-L-3HOK		N7
-1595.42	-1595.81		-247.997	211.661		219.492	7.831	-240.166
D4(H+)-L-3HOK	D5-L-3HOK		N8	D4(H+)-L-3HOK		D5-L-3HOK		N8
-1595.81	-1595.42		243.585	219.492		209.523	-9.969	233.616
D5-L-3HOK	D6-L-3HOK		N9	D5-L-3HOK		D6-L-3HOK		N9
-1595.42	-1595.42		3.66243	209.523		211.892	2.369	6.03143
D6-L-3HOK	D7-L-3HOK		N10	D6-L-3HOK		D7-L-3HOK		N10
-1595.42	-1595.45		-21.5623	211.892		212.478	0.586	-20.9763
D7-L-3HOK	D8-L-3HOK		N11	D7-L-3HOK	H*	D8-L-3HOK		N11	D7-L-3HOK	H*	D8-L-3HOK
-1595.45	-1594.84		68.9083	212.478	-6.686	205.34	-13.824	55.0843	269.134	1.481	261.571	-6.082
D8-L-3HOK	D9-L-3HOK		N12	D8-L-3HOK	H*	D9-L-3HOK		N12	D8-L-3HOK	H*	D9-L-3HOK
-1594.84	-1594.23		66.6117	205.34	-6.686	199.661	-12.365	54.2467	261.571	1.481	254.115	-5.975
D9-L-3HOK	D9(H+)-L-3HOK		N13	D9-L-3HOK		D9(H+)-L-3HOK		N13
-1594.23	-1594.62		-243.428	199.661		206.625	6.964	-236.464
D9(H+)-L-3HOK	D(10)-L-3HOK		N14	D9(H+)-L-3HOK		D10-L-3HOK		N14
-1594.62	-1594.23		246.143	206.625		196.955	-9.67	236.473
3HAA									H-atom abstraction thermal enthalpy correction
ET	ET		ΔET	GCORR	GCORR	GCORR	ΔGCORR	ΔG	HCORR	HCORR	HCORR	ΔHCORR
3HAA	3HAA*		N1	3HAA	H*	3HAA*		N1	3HAA	H*	3HAA*
-551.565	-550.94		77.061	63.509	-6.686	55.895	-14.3	62.761	92.081	1.481	84.219	-6.381
3HAA*	3HAAq		N2	3HAA*	H*	3HAAq		N2	3HAA*	H*	3HAAq
-550.94	-550.297		87.8999	55.895	-6.686	48.391	-14.19	73.7099	84.219	1.481	76.905	-5.833
3HAA	3HAAq	D1-3HAA	N3	3HAA	3HAA	D1-3HAA		N3
-551.565	-550.297	-1101.88	-13.5144	63.509	48.391	128.539	16.639	3.12457
D1-3HAA	D2-3HAA		N4	D1-3HAA		D2-3HAA		N4
-1101.88	-1101.91		-15.9253	128.539		127.581	-0.958	-16.8833
D2-3HAA	D3-3HAA		N5	D2-3HAA	H*	D3-3HAA		N5	D2-3HAA	H*	D3-3HAA
-1101.91	-1101.3		69.8477	127.581	-6.686	120.361	-13.906	55.9417	171.175	1.481	163.532	-6.162
D3-3HAA	D4-3HAA		N6	D3-3HAA	H*	D4-3HAA		N6	D3-3HAA	H*	D4-3HAA
-1101.3	-1100.66		85.3918	120.361	-6.686	112.949	-14.098	71.2938	163.532	1.481	156.12	-5.931
D4-3HAA	D4(H+)-3HAA		N7	D4-3HAA		D4(H+)-3HAA		N7
-1100.66	-1101.07		-260.699	112.949		122.312	9.363	-251.336
D4(H+)-3HAA	D5-3HAA		N8	D4(H+)-3HAA		D5-3HAA		N8
-1101.07	-1100.68		248.144	122.312		114	-8.312	239.832
D5-3HAA	D6-3HAA		N9	D5-3HAA		D6-3HAA		N9
-1100.68	-1100.66		12.0291	114		115.156	1.156	13.1851
D6-3HAA	D7-3HAA		N10	D6-3HAA		D7-3HAA		N10
-1100.66	-1100.71		-29.7854	115.156		114.951	-0.205	-29.9904
D7-3HAA	D8-3HAA		N11	D7-3HAA	H*	D8-3HAA		N11	D7-3HAA	H*	D8-3HAA
-1100.71	-1100.1		67.037	114.951	-6.686	108.077	-13.56	53.477	156.602	1.481	148.975	-6.146
D8-3HAA	D9-3HAA		N12	D8-3HAA	H*	D9-3HAA		N12	D8-3HAA	H*	D9-3HAA
-1100.1	-1099.46		82.0217	108.077	-6.686	99.967	-14.796	67.2257	148.975	1.481	141.719	-5.775
D9-3HAA	D9(H+)-3HAA		N13	D9-3HAA		D9(H+)-3HAA		N13
-1099.46	-1099.87		-256.306	99.967		109.949	9.982	-246.324
D9(H+)-3HAA	D10-3HAA		N14	D9(H+)-3HAA		D10-3HAA		N14
-1099.87	-1099.47		250.717	109.949		100.977	-8.972	241.745
3HAAi									H-atom abstraction thermal enthalpy correction
ET	ET		ΔET	GCORR	GCORR	GCORR	ΔGCORR	ΔG	HCORR	HCORR	HCORR	ΔHCORR
3HAAi	3HAAi*		N1	3HAAi	H*	3HAAi*		N1	3HAAi	H*	3HAAi*
-551.005	-550.396		66.9972	55.005	-6.686	47.035	-14.656	52.3412	83.124	1.481	75.113	-6.53
3HAAi*	q3HAAi		N2	3HAAi*	H*	q3HAAi		N2	3HAAi*	H*	q3HAAi
-550.396	-549.757		86.1812	47.035	-6.686	40.098	-13.623	72.5582	75.113	1.481	68.226	-5.406
3HAAi	3HAAiq	D1-3HAAi	N3	3HAAi	3HAAiq	D1-3HAAi		N3
-551.005	-549.757	-1100.73	18.5124	55.005	40.098	112.794	17.691	36.2034
D1-3HAAi	D2-3HAAi		N4	D1-3HAAi		D2-3HAAi		N4
-1100.73	-1100.72		8.63	112.794		109.785	-3.009	5.621
D2-3HAAi	D3-3HAAi		N5	D2-3HAAi	H*	D3-3HAAi		N5	D2-3HAAi	H*	D3-3HAAi
-1100.72	-1100.12		57.717	109.785	-6.686	102.155	-14.316	43.401	153.343	1.481	145.714	-6.148
D3-3HAAi	D4-3HAAi		N6	D3-3HAAi	H*	D4-3HAAi		N6	D3-3HAAi	H*	D4-3HAAi
-1100.12	-1099.49		81.6933	102.155	-6.686	97.835	-11.006	70.6873	145.714	1.481	139.237	-4.996
D4-3HAAi	D4(H+)-3HAAi		N7	D4-3HAAi		D4(H+)-3HAAi		N7
-1099.49	-1100.13		-397.813	97.835		103.655	5.82	-391.993
D4(H+)-3HAAi	D5-3HAAi		N8	D4(H+)-3HAAi		D5-3HAAi		N8
-1100.13	-1099.5		394.274	103.655		96.684	-6.971	387.303
D5-3HAAi	D6-3HAAi		N9	D5-3HAAi		D6-3HAAi		N9
-1099.5	-1099.44		37.0031	96.684		97.423	0.739	37.7421
D6-3HAAi	D7-3HAAi		N10	D6-3HAAi		D7-3HAAi		N10
-1099.44	-1099.51		-44.3789	97.318		97.504	0.186	-44.1929
D7-3HAAi	D8-3HAAi		N11	D7-3HAAi	H*	D8-3HAAi		N11	D7-3HAAi	H*	D8-3HAAi
-1099.51	-1098.92		52.8726	97.504	-6.686	89.831	-14.359	38.5136	138.698	1.481	130.82	-6.397
D8-3HAAi	D9-3HAAi		N12	D8-3HAAi	H*	D9-3HAAi		N12	D8-3HAAi	H*	D9-3HAAi
-1098.92	-1098.28		88.4276	89.831	-6.686	82.805	-13.712	74.7156	130.82	1.481	123.904	-5.435
D9-3HAAi	D9(H+)-3HAAi		N13	D9-3HAAi		D9(H+)-3HAAi		N13
-1098.28	-1098.93		-410.379	82.805		95.447	12.642	-397.737
D9(H+)-3HAAi	D10-3HAAi		N14	D9(H+)-3HAAi		D10-3HAAi		N14
-1098.93	-1098.27		413.31	95.447		83.457	-11.99	401.32
NONENZYMATIC DIMERIZATION
2AP									H-atom abstraction thermal enthalpy correction
ET	ET		ΔET	GCORR	GCORR	GCORR	ΔGCORR	ΔG	HCORR	HCORR		ΔHCORR
2APq	2APq	D1'-2AP	N15	2APq	2APq	D1'-2AP		N15
-361.675	-361.675	-723.364	-8.62438	42.184	42.184	98.36	13.992	5.36762
D1'-2AP	D3'-2AP		N16	D1'-2AP	H*	D3'-2AP		N16	D1'-2AP	H*	D3'-2AP
-723.364	-722.781		50.8508	98.36	-6.686	90.454	-14.592	36.2588	133.027	1.481	125.252	-6.294
D3'-2AP	D10-2AP		N17	D3'-2AP	H*	D10-2AP		N17	D3'-2AP	H*	D10-2AP
-722.781	-722.224		34.608	90.454	-6.686	86.94	-10.2	24.408	125.252	1.481	119.207	-4.564
D1'-2AP	D2'-2AP		N18	D1'-2AP		D2'-2AP		N18
-723.364	-723.395		-19.3526	98.36		98.809	0.449	-18.9036
D2'-2AP	D3'-2AP		N19	D2'-2AP	H*	D3'-2AP		N19	D2'-2AP	H*	D3'-2AP
-723.395	-722.781		70.2034	98.809	-6.686	90.454	-15.041	55.1624	133.436	1.481	125.252	-6.703
D3'-2AP	D5'-2AP		N20	D3'		D5'-2AP		N20
-722.781	-722.776		2.88999	90.454		93.099	2.645	5.53499
D5'-2AP	D10-2AP		N21	D5'-2AP	H*	D10-2AP		N21	D5'-2AP	H*	D10-2AP
-722.776	-722.224		31.718	93.099	-6.686	86.94	-12.845	18.873	125.646	1.481	119.207	-4.958
D3'-2AP	D4'-2AP		N22	D3'-2AP		D4'		N22
-722.781	-722.142		85.6439	90.454		84.304	-6.15	79.4939
D4'-2AP	D6'-2AP		N23	D4'		D6'-2AP		N23
-722.142	-722.124		11.8107	84.304		84.709	0.405	12.2157
D6'-2AP	D10-2AP		N24	D6'-2AP		D10-2AP		N24
-722.124	-722.224		-62.8465	84.709		86.94	2.231	-60.6155
D5'-2AP	D8'-2AP		N25	D5'-2AP		D8'-2AP		N25
-722.776	-722.821		-27.9435	93.099		93.383	0.284	-27.6595
D5'-2AP	D6'-2AP			D5'-2AP	H*	D6'-2AP			D5'-2AP	H*	D6'-2AP
-722.776	-722.124		94.5645	93.099	-6.686	84.709	-15.076	79.4885	125.646	1.481	117.145	-7.02
L-3HOK									H-atom abstraction thermal enthalpy correction
ET	ET		ΔET	GCORR	GCORR	GCORR	ΔGCORR	ΔG	HCORR	HCORR	HCORR	ΔHCORR
L-3HOKq	L-3HOKq	D1'-L-3HOK	N15	L-3HOKq	L-3HOKq	D1'-L-3HOK		N15
-797.673	-797.673	-1595.37	-15.0599	94.86	94.86	207.172	17.452	2.39209
D1'-L-3HOK	D3'-L-3HOK		N16	D1'-L-3HOK	H*	D3'-L-3HOK		N16	D1'-L-3HOK	H*	D3'-L-3HOK
-1595.37	-1594.78		54.6075	207.172	-6.686	199.643	-14.215	40.3925	267.937	1.481	259.72	-6.736
D3'-L-3HOK	D10-L-3HOK		N17	D3'-L-3HOK	H*	D10-L-3HOK		N17	D3'-L-3HOK	H*	D10-L-3HOK
-1594.78	-1594.23		31.7646	199.643	-6.686	196.955	-9.374	22.3906	259.72	1.481	254.067	-4.172
D1'-L-3HOK	D2'-L-3HOK		N18	D1'-L-3HOK		D2'-L-3HOK		N18
-1595.37	-1595.38		-6.07018	207.172		209.878	2.706	-3.36418
D2'-L-3HOKq	D3'-L-3HOKq		N19	D2'-L-3HOK	H*	D3'-L-3HOKq		N19	D2'-L-3HOKq	H*	D3'-L-3HOK
-1595.38	-1594.78		60.6777	209.878	-6.686	199.643	-16.921	43.7567	267.445	1.481	259.72	-6.244
D3'-L-3HOK	D5'-L-3HOK		N20	D3'-L-3HOK		D5'-L-3HOK		N20
-1594.78	-1594.78		-0.866238	199.643		202.976	3.333	2.46676
D5'-L-3HOK	D10-L3HOK		N21	D5'-L-3HOK	H*	D10-L3HOK		N21	D5'-L-3HOK	H*	D10-L3HOK
-1594.78	-1594.23		32.6309	202.976	-6.686	196.955	-12.707	19.9239	260.624	1.481	254.067	-5.076
D3'-L-3HOK	D4'-L-3HOK		N22	D3'-L-3HOK		D4'-L-3HOK		N22
-1594.78	-1594.15		78.7513	199.643		195.315	-4.328	74.4233
D4'-L-3HOK	D6'-L3HOK		N23	D4'-L-3HOK		D6'-L-3HOK		N23
-1594.15	-1594.12		23.9149	195.315		194.392	-0.923	22.9919
D6'-L3HOK	D10-L3HOK		N24	D6'-L3HOK		D10-L3HOK		N24
-1594.12	-1594.23		-70.9016	194.392		196.955	2.563	-68.3386
D5'-L-3HOK	D8'-L-3HOK		N25	D5'-L-3HOK		D8'-L-3HOK		N25
-1594.78	-1594.84		-36.6959	202.976		205.34	2.364	-34.3319
D5'-L-3HOK	D6'-L3HOK			D5'-L-3HOK	H*	D6'-L-3HOK			D5'-L-3HOK	H*	D6'-L-3HOK
-1594.78	-1594.12		103.532	202.976	-6.686	194.392	-15.27	88.2624	260.624	1.481	251.688	-7.455
3HAA									H-atom abstraction thermal enthalpy correction
ET	ET		ΔET	GCORR	GCORR	GCORR	ΔGCORR	ΔG	HCORR	HCORR	HCORR	ΔHCORR
3HAAq	3HAAq	D'-3HAA	N15	3HAAq	3HAAq	D'-3HAA		N15
-550.297	-550.297	-1100.63	-19.0974	48.391	48.391	111.643	14.861	-4.23636
D1'-3HAA	D3'-3HAA		N16	D1'-3HAA	H*	D3'-3HAA		N16	D1'-3HAA	H*	D3'-3HAA
-1100.63	-1100.04		54.649	111.643	-6.686	104.623	-13.706	40.943	155.617	1.481	147.831	-6.305
D3'-3HAA	D10'-3HAA		N17	D3'-3HAA	H*	D10'-3HAA		N17	D3'-3HAA	H*	D10'-3HAA
-1100.04	-1099.47		38.4166	104.623	-6.686	100.977	-10.332	28.0846	147.831	1.481	141.605	-4.745
D1'-3HAA	D2'-3HAA		N18	D1'-3HAA		D2'-3HAA		N18
-1100.63	-1100.64		-11.5739	111.643		111.981	0.338	-11.2359
D2'-3HAA	D3'-3HAA		N19	D2'-3HAA	H*	D3'-3HAA		N19	D2'-3HAA	H*	D3'-3HAA
-1100.64	-1100.04		66.223	111.981	-6.686	104.623	-14.044	52.179	155.513	1.481	147.831	-6.201
D3'-3HAA	D5'-3HAA		N20	D3'-3HAA		D5'-3HAA		N20
-1100.04	-1100.03		6.81457	104.623		106.688	2.065	8.87957
D5'-3HAA	D10'-3HAA		N21	D5'-3HAA	H*	D10'-3HAA		N21	D5'-3HAA	H*	D10'-3HAA
-1100.03	-1099.47		31.6021	106.688	-6.686	100.977	-12.397	19.2051	148.045	1.481	141.605	-4.959
D3'-3HAA	D4'-3HAA		N22	D3'-3HAA		D4'-3HAA		N22
-1100.04	-1099.39		91.7605	104.623		97.461	-7.162	84.5985
D4'-3HAA	D6'-3HAA		N23	D4'-3HAA		D6'-3HAA		N23
-1099.39	-1099.37		13.5584	97.461		97.332	-0.129	13.4294
D6'-3HAA	D10'-3HAA		N24	D6'-3HAA		D10'-3HAA		N24
-1099.37	-1099.47		-66.9023	97.332		100.977	3.645	-63.2573
D5'-3HAA	D8'-3HAA		N25	D5'-3HAA		D8'-3HAA		N25
-1100.03	-1100.1		-44.831	106.688		108.077	1.389	-43.442
D5'-3HAA	D6'-3HAA			D5'-3HAA	H*	D6'-3HAA			D5'-3HAA	H*	D6'-3HAA
-1100.03	-1099.37		98.5043	106.688	-6.686	97.332	-16.042	82.4623	148.045	1.481	139.375	-7.189
3HAAi									H-atom abstraction thermal enthalpy correction
ET	ET		ΔET	GCORR	GCORR	GCORR	ΔGCORR	ΔG	HCORR	HCORR	HCORR	ΔHCORR
3HAAiq	3HAAiq	D1'-3HAAi	N15	3HAAiq	3HAAiq	D1'-3HAAi		N15
-549.757	-549.757	-1099.44	47.46	40.098	40.098	94.833	14.637	62.097
D1'-3HAAi	D3'-3HAAi		N16	D1'-3HAAi	H*	D3'-3HAAi		N16	D1'-3HAAi	H*	D3'-3HAAi
-1099.44	-1098.85		53.9754	94.833	-6.686	86.802	-14.717	39.2584	137.853	1.481	129.791	-6.581
D3'-3HAAi	D10-3HAAi		N17	D3'-3HAAi	H*	D10-3HAAi		N17	D3'-3HAAi	H*	D10-3HAAi
-1098.85	-1098.27		46.217	86.802	-6.686	83.457	-10.031	36.186	129.791	1.481	123.762	-4.548
D1'-3HAAi	D2'-3HAAi		N18	D1'-3HAAi		D2'-3HAAi		N18
-1099.44	-1099.44		-3.61083	94.833		93.914	-0.919	-4.52983
D2'-3HAAi	D3'-3HAAi		N19	D2'-3HAAi	H*	D3'-3HAAi		N19	D2'-3HAAi	H*	D3'-3HAAi
-1099.44	-1098.85		57.5862	93.914	-6.686	86.802	-13.798	43.7882	137.52	1.481	129.791	-6.248
D3'-3HAAi	D5'-3HAAi		N20	D3'-3HAAi		D5'-3HAAi		N20
-1098.85	-1098.84		9.09208	86.802		88.45	1.648	10.7401
D5'-3HAAi	D10'-3HAAi		N21	D5'-3HAAi	H*	D10'-3HAAi		N21	D5'-3HAAi	H*	D10'-3HAAi
-1098.84	-1098.27		37.1249	88.45	-6.686	83.457	-11.679	25.4459	130.01	1.481	123.762	-4.767
D3'-3HAAi	D4'-3HAAi		N22	D3'-3HAAi		D4'-3HAAi		N22
-1098.85	-1098.21		84.1352	86.802		80.46	-6.342	77.7932
D4'-3HAAi	D6'-3HAAi		N23	D4'-3HAAi		D6'-3HAAi		N23
-1098.21	-1098.18		21.6532	80.46		79.878	-0.582	21.0712
D6'-3HAAi	D10'-3HAAi		N24	D6'-3HAAi		D10'-3HAAi		N24
-1098.18	-1098.27		-59.5714	79.878		83.457	3.579	-55.9924
D5'-3HAAi	D8'-3HAA		N25	D5'-3HAAi		D8'-3HAAi		N25
-1098.84	-1098.92		-54.2336	88.45		89.831	1.381	-52.8526
D5'-3HAAi	D6'-3HAAi			D5'-3HAAi	H*	D6'-3HAAi			D5'-3HAAi	H*	D6'-3HAAi
-1098.84	-1098.18		96.6963	88.45	-6.686	79.878	-15.258	81.4383	130.01	1.481	121.73	-6.799

## Sheet: IP and EA
B3LYP/6-311G** (level II)										Optimized in water
2AP	Cation ET	Cation GCORR	Neutral ET	Neutral GCORR	Anion ET	Anion GCORR	IP	EA	(IP+EA)/2
2AP	-362.669	57.087	-362.929	56.596	-362.872	52.038	163.588	-30.9706	66.3085
2AP*	-362.038	50.188	-362.303	47.963	-362.357	48.223	168.435	33.4126	100.924
2APq	-361.319	41.65	-361.675	42.184	-361.732	40.319	222.696	37.4095	130.053
D1'-2AP	-723.093	97.112	-723.364	98.36	-723.436	96.291	168.806	47.0096	107.908
D3'-2AP	-722.542	92.303	-722.781	98.36	-722.875	91.075	144.212	66.5045	105.358
D1-2AP	-724.371	113.278	-724.618	113.448	-724.631	110.018	154.853	11.7799	83.3162
D2-2AP	-724.418	114.015	-724.643	113.224	-724.603	107.253	141.61	-18.6471	61.4816
D3-2AP	-723.808	107.94	-724.025	105.393	-724.072	104.317	138.793	30.4745	84.6337
D4-2AP	-723.134	99.289	-723.397	98.929	-723.447	96.584	165.556	33.2273	99.3919
D5-2AP	-723.159	98.947	-723.411	98.938	-723.466	97.07	158.529	36.3798	97.4546
D6-2AP	-723.165	102.045	-723.406	101.783	-723.425	98.177	151.245	15.794	83.5196
D7-2AP	-723.218	102.3	-723.433	101.051	-723.393	96.393	136.556	-20.7332	57.9115
D8-2AP	-722.603	96.257	-722.821	93.383	-722.87	92.816	139.483	31.6647	85.5738
D9-2AP	-721.924	86.817	-722.2	87.443	-722.249	84.844	172.402	33.3797	102.891
D10-2AP	-721.954	87.532	-722.224	86.94	-722.278	85.656	169.65	35.1705	102.41
L-3-HOK	Cation ET	Cation GCORR	Neutral ET	Neutral GCORR	Anion ET	Anion GCORR	IP	EA	(IP+EA)/2
L-3HOK	-798.679	111.411	-798.935	111.444	-798.934	108.34	160.368	2.38092	81.3746
L-3HOK*	-798.052	104.543	-798.309	103.647	-798.376	103.015	162.03	42.5969	102.313
L-3HOKq	-797.377	93.566	-797.673	94.86	-797.757	94.314	184.808	52.8824	118.845
D1'-L-3HOK	-1595.1	206.849	-1595.37	207.172	-1595.46	206.688	167.727	58.2739	113.001
D3'-L-3HOK	-1594.54	200.383	-1594.78	199.643	-1594.88	200.19	149.293	64.1533	106.723
D1-L-3HOK	-1596.37	222.58	-1596.63	222.62	-1596.68	220.522	159.755	35.3685	97.5616
D2-L-3HOK	-1596.42	225.835	-1596.66	225.641	-1596.68	224.071	147.768	19.3413	83.5544
D3-L-3HOK	-1595.81	219.472	-1596.04	218.432	-1596.11	218.908	143.944	43.4187	93.6813
D4-L-3HOK	-1595.15	209.604	-1595.42	211.661	-1595.5	210.579	167.911	51.2859	109.599
D5-L-3HOK	-1595.16	208.316	-1595.42	209.523	-1595.5	207.372	162.914	48.8013	105.857
D6-L-3HOK	-1595.17	211.574	-1595.42	211.892	-1595.48	209.021	158.48	38.4842	98.4821
D7-L-3HOK	-1595.23	213.246	-1595.45	212.478	-1595.48	209.581	139.288	22.6074	80.9476
D8-L-3HOK	-1594.62	206.566	-1594.84	205.34	-1594.91	204.249	139.512	46.9126	93.2121
D9-L-3HOK	-1593.96	197.807	-1594.23	199.661	-1594.31	198.078	172.304	48.9486	110.626
D10-L-3HOK	-1593.96	196.137	-1594.23	196.955	-1594.3	194.67	166.308	47.8075	107.058
XAN	-1536.16	158.669	-1536.44	161.347	-1536.54	159.54	176.16	59.9762	118.068
3HAA	Cation ET	Cation GCORR	Neutral ET	Neutral GCORR	Anion ET	Anion GCORR	IP	EA	(IP+EA)/2
3HAA	-551.297	63.952	-551.565	63.509	-551.553	60.194	168.143	-4.19281	81.975
3HAA*	-550.668	57.022	-550.94	55.895	-551.005	56.484	171.641	40.3786	106.01
3HAAq	-549.968	45.779	-550.297	48.391	-550.372	47.213	204.322	48.0796	126.201
D1'-3HAA	-1100.35	111.04	-1100.63	111.643	-1100.71	110.46	175.044	52.6427	113.843
D3'-3HAA	-1099.8	105.59	-1100.04	104.623	-1100.13	104.492	151.728	60.3973	106.063
D1-3HAA	-1101.63	128.228	-1101.88	128.539	-1101.94	125.002	159.503	36.5963	98.0495
D2-3HAA	-1101.68	128.463	-1101.91	127.581	-1101.92	124.059	144.191	8.84843	76.5197
D3-3HAA	-1101.07	122.268	-1101.3	120.361	-1101.35	119.316	141.716	38.2987	90.0072
D4-3HAA	-1100.38	112.597	-1100.66	112.949	-1100.72	111.093	170.611	42.8854	106.748
D5-3HAA	-1100.42	113.512	-1100.68	114	-1100.76	112.023	162.676	51.5853	107.131
D6-3HAA	-1100.4	115.148	-1100.66	115.156	-1100.7	112.017	159.261	27.5697	93.4155
D7-3HAA	-1100.48	116.487	-1100.71	114.951	-1100.72	111.539	140.038	12.3306	76.1844
D8-3HAA	-1099.87	110.059	-1100.1	108.077	-1100.16	107.02	142.803	42.2818	92.5426
D9-3HAA	-1099.18	99.916	-1099.46	99.967	-1099.53	99.051	178.829	44.8236	111.826
D10-3HAA	-1099.19	100.413	-1099.47	100.977	-1099.54	98.97	175.391	45.4334	110.412
3HAAi	Cation ET	Cation GCORR	Neutral ET	Neutral GCORR	Anion ET	Anion GCORR	IP	EA	(IP+EA)/2
3HAAi	-550.892	55.799	-551.005	55.005	-550.817	56.752	71.8683	-119.777	-23.9544
3HAAi*	-550.277	49.337	-550.396	47.035	-550.314	47.417	76.8091	-52.2148	12.2972
3HAAi*q	-549.596	39.389	-549.757	40.098	-549.675	38.807	100.227	-50.2248	25.0013
D1'-3HAAi	-1099.43	95.953	-1099.44	94.833	-1099.28	93.263	8.3472	-95.0147	-43.3338
D3'-3HAAi	-1098.85	87.636	-1098.85	86.802	-1098.71	87.462	-0.541283	-86.8303	-43.6858
D1-3HAAi	-1100.69	113.257	-1100.73	112.794	-1100.54	109.363	26.6975	-115.975	-44.639
D2-3HAAi	-1100.74	112.729	-1100.72	109.785	-1100.48	105.215	-7.88889	-144.636	-76.2626
D3-3HAAi	-1100.14	106.086	-1100.12	102.155	-1099.97	103.169	-6.99637	-99.8045	-53.4005
D4-3HAAi	-1099.47	97.273	-1099.49	97.835	-1099.33	94.811	10.423	-96.7382	-43.1576
D5-3HAAi	-1099.49	96.819	-1099.5	96.684	-1099.34	94.632	5.44146	-99.5661	-47.0623
D6-3HAAi	-1099.43	98.95	-1099.44	97.318	-1099.24	94.596	4.06942	-118.77	-57.3505
D7-3HAAi	-1099.52	97.006	-1099.51	97.504	-1099.27	90.947	-10.3148	-143.644	-76.9793
D8-3HAAi	-1098.93	93.496	-1098.92	89.831	-1098.75	90.018	-3.16273	-106.757	-54.9597
D9-3HAAi	-1098.26	82.879	-1098.28	82.805	-1098.12	80.537	10.1308	-98.4041	-44.1366
D10-3HAAi	-1098.26	81.183	-1098.27	83.457	-1098.11	81.866	6.96799	-99.649	-46.3405

## Sheet: Rates
Level II (B3LYP/6-311G(d,p))
Complexes	Reactants ET	Products ET	TS ET	Reactants GCORR	Products GCORR	TS GCORR	ΔET#R	ΔET#P	ΔET#P-R	ΔG#R	ΔG#P	ΔG P-R	1000xΔG#R	1000xΔG#P	νTS	A(T)	kR-P (DIRECT)	k-P-R (REVERSE)	Complexes
D1'-2AP-O2	-873.732	-873.753	-873.703	93.229	97.354	94.971	18.1917	31.0985	-12.9068	19.9337	28.7155	-8.78179	19933.7	28715.5	1702.2	3.81621	1.40693	5.13825e-07	D1'-2AP-O2
D1'-L-3HOK-O2	-1745.74	-1745.75	-1745.71	201.856	205.499	204.444	20.8728	28.9408	-8.06801	23.4608	27.8858	-4.42501	23460.8	27885.8	1841.9	4.29743	0.00411459	2.34743e-06	D1'-L-3HOK-O2
D1'-3HAA-O2	-1251	-1251.01	-1250.96	108.266	110.883	108.84	23.7795	31.3645	-7.58502	24.3535	29.3215	-4.96802	24353.5	29321.5	1883.6	4.44843	0.000943943	2.15359e-07	D1'-3HAA-O2
D1'-3HAAi-O2	-1249.81	-1249.84	-1249.78	91.044	93.409	91.026	17.8457	40.4236	-22.5779	17.8277	38.0406	-20.2129	17827.7	38040.6	1706.1	3.82913	49.3788	7.52591e-14	D1'-3HAAi-O2
D2'-2AP-O2	-873.764	-873.756	-873.74	95.288	97.443	94.638	15.4399	9.96673	5.47313	14.7899	7.16173	7.62813	14789.9	7161.73	1426.7	2.97838	6476.17	2.52982e+09	D2'-2AP-O2
D2'-L-3HOK-O2	-1745.75	-1745.76	-1745.73	204.178	208.302	205.593	12.5745	17.4331	-4.85868	13.9895	14.7241	-0.734677	13989.5	14724.1	1385.9	2.86684	24069.6	6964.92	D2'-L-3HOK-O2
D2'-3HAA-O2	-1251.01	-1251.01	-1250.99	106.941	110.903	108.463	12.0029	8.53733	3.46561	13.5249	6.09733	7.42761	13524.9	6097.33	1424.2	2.97145	54645.4	1.5217e+10	D2'-3HAA-O2
D5'-2AP-O2	-873.144	-873.133	-873.097	87.948	90.669	89.037	29.7417	22.9092	6.83251	30.8307	21.2772	9.55351	30830.7	21277.2	2297.8	6.13179	2.32397e-08	0.234093	D5'-2AP-O2
D5'-L-3HOK-O2	-1745.15	-1745.14	-1745.1	198.061	199.988	199.26	30.4711	21.3772	9.09399	31.6701	20.6492	11.021	31670.1	20649.2	2089.6	5.24395	4.81917e-09	0.57791	D5'-L-3HOK-O2
D5'-3HAA-O2	-1250.39	-1250.38	-1250.34	103.028	103.831	102.463	31.3796	20.4846	10.895	30.8146	19.1166	11.698	30814.6	19116.6	2071.5	5.17075	2.01385e-08	7.57178	D5'-3HAA-O2
Level III Gas
Complexes	Reactants ET	Products ET	TS ET	Reactants GCORR	Products GCORR	TS GCORR	ΔET#R	ΔET#P	ΔET#P-R	ΔG#R	ΔG#P	ΔG P-R	1000xΔG#R	1000xΔG#P	νTS	A(T)	kR-P (DIRECT)	k-P-R (REVERSE)	Complexes
D1'-2AP-O2	-873.726	-873.743	-873.694	93.229	97.354	94.971	19.9421	30.6294	-10.6873	21.6841	28.2464	-6.56228	21684.1	28246.4	1702.2	3.81621	0.0733063	1.1342e-06	D1'-2AP-O2
D1'-L-3HOK-O2	-1745.72	-1745.73	-1745.68	201.856	205.499	204.444	23.7962	29.2229	-0.00864802	26.3842	28.1679	-1.78371	26384.2	28167.9	1841.9	4.29743	2.96066e-05	1.4583e-06	D1'-L-3HOK-O2
D1'-3HAA-O2	-1250.99	-1251	-1250.95	108.266	110.883	108.84	26.4596	31.5442	-0.00810272	27.0336	29.5012	-2.46753	27033.6	29501.2	1883.6	4.44843	1.02397e-05	1.59028e-07	D1'-3HAA-O2
D1'-3HAAi-O2	-1249.84	-1249.87	-1249.81	91.044	93.409	91.026	20.5009	37.7456	-0.0274813	20.4829	35.3626	-14.8798	20482.9	35362.6	1706.1	3.82913	0.558736	6.9129e-12	D1'-3HAAi-O2
D2'-2AP-O2	-873.752	-873.745	-873.725	95.288	97.443	94.638	16.4041	12.2832	0.00656704	15.7541	9.47822	6.27588	15754.1	9478.22	1426.7	2.97838	1272	5.06982e+07	D2'-2AP-O2
D2'-L-3HOK-O2	-1745.73	-1745.73	-1745.7	204.178	208.302	205.593	13.9584	18.933	-0.00792742	15.3734	16.224	-0.850524	15373.4	16224	1385.9	2.86684	2327.88	553.97	D2'-L-3HOK-O2
D2'-3HAA-O2	-1251	-1251	-1250.98	106.941	110.903	108.463	13.761	10.4521	0.00527301	15.283	8.01214	7.27086	15283	8012.14	1424.2	2.97145	2810.65	6.00735e+08	D2'-3HAA-O2
D5'-2AP-O2	-873.14	-873.125	-873.088	87.948	90.669	89.037	32.3496	22.9397	0.0149956	33.4386	21.3077	12.1309	33438.6	21307.7	2297.8	6.13179	2.84801e-10	0.22234	D5'-2AP-O2
D5'-L-3HOK-O2	-1745.14	-1745.12	-1745.08	198.061	199.988	199.26	33.1556	21.9616	0.0178389	34.3546	21.2336	13.1211	34354.6	21233.6	2089.6	5.24395	5.18944e-11	0.21551	D5'-L-3HOK-O2
D5'-3HAA-O2	-1250.39	-1250.37	-1250.34	103.028	103.831	102.463	33.87	20.4977	0.0213101	33.305	19.1297	14.1753	33305	19129.7	2071.5	5.17075	3.00937e-10	7.40656	D5'-3HAA-O2
Level III Heptane
Complexes	Reactants ET	Products ET	TS ET	Reactants GCORR	Products GCORR	TS GCORR	ΔET#R	ΔET#P	ΔET#P-R	ΔG#R	ΔG#P	ΔG P-R	1000xΔG#R	1000xΔG#P	νTS	A(T)	kR-P (DIRECT)	k-P-R (REVERSE)	Complexes
D1'-2AP-O2	-548277	-548287	-548258	93.229	97.354	94.971	18.77	29.34	-10.57	20.512	26.957	-6.445	20512	26957	1702.2	3.81621	0.530126	9.99766e-06	D1'-2AP-O2
D1'-L-3HOK-O2	-1.09546e+06	-1.09547e+06	-1.09544e+06	201.856	205.499	204.444	23.22	28.61	-5.39	25.808	27.555	-1.747	25808	27555	1841.9	4.29743	7.8297e-05	4.10312e-06	D1'-L-3HOK-O2
D1'-3HAA-O2	-785017	-785022	-784992	108.266	110.883	108.84	25.59	30.87	-5.28	26.164	28.827	-2.663	26164	28827	1883.6	4.44843	4.44404e-05	4.96223e-07	D1'-3HAA-O2
D1'-3HAAi-O2	-784367	-784382	-784346	91.044	93.409	91.026	20.7	36.18	-15.48	20.682	33.797	-13.115	20682	33797	1706.1	3.82913	0.399235	9.71254e-11	D1'-3HAAi-O2
D2'-2AP-O2	-548294	-548290	-548278	95.288	97.443	94.638	15.92	11.9	4.02	15.27	9.095	6.175	15270	9095	1426.7	2.97838	2879.74	9.68079e+07	D2'-2AP-O2
D2'-L-3HOK-O2	-1.09547e+06	-1.09547e+06	-1.09545e+06	204.178	208.302	205.593	12.91	20.67	-7.76	14.325	17.961	-3.636	14325	17961	1385.9	2.86684	13661.7	29.5223	D2'-L-3HOK-O2
D2'-3HAA-O2	-785026	-785024	-785013	106.941	110.903	108.463	12.93	10.68	2.25	14.452	8.24	6.212	14452	8240	1424.2	2.97145	11428.1	4.08935e+08	D2'-3HAA-O2
D5'-2AP-O2	-547912	-547903	-547880	87.948	90.669	89.037	31.64	22.94	8.7	32.729	21.308	11.421	32729	21308	2297.8	6.13179	9.43436e-10	0.222244	D5'-2AP-O2
D5'-L-3HOK-O2	-1.0951e+06	-1.09509e+06	-1.09507e+06	198.061	199.988	199.26	31.28	20.97	10.31	32.479	20.242	12.237	32479	20242	2089.6	5.24395	1.2304e-09	1.14902	D5'-L-3HOK-O2
D5'-3HAA-O2	-784643	-784630	-784609	103.028	103.831	102.463	33.35	20.46	12.89	32.785	19.092	13.693	32785	19092	2071.5	5.17075	7.23816e-10	7.89269	D5'-3HAA-O2
Level III Water
Complexes	Reactants ET	Products ET	TS ET	Reactants GCORR	Products GCORR	TS GCORR	ΔET#R	ΔET#P	ΔET#P-R	ΔG#R	ΔG#P	ΔG P-R	1000xΔG#R	1000xΔG#P	νTS	A(T)	kR-P (DIRECT)	k-P-R (REVERSE)	Complexes
D1'-2AP-O2	-548274	-548285	-548256	93.229	97.354	94.971	17.41	29.09	-11.68	19.152	26.707	-7.555	19152	26707	1702.2	3.81621	5.26407	1.52461e-05	D1'-2AP-O2
D1'-L-3HOK-O2	-1.09546e+06	-1.09547e+06	-1.09544e+06	201.856	205.499	204.444	20.98	28.75	-7.77	23.568	27.695	-4.127	23568	27695	1841.9	4.29743	0.00343374	3.23957e-06	D1'-L-3HOK-O2
D1'-3HAA-O2	-785015	-785022	-784991	108.266	110.883	108.84	24.19	30.98	-6.79	24.764	28.937	-4.173	24764	28937	1883.6	4.44843	0.000472109	4.12137e-07	D1'-3HAA-O2
D1'-3HAAi-O2	-784444	-784458	-784424	91.044	93.409	91.026	19.95	33.27	-13.32	19.932	30.887	-10.955	19932	30887	1706.1	3.82913	1.41584	1.31976e-08	D1'-3HAAi-O2
D2'-2AP-O2	-548291	-548287	-548277	95.288	97.443	94.638	13.91	10.45	3.46	13.26	7.645	5.615	13260	7645	1426.7	2.97838	85659.4	1.11899e+09	D2'-2AP-O2
D2'-L-3HOK-O2	-1.09547e+06	-1.09547e+06	-1.09546e+06	204.178	208.302	205.593	12.25	17.85	-5.6	13.665	15.141	-1.476	13665	15141	1385.9	2.86684	41621.3	3446.19	D2'-L-3HOK-O2
D2'-3HAA-O2	-785025	-785023	-785013	106.941	110.903	108.463	11.75	10.33	1.42	13.272	7.89	5.382	13272	7890	1424.2	2.97145	83746.6	7.38278e+08	D2'-3HAA-O2
D5'-2AP-O2	-547909	-547903	-547879	87.948	90.669	89.037	29.73	23.85	5.88	30.819	22.218	8.601	30819	22218	2297.8	6.13179	2.37045e-08	0.0478363	D5'-2AP-O2
D5'-L-3HOK-O2	-1.0951e+06	-1.09509e+06	-1.09506e+06	198.061	199.988	199.26	30.26	20.84	9.42	31.459	20.112	11.347	31459	20112	2089.6	5.24395	6.8826e-09	1.43095	D5'-L-3HOK-O2
D5'-3HAA-O2	-784642	-784631	-784610	103.028	103.831	102.463	31.8	21.61	10.19	31.235	20.242	10.993	31235	20242	2071.5	5.17075	9.90488e-09	1.13298	D5'-3HAA-O2

## Sheet: BSSE corrections
B3LYP/6-311G** (level II)
H-atom abstraction	Total energies (kcal/mol)
Compound	X-H: H dummy	X-H: X dummy	X	H	BSSE correction
DXAN	-1537.05	-0.502193	-1537.05	-0.502156	-1.45733
D2-L-3HOK	-1596.02	-0.502193	-1596.02	-0.502156	-1.41015
D2-2AP	-724.008	-0.502192	-724.006	-0.502156	-1.47087
D2-3HAA	-1101.28	-0.502193	-1101.27	-0.502156	-1.45514
D2-3HAAi	-1100.1	-0.502193	-1100.1	-0.502156	-2.1174
L-3HOK	-798.293	-0.502193	-798.291	-0.502156	-1.3499
D1 (A1-A2) formation	Total energies (kcal/mol)
Compound	A1-A2: A1 dummy	A1-A2: A2 dummy	A1	A2	BSSE correction
D1-2AP	-362.271	-362.251	-362.267	-362.25	-3.41891
D1-3HAA	-550.9	-550.884	-550.895	-550.881	-4.78126
D1-L3HOK	-798.263	-798.27	-798.257	-798.267	-5.55966
D1-3HAAi	-550.363	-550.338	-550.355	-550.334	-7.73216
