# Supplementary material for: Enzymatic and non-enzymatic pathways of kynurenines' dimerization: the molecular factors for oxidative stress development
Source: PLoS Comput Biol. 2018 Dec 10;14(12):e1006672. doi: 10.1371/journal.pcbi.1006672 (PMC6301705; doi:10.1371/journal.pcbi.1006672)
Supplement: S1 Dataset — Atom names, nucleus charges and coordinates (x, y, z; in Å) are given. (TXT) [file pcbi.1006672.s007.txt]

COORDINATES OF THE OPTIMIZED STRUCTURES (A)

ATOM  CHARGE        X           Y           Z

R-2AP DIMERS

2AP
N     7.0     1.51200    -2.27200    -0.36300
C     6.0     1.25300     0.16400    -0.33600
H     1.0     0.24000     0.06500    -0.71200
C     6.0     1.99800    -0.99300    -0.09400
C     6.0     1.79300     1.43100    -0.11200
C     6.0     3.31300    -0.84300     0.38700
O     8.0     3.99900    -2.01400     0.62300
H     1.0     4.87300    -1.80500     0.96600
C     6.0     3.09400     1.56400     0.35900
C     6.0     3.85100     0.41700     0.60900
H     1.0     1.19100     2.31000    -0.30900
H     1.0     3.52200     2.54300     0.53500
H     1.0     4.86800     0.50200     0.98300
H     1.0     2.00900    -3.00900     0.11600
H     1.0     0.51000    -2.37000    -0.30100

L-3HOK
O     8.0    -0.60300     1.13900    -1.38300
O     8.0    -2.74000    -1.95800    -3.26400
O     8.0    -0.68600    -2.32400    -2.45500
N     7.0    -3.37200    -1.85400    -0.40200
N     7.0     1.51200    -2.27200    -0.36300
C     6.0    -1.17400    -0.78300    -0.11500
C     6.0    -2.31000    -1.10200    -1.08300
C     6.0    -0.18100     0.23100    -0.69000
C     6.0     1.25200     0.18700    -0.26900
C     6.0     1.99500    -1.00200    -0.09600
C     6.0     1.86100     1.43400    -0.03500
C     6.0    -1.78800    -1.84200    -2.31400
C     6.0     3.32100    -0.88300     0.38700
O     8.0     3.99600    -2.07300     0.54000
H     1.0     4.89700    -1.89300     0.82300
C     6.0     3.15700     1.52400     0.43600
C     6.0     3.88700     0.34900     0.65200
H     1.0    -0.68000    -1.68700     0.24000
H     1.0    -1.62200    -0.29800     0.75900
H     1.0    -2.73500    -0.16200    -1.43800
H     1.0     1.27100     2.32300    -0.21600
H     1.0    -3.03000    -2.76500    -0.10600
H     1.0    -4.15200    -2.01200    -1.03100
H     1.0     3.60900     2.48800     0.63400
H     1.0     4.91000     0.39900     1.01600
H     1.0     2.22800    -2.98400    -0.35900
H     1.0     0.85300    -2.35700    -1.12900
H     1.0    -2.35000    -2.46000    -3.99600

3HAA
O     8.0     3.98700    -2.12700     0.47400
O     8.0    -0.66800    -0.90800    -1.14200
O     8.0    -0.77200     1.30200    -0.82200
N     7.0     1.51200    -2.27200    -0.36300
C     6.0     1.98800    -1.02000    -0.10000
C     6.0     1.25800     0.18800    -0.22900
C     6.0     3.32300    -0.92400     0.38400
C     6.0     1.85500     1.41400     0.13400
C     6.0     3.88600     0.28500     0.72700
C     6.0     3.14800     1.47300     0.60600
C     6.0    -0.12400     0.28500    -0.73700
H     1.0     1.25700     2.30900     0.02300
H     1.0     4.90800     0.31000     1.09300
H     1.0     3.59500     2.42000     0.88000
H     1.0     0.64700    -2.36700    -0.86800
H     1.0     2.18600    -3.01800    -0.40100
H     1.0     4.88200    -1.97300     0.79300
H     1.0    -1.56100    -0.69400    -1.44900

3HAAi
O     8.0     4.07600    -2.00300     0.48200
O     8.0    -0.87300     1.16500    -0.86700
O     8.0    -0.60200    -1.02300    -1.33500
N     7.0     1.51200    -2.27200    -0.36300
C     6.0     1.99400    -1.00400    -0.09600
C     6.0     1.18800     0.15000    -0.24900
C     6.0     3.31100    -0.84100     0.38600
C     6.0     1.71000     1.39500     0.11700
C     6.0     3.81100     0.40500     0.73400
C     6.0     3.00200     1.54000     0.60600
C     6.0    -0.23600     0.09700    -0.86800
H     1.0     1.04700     2.24200    -0.01400
H     1.0     4.83100     0.48500     1.10900
H     1.0     3.38900     2.51600     0.88300
H     1.0     0.64400    -2.19200    -0.91600
H     1.0     2.21600    -2.93500    -0.65300
H     1.0     4.96400    -1.73900     0.73900

2AP*
N     7.0     1.44600    -2.22800    -0.20100
C     6.0     1.18100     0.19000    -0.31200
H     1.0     0.15700     0.11400    -0.66300
C     6.0     1.91800    -0.97500    -0.04900
C     6.0     1.76600     1.42900    -0.12100
C     6.0     3.31500    -0.89100     0.43000
O     8.0     3.94700    -1.94400     0.65600
C     6.0     3.10500     1.54900     0.33700
C     6.0     3.85500     0.43500     0.60400
H     1.0     1.19300     2.32600    -0.32600
H     1.0     3.52900     2.53700     0.47400
H     1.0     4.87800     0.50000     0.95500
H     1.0     2.08600    -2.97800     0.02500
H     1.0     0.51400    -2.42500    -0.51900

L-3HOK*
O     8.0    -0.62300     1.10300    -1.53400
O     8.0    -2.93400    -2.24100    -2.83600
O     8.0    -0.91700    -2.61000    -1.94300
N     7.0    -3.51900    -1.53000    -0.04100
N     7.0     1.44600    -2.22800    -0.20100
C     6.0    -1.24700    -0.58500     0.01600
C     6.0    -2.42100    -1.00800    -0.86300
C     6.0    -0.22700     0.28100    -0.73000
C     6.0     1.21300     0.21400    -0.33900
C     6.0     1.91600    -0.97900    -0.05000
C     6.0     1.89800     1.43000    -0.26100
C     6.0    -1.97400    -2.01700    -1.91800
C     6.0     3.32300    -0.91900     0.43300
O     8.0     3.91600    -1.98400     0.69600
C     6.0     3.23300     1.51500     0.18800
C     6.0     3.92400     0.38300     0.53900
H     1.0    -0.78700    -1.44100     0.51100
H     1.0    -1.65200     0.05500     0.80700
H     1.0    -2.78600    -0.12600    -1.39400
H     1.0     1.35800     2.32900    -0.53200
H     1.0    -3.24700    -2.39500     0.41800
H     1.0    -4.33000    -1.73200    -0.61600
H     1.0     3.70400     2.48800     0.25800
H     1.0     4.94700     0.41900     0.89600
H     1.0     2.13000    -2.95100    -0.00400
H     1.0     0.63600    -2.44200    -0.77400
H     1.0    -2.59600    -2.91100    -3.44900

3HAA*
O     8.0     3.92100    -2.01100     0.64600
O     8.0    -0.77700    -0.92200    -0.97200
O     8.0    -0.79500     1.31800    -0.99500
N     7.0     1.44600    -2.22800    -0.20100
C     6.0     1.91400    -0.98700    -0.05000
C     6.0     1.21100     0.21800    -0.30000
C     6.0     3.32400    -0.93800     0.43300
C     6.0     1.86400     1.43700    -0.08500
C     6.0     3.90700     0.36100     0.62300
C     6.0     3.19400     1.50700     0.37000
C     6.0    -0.18600     0.29900    -0.77900
H     1.0     1.30500     2.34200    -0.28400
H     1.0     4.93200     0.38500     0.97500
H     1.0     3.64900     2.47900     0.51800
H     1.0     0.50900    -2.40500    -0.52200
H     1.0     2.09900    -2.96800     0.02800
H     1.0    -1.67600    -0.73500    -1.28200

3HAAi*
O     8.0     3.98900    -1.87400     0.66700
O     8.0    -0.98600     1.04500    -1.05100
O     8.0    -0.78100    -1.20000    -0.97400
N     7.0     1.44600    -2.22800    -0.20100
C     6.0     1.91400    -0.98600    -0.05000
C     6.0     1.09400     0.14400    -0.33800
C     6.0     3.30700    -0.84700     0.42700
C     6.0     1.64500     1.39600    -0.15800
C     6.0     3.78600     0.50100     0.58200
C     6.0     2.97900     1.57500     0.29800
C     6.0    -0.36500    -0.00600    -0.83700
H     1.0     1.00700     2.24400    -0.38100
H     1.0     4.80700     0.62200     0.93100
H     1.0     3.36200     2.58500     0.42200
H     1.0     0.45900    -2.25100    -0.54100
H     1.0     2.08000    -2.98200     0.02100

2APq
N     7.0     1.38000    -2.21800    -0.22400
H     1.0     2.07800    -2.93400     0.02100
C     6.0     1.16000     0.15400    -0.31800
H     1.0     0.14100     0.03600    -0.66700
C     6.0     1.91400    -1.07000    -0.04900
C     6.0     1.72900     1.36000    -0.13300
C     6.0     3.36200    -0.94000     0.44700
O     8.0     4.01300    -1.94300     0.68000
C     6.0     3.10300     1.48700     0.33700
C     6.0     3.88200     0.42000     0.61300
H     1.0     1.17100     2.26700    -0.33300
H     1.0     3.50100     2.48900     0.46500
H     1.0     4.90200     0.51900     0.96300

L-3HOKq
O     8.0    -0.54700     1.28300    -1.46300
O     8.0    -0.48100    -1.56100    -3.09700
O     8.0    -1.93500    -3.22200    -2.68200
N     7.0    -3.48300    -1.60300    -0.97500
N     7.0     1.38000    -2.21800    -0.22400
C     6.0    -1.25800    -0.72100    -0.40000
C     6.0    -2.23700    -1.09900    -1.53400
C     6.0    -0.21800     0.30600    -0.82300
C     6.0     1.21700     0.19500    -0.34800
C     6.0     1.91300    -1.07200    -0.04900
C     6.0     1.90800     1.35400    -0.22300
C     6.0    -1.56500    -2.09200    -2.48800
C     6.0     3.37300    -1.00300     0.45100
O     8.0     3.95400    -2.03700     0.72200
C     6.0     3.28300     1.42000     0.23700
C     6.0     3.99000     0.31900     0.56200
H     1.0    -0.79800    -1.60600     0.03300
H     1.0    -1.86500    -0.23200     0.37100
H     1.0    -2.44400    -0.18500    -2.09600
H     1.0     1.40200     2.27700    -0.48200
H     1.0    -3.33600    -2.55100    -0.63500
H     1.0    -4.17400    -1.68900    -1.71400
H     1.0     3.74000     2.40100     0.31600
H     1.0     5.01500     0.36000     0.91000
H     1.0     2.07200    -2.93400     0.03400
H     1.0    -0.08700    -2.26500    -3.63500

3HAAq
O     8.0    -0.93300     1.24300    -0.59700
N     7.0     1.38000    -2.21800    -0.22400
H     1.0     2.09100    -2.92800    -0.00500
C     6.0    -0.21300     0.29400    -0.79600
O     8.0    -0.56600    -0.73800    -1.57700
H     1.0    -1.46600    -0.54800    -1.88300
C     6.0     1.17700     0.19300    -0.23900
C     6.0     1.91300    -1.07300    -0.04900
C     6.0     1.76700     1.35700     0.11900
C     6.0     3.36900    -0.98800     0.45000
O     8.0     4.01800    -2.01000     0.57100
C     6.0     3.12300     1.43100     0.62800
C     6.0     3.89700     0.33800     0.78300
H     1.0     1.19900     2.27400     0.00900
H     1.0     3.51500     2.41300     0.87700
H     1.0     4.91500     0.38700     1.14900

3HAAiq
O     8.0    -0.70100     1.44400    -0.98800
N     7.0     1.38000    -2.21800    -0.22400
H     1.0     0.41400    -2.02500    -0.56200
C     6.0    -0.25700     0.29700    -0.82000
O     8.0    -0.82800    -0.80900    -1.00800
C     6.0     1.21900     0.22300    -0.30200
C     6.0     1.91500    -1.06900    -0.04900
C     6.0     1.88500     1.37600    -0.07300
C     6.0     3.37000    -1.04000     0.45600
O     8.0     4.00100    -2.06100     0.67700
C     6.0     3.25000     1.40800     0.40700
C     6.0     3.96300     0.28700     0.65900
H     1.0     1.35100     2.30000    -0.26500
H     1.0     3.71100     2.38100     0.56400
H     1.0     4.98600     0.31200     1.01800

D1-2AP
N     7.0     2.18100    -2.24500     0.01200
C     6.0     1.70000     0.07800    -0.57300
H     1.0     0.82800    -0.26500    -1.12200
C     6.0     2.47000    -0.87200     0.10900
C     6.0     2.02400     1.43200    -0.56800
C     6.0     3.59800    -0.40800     0.82000
O     8.0     4.37800    -1.34200     1.45800
H     1.0     5.11500    -0.89200     1.88400
C     6.0     3.12500     1.87500     0.15500
C     6.0     3.90200     0.95000     0.85100
H     1.0     1.40800     2.13500    -1.11700
H     1.0     3.38500     2.92600     0.18300
H     1.0     4.77300     1.28000     1.41000
H     1.0     1.43100    -2.41700    -0.64800
N     7.0     1.10500    -6.76200     0.89900
C     6.0     2.04700    -4.51800     0.86900
H     1.0     2.91400    -4.81200     0.28600
C     6.0     1.11400    -5.42400     1.23200
C     6.0     1.97500    -3.06700     1.23300
H     1.0     2.82100    -2.83200     1.89000
C     6.0    -0.07800    -5.00100     2.03300
O     8.0    -0.89200    -5.83000     2.41500
C     6.0     0.72100    -2.68100     1.96300
C     6.0    -0.21400    -3.56700     2.32800
H     1.0     0.60000    -1.62500     2.18700
H     1.0    -1.11200    -3.28000     2.86200
H     1.0     0.46200    -7.30900     1.45600
H     1.0     1.98900    -7.20000     0.69900

D1-L-3HOK
O     8.0     3.41300    -6.25900    -0.16800
N     7.0     1.13900    -6.77700     1.04000
H     1.0     1.91300    -7.18200     0.52700
C     6.0     4.41300    -4.10600    -0.22400
C     6.0     5.49800    -4.74400    -1.10000
H     1.0     5.91300    -5.62300    -0.60900
C     6.0     4.91200    -5.21500    -2.42900
O     8.0     4.02700    -4.64400    -3.02600
O     8.0     5.52700    -6.30600    -2.90600
H     1.0     5.13800    -6.49600    -3.77300
N     7.0     6.61000    -3.84600    -1.44200
H     1.0     6.25100    -2.95500    -1.77600
H     1.0     7.17700    -3.66200    -0.62200
C     6.0     3.27600    -5.06300     0.11600
C     6.0     2.07600    -4.55700     0.78500
C     6.0     1.11800    -5.45500     1.22500
C     6.0     1.91100    -3.07200     1.03900
H     1.0     2.79300    -2.69100     1.55500
C     6.0    -0.08000    -5.00300     2.03400
O     8.0    -0.89200    -5.83000     2.41500
C     6.0     0.71900    -2.70500     1.87800
C     6.0    -0.19200    -3.57700     2.32400
H     1.0     4.00600    -3.21900    -0.71300
H     1.0     4.87300    -3.76300     0.71100
H     1.0     0.60600    -1.64600     2.08400
H     1.0    -1.05600    -3.27100     2.90300
H     1.0     0.39200    -7.31100     1.46100
O     8.0    -0.37400    -0.77900    -3.42200
N     7.0     1.83000    -2.36500    -0.27100
H     1.0     1.21700    -2.88100    -0.88300
C     6.0     1.16800    -2.56300    -3.17700
C     6.0     1.13200    -2.79000    -4.70000
H     1.0     0.10600    -2.70200    -5.05800
C     6.0     1.93500    -1.69600    -5.40500
O     8.0     2.77200    -1.00200    -4.88300
O     8.0     1.61000    -1.59300    -6.70900
H     1.0     2.18400    -0.90800    -7.08100
N     7.0     1.66600    -4.08500    -5.12100
H     1.0     2.50800    -4.31000    -4.59600
H     1.0     0.98800    -4.81800    -4.94400
C     6.0     0.53800    -1.23600    -2.75800
C     6.0     1.10300    -0.44000    -1.61000
C     6.0     1.76000    -0.98200    -0.47200
C     6.0     0.98700     0.95100    -1.76200
C     6.0     2.37600    -0.06400     0.41100
O     8.0     3.10200    -0.57300     1.47000
H     1.0     3.46100     0.16300     1.97700
C     6.0     1.55100     1.82500    -0.85300
C     6.0     2.25700     1.30600     0.22900
H     1.0     2.19700    -2.64500    -2.82600
H     1.0     0.59600    -3.38300    -2.72300
H     1.0     0.45600     1.31000    -2.63100
H     1.0     1.46600     2.89700    -0.98600
H     1.0     2.73500     1.97100     0.94400

D1-3HAA
O     8.0     4.30900    -4.20000     0.09500
N     7.0     1.10700    -6.79800     1.05000
H     1.0     1.85400    -7.26700     0.56700
C     6.0     3.36500    -4.94700     0.24600
O     8.0     3.47200    -6.27000    -0.10800
H     1.0     4.37200    -6.37400    -0.44900
C     6.0     2.07500    -4.56800     0.81300
C     6.0     1.11800    -5.46800     1.22300
C     6.0     1.92000    -3.08300     1.06900
H     1.0     2.73400    -2.80300     1.75300
C     6.0    -0.07800    -5.00100     2.03300
O     8.0    -0.89200    -5.83000     2.41500
C     6.0     0.67500    -2.70000     1.81000
C     6.0    -0.19100    -3.58000     2.32200
H     1.0     0.53300    -1.63200     1.94000
H     1.0    -1.05900    -3.27600     2.89700
H     1.0     0.34600    -7.29800     1.48900
O     8.0     5.09000    -2.15400    -3.15000
N     7.0     2.16400    -2.19800    -0.10200
H     1.0     3.09600    -1.81800    -0.04600
C     6.0     4.22200    -1.96900    -2.33200
O     8.0     4.48500    -1.27000    -1.19000
H     1.0     5.43900    -1.10600    -1.19100
C     6.0     2.81000    -2.41600    -2.48100
C     6.0     1.87000    -2.54600    -1.42300
C     6.0     2.45400    -2.75000    -3.79900
C     6.0     0.57700    -3.00300    -1.77600
O     8.0    -0.34300    -3.07800    -0.76500
H     1.0    -1.17700    -3.40200    -1.11800
C     6.0     1.19000    -3.20800    -4.10600
C     6.0     0.25100    -3.33100    -3.08300
H     1.0     3.21300    -2.64600    -4.56400
H     1.0     0.92200    -3.46200    -5.12400
H     1.0    -0.75900    -3.67300    -3.30100

D1-3HAAi
O     8.0     4.17700    -4.11900    -0.17400
N     7.0     1.24800    -6.78100     1.10600
H     1.0     1.86500    -7.01300     0.32400
C     6.0     3.22500    -4.94400    -0.07600
O     8.0     3.22200    -6.10600    -0.55400
C     6.0     1.99800    -4.49900     0.71700
C     6.0     1.11800    -5.41000     1.23100
C     6.0     1.84600    -3.02500     1.00900
H     1.0     2.73900    -2.72400     1.57000
C     6.0    -0.06800    -4.99100     2.02900
O     8.0    -0.89200    -5.83000     2.41500
C     6.0     0.65800    -2.66700     1.84400
C     6.0    -0.22000    -3.56700     2.31000
H     1.0     0.50200    -1.60400     2.00300
H     1.0    -1.10800    -3.28200     2.86600
H     1.0     0.36300    -7.25700     1.20400
O     8.0    -0.47300     1.22600    -1.31000
N     7.0     1.81500    -2.19100    -0.22500
H     1.0     0.85100    -2.10300    -0.58800
C     6.0     0.07400     0.14900    -0.99700
O     8.0    -0.45700    -1.00000    -0.99300
C     6.0     1.56400     0.23700    -0.55600
C     6.0     2.33900    -0.88600    -0.16400
C     6.0     2.14600     1.51100    -0.53500
C     6.0     3.69800    -0.68900     0.22100
O     8.0     4.51400    -1.70500     0.59100
H     1.0     4.25800    -2.62100     0.22500
C     6.0     3.45600     1.70300    -0.12100
C     6.0     4.22600     0.60200     0.25600
H     1.0     1.50700     2.33000    -0.84300
H     1.0     3.89000     2.70100    -0.10000
H     1.0     5.26500     0.70400     0.56000

D2-2AP
N     7.0     2.62800    -2.32000     0.09000
C     6.0     2.52400    -0.10300    -0.91600
H     1.0     2.29400    -0.57400    -1.86700
C     6.0     2.67400    -0.92100     0.20900
C     6.0     2.65500     1.28200    -0.84100
C     6.0     2.96700    -0.30200     1.44300
O     8.0     3.16100    -1.11100     2.52500
H     1.0     3.34000    -0.56300     3.29600
C     6.0     2.91400     1.88100     0.38700
C     6.0     3.06200     1.08600     1.52200
H     1.0     2.53800     1.88400    -1.73400
H     1.0     3.00500     2.95700     0.46800
H     1.0     3.28500     1.54300     2.48300
H     1.0     2.85100    -2.65000    -0.83700
N     7.0     1.22500    -6.84800     1.13300
C     6.0     1.93300    -4.55500     0.66600
H     1.0     2.75900    -4.92600     0.06600
C     6.0     1.09200    -5.46900     1.30000
C     6.0     1.74500    -3.17100     0.79100
C     6.0     0.04900    -4.97200     2.10500
O     8.0    -0.73400    -5.92100     2.73300
H     1.0    -1.38900    -5.47400     3.27800
C     6.0     0.69700    -2.69700     1.57900
C     6.0    -0.13500    -3.60600     2.23700
H     1.0     0.51900    -1.63400     1.67600
H     1.0    -0.94700    -3.23600     2.85700
H     1.0     0.77200    -7.38800     1.85700
H     1.0     2.16500    -7.16500     0.94500

D2-L-3HOK
O     8.0     3.79900    -4.25700    -0.84500
N     7.0     1.19200    -6.84800     1.22200
H     1.0     2.11500    -7.23900     1.13200
C     6.0     2.79800    -6.37400    -1.10200
C     6.0     3.37800    -6.36300    -2.54700
H     1.0     3.01900    -7.28600    -3.01800
C     6.0     2.69000    -5.23700    -3.32400
O     8.0     1.49600    -5.03500    -3.20000
O     8.0     3.48900    -4.52200    -4.09700
H     1.0     2.98500    -3.76600    -4.48000
N     7.0     4.82500    -6.33800    -2.68800
H     1.0     5.18600    -5.48700    -2.27100
H     1.0     5.23500    -7.12800    -2.20000
C     6.0     2.91300    -5.01000    -0.41800
C     6.0     1.94700    -4.56200     0.60300
C     6.0     1.09000    -5.46700     1.30100
C     6.0     1.78800    -3.14700     0.85000
C     6.0     0.05100    -4.97000     2.10400
O     8.0    -0.73400    -5.92100     2.73300
H     1.0    -1.34400    -5.48200     3.33100
C     6.0     0.71500    -2.70200     1.63200
C     6.0    -0.13900    -3.60800     2.24100
H     1.0     3.37000    -7.11700    -0.53000
H     1.0     1.76000    -6.70300    -1.11400
H     1.0     0.56000    -1.64100     1.77000
H     1.0    -0.95800    -3.24100     2.85700
H     1.0     0.61800    -7.32900     1.90000
O     8.0     2.40900     0.36900    -2.97300
N     7.0     2.63400    -2.23800     0.25600
H     1.0     3.36900    -2.66000    -0.30700
C     6.0     1.32700    -1.63200    -2.32200
C     6.0     0.50400    -1.54500    -3.62600
H     1.0    -0.09400    -0.63300    -3.62100
C     6.0     1.40000    -1.48100    -4.85600
O     8.0     2.31200    -2.24900    -5.09300
O     8.0     1.04000    -0.53100    -5.72200
H     1.0     1.64000    -0.60200    -6.48100
N     7.0    -0.39000    -2.68300    -3.85500
H     1.0     0.12100    -3.55600    -3.72800
H     1.0    -1.14800    -2.66700    -3.18100
C     6.0     2.12100    -0.36700    -2.04500
C     6.0     2.48200     0.04800    -0.63800
C     6.0     2.63900    -0.83900     0.44500
C     6.0     2.65100     1.42800    -0.44300
C     6.0     2.95000    -0.30700     1.71500
O     8.0     3.15300    -1.19300     2.73000
H     1.0     3.38100    -0.70700     3.53000
C     6.0     2.92200     1.93500     0.81700
C     6.0     3.06500     1.06900     1.89800
H     1.0     2.01700    -2.47600    -2.39200
H     1.0     0.65500    -1.86100    -1.49200
H     1.0     2.55200     2.07900    -1.30100
H     1.0     3.03100     3.00300     0.96500
H     1.0     3.30200     1.45700     2.88500

D2-3HAA
O     8.0     3.63600    -4.34900    -1.07200
N     7.0     1.15400    -6.84700     1.18600
H     1.0     2.00700    -7.26400     0.85800
C     6.0     3.04100    -5.01700    -0.24600
O     8.0     3.41600    -6.32500    -0.08300
H     1.0     4.12100    -6.46600    -0.73100
C     6.0     1.95100    -4.56300     0.62300
C     6.0     1.09200    -5.48200     1.30000
C     6.0     1.72800    -3.15000     0.76800
C     6.0     0.05000    -4.97000     2.10400
O     8.0    -0.73400    -5.92100     2.73300
H     1.0    -1.41500    -5.47600     3.24700
C     6.0     0.66900    -2.70300     1.55700
C     6.0    -0.15200    -3.61300     2.21800
H     1.0     0.47300    -1.64400     1.64200
H     1.0    -0.97500    -3.24400     2.82600
H     1.0     0.59400    -7.36300     1.84400
O     8.0     1.92500     0.57500    -2.97800
N     7.0     2.55900    -2.24300     0.12200
H     1.0     2.99000    -2.59100    -0.72600
C     6.0     2.25300    -0.23500    -2.14200
O     8.0     2.47000    -1.53200    -2.47000
H     1.0     2.29300    -1.60700    -3.42000
C     6.0     2.48500     0.08900    -0.70500
C     6.0     2.60000    -0.86400     0.33800
C     6.0     2.57200     1.46400    -0.42700
C     6.0     2.84500    -0.37100     1.64600
O     8.0     3.03600    -1.29500     2.62900
H     1.0     3.19600    -0.83700     3.46100
C     6.0     2.77500     1.91600     0.86200
C     6.0     2.91100     0.99300     1.89800
H     1.0     2.46600     2.15000    -1.25500
H     1.0     2.83800     2.97800     1.06900
H     1.0     3.10200     1.33200     2.91300

D2-3HAAi
O     8.0     3.74600    -4.19100    -0.97500
N     7.0     1.33700    -6.79900     1.24900
H     1.0     1.97100    -7.01200     0.46000
C     6.0     3.02700    -5.03700    -0.39900
O     8.0     3.11200    -6.29200    -0.55300
C     6.0     1.93700    -4.50900     0.57300
C     6.0     1.11500    -5.42800     1.28100
C     6.0     1.69100    -3.11100     0.74600
C     6.0     0.06400    -4.95400     2.09300
O     8.0    -0.73400    -5.92100     2.73300
H     1.0    -1.56000    -5.47900     2.94900
C     6.0     0.64400    -2.67800     1.57600
C     6.0    -0.16400    -3.60000     2.23600
H     1.0     0.44700    -1.62000     1.67500
H     1.0    -0.98000    -3.25400     2.86800
H     1.0     0.48800    -7.33700     1.35300
O     8.0     0.14300     0.46600    -2.37700
N     7.0     2.51700    -2.15700     0.13300
H     1.0     2.92000    -2.49700    -0.74100
C     6.0     1.03900    -0.30200    -1.95000
O     8.0     1.53600    -1.31300    -2.48000
C     6.0     1.65300     0.11500    -0.57500
C     6.0     2.32500    -0.75500     0.30000
C     6.0     1.56900     1.47300    -0.22100
C     6.0     2.94000    -0.23100     1.46500
O     8.0     3.65100    -1.07600     2.26800
H     1.0     3.65400    -1.91200     1.75900
C     6.0     2.15100     1.97000     0.93700
C     6.0     2.85700     1.11900     1.79100
H     1.0     1.00400     2.10300    -0.89800
H     1.0     2.07000     3.02800     1.18100
H     1.0     3.34900     1.47600     2.68900

D3-2AP
N     7.0     2.55800    -2.30900     0.07200
C     6.0     2.49600    -0.09100    -0.92600
H     1.0     2.25500    -0.56300    -1.87200
C     6.0     2.63800    -0.90500     0.20100
C     6.0     2.64400     1.29100    -0.84600
C     6.0     2.94500    -0.30200     1.43700
O     8.0     3.13100    -1.11900     2.51000
H     1.0     3.29500    -0.58500     3.29400
C     6.0     2.91800     1.88000     0.38400
C     6.0     3.06200     1.08600     1.51900
H     1.0     2.53000     1.90000    -1.73500
H     1.0     3.02400     2.95500     0.46800
H     1.0     3.29400     1.54100     2.47800
H     1.0     3.10300    -2.71400    -0.67400
N     7.0     1.25700    -6.82200     1.19000
C     6.0     1.95600    -4.56200     0.63000
H     1.0     2.77400    -4.91300     0.00600
C     6.0     1.14400    -5.47200     1.28900
C     6.0     1.74200    -3.17900     0.76800
C     6.0     0.04800    -5.01100     2.16500
O     8.0    -0.64800    -5.85000     2.77900
C     6.0     0.67500    -2.70500     1.58100
C     6.0    -0.13300    -3.58600     2.24900
H     1.0     0.50100    -1.63900     1.65200
H     1.0    -0.95100    -3.23800     2.86900
H     1.0     0.68200    -7.33800     1.84300
H     1.0     2.09900    -7.24700     0.84100

D3-L-3HOK
O     8.0     3.79400    -4.22900    -0.88200
N     7.0     1.17900    -6.80600     1.27000
H     1.0     1.95200    -7.33200     0.90900
C     6.0     2.82600    -6.36700    -1.10400
C     6.0     3.40800    -6.36700    -2.54900
H     1.0     3.05300    -7.29500    -3.01500
C     6.0     2.71200    -5.24500    -3.32700
O     8.0     1.52400    -5.02400    -3.17000
O     8.0     3.49700    -4.55700    -4.13600
H     1.0     2.99100    -3.79600    -4.51100
N     7.0     4.85200    -6.33600    -2.68900
H     1.0     5.21600    -5.48400    -2.27800
H     1.0     5.27000    -7.12700    -2.21200
C     6.0     2.92600    -4.99400    -0.43800
C     6.0     1.96500    -4.56400     0.58800
C     6.0     1.12800    -5.46100     1.29600
C     6.0     1.79400    -3.15000     0.85500
C     6.0     0.04000    -4.98700     2.18900
O     8.0    -0.66400    -5.83100     2.78600
C     6.0     0.72000    -2.70000     1.66800
C     6.0    -0.12300    -3.57300     2.29900
H     1.0     3.39800    -7.09900    -0.51900
H     1.0     1.78600    -6.69200    -1.13100
H     1.0     0.58200    -1.63300     1.78600
H     1.0    -0.93500    -3.22000     2.92200
H     1.0     0.51300    -7.24300     1.90200
O     8.0     2.39600     0.37000    -2.96600
N     7.0     2.61900    -2.24400     0.26400
H     1.0     3.35000    -2.66700    -0.31200
C     6.0     1.30300    -1.62800    -2.32200
C     6.0     0.49800    -1.55000    -3.63800
H     1.0    -0.10100    -0.63900    -3.64700
C     6.0     1.41000    -1.49300    -4.85800
O     8.0     2.32200    -2.26500    -5.08100
O     8.0     1.06100    -0.54600    -5.73100
H     1.0     1.66500    -0.62100    -6.48600
N     7.0    -0.38900    -2.69100    -3.87200
H     1.0     0.11800    -3.56300    -3.73000
H     1.0    -1.16600    -2.66800    -3.22100
C     6.0     2.10100    -0.36700    -2.04300
C     6.0     2.46400     0.04500    -0.63300
C     6.0     2.62800    -0.84000     0.45100
C     6.0     2.63100     1.42300    -0.43300
C     6.0     2.95100    -0.31600     1.72000
O     8.0     3.16100    -1.20900     2.72600
H     1.0     3.37800    -0.73500     3.53500
C     6.0     2.91100     1.92700     0.82800
C     6.0     3.06600     1.06000     1.90600
H     1.0     1.98600    -2.48000    -2.37200
H     1.0     0.61400    -1.84200    -1.50200
H     1.0     2.52600     2.07600    -1.28800
H     1.0     3.01700     2.99400     0.97800
H     1.0     3.30800     1.44600     2.89200

D3-3HAA
O     8.0     3.79700    -4.31000    -0.96200
N     7.0     1.21100    -6.80900     1.26300
H     1.0     1.92200    -7.30500     0.75600
C     6.0     3.08300    -5.01500    -0.26600
O     8.0     3.28800    -6.36800    -0.29200
H     1.0     4.01700    -6.50200    -0.91500
C     6.0     2.00100    -4.56900     0.60900
C     6.0     1.14600    -5.47400     1.28900
C     6.0     1.77600    -3.15500     0.78200
C     6.0     0.02200    -4.99100     2.13800
O     8.0    -0.70400    -5.83000     2.71200
C     6.0     0.68900    -2.70600     1.57500
C     6.0    -0.14900    -3.57700     2.21800
H     1.0     0.51500    -1.64100     1.64500
H     1.0    -0.98400    -3.21900     2.80700
H     1.0     0.50000    -7.27100     1.82000
O     8.0     1.90500     0.50700    -2.97300
N     7.0     2.59000    -2.24900     0.16300
H     1.0     3.17400    -2.63100    -0.57700
C     6.0     2.24400    -0.28600    -2.12700
O     8.0     2.48400    -1.58300    -2.42500
H     1.0     2.31600    -1.68100    -3.37500
C     6.0     2.46800     0.07200    -0.69300
C     6.0     2.60700    -0.85600     0.36400
C     6.0     2.52300     1.44800    -0.43400
C     6.0     2.84900    -0.35200     1.66400
O     8.0     3.05200    -1.26400     2.65400
H     1.0     3.18300    -0.80400     3.49000
C     6.0     2.72600     1.92000     0.85100
C     6.0     2.89200     1.01900     1.89900
H     1.0     2.39400     2.12400    -1.26800
H     1.0     2.76700     2.98500     1.04400
H     1.0     3.08000     1.37700     2.90700

D3-3HAAi
O     8.0     3.74100    -4.08300    -0.96100
N     7.0     1.31000    -6.76500     1.12200
H     1.0     2.17200    -7.01600     0.62000
C     6.0     3.09200    -4.96200    -0.33900
O     8.0     3.37100    -6.19600    -0.32500
C     6.0     1.88600    -4.49900     0.49700
C     6.0     1.11400    -5.43100     1.21700
C     6.0     1.55300    -3.11600     0.64600
C     6.0     0.03000    -5.04000     2.14500
O     8.0    -0.58700    -5.92600     2.80400
C     6.0     0.49000    -2.71900     1.51700
C     6.0    -0.23200    -3.63800     2.23600
H     1.0     0.25300    -1.66400     1.58000
H     1.0    -1.03800    -3.32800     2.89400
H     1.0     0.81400    -7.30800     1.81400
O     8.0     0.17600     0.73900    -2.41600
N     7.0     2.25600    -2.16100    -0.03500
H     1.0     2.86200    -2.56000    -0.76900
C     6.0     0.99000    -0.12400    -2.01300
O     8.0     1.39100    -1.16400    -2.56700
C     6.0     1.63600     0.19500    -0.62400
C     6.0     2.21700    -0.76200     0.22600
C     6.0     1.67300     1.54000    -0.22600
C     6.0     2.86700    -0.34300     1.41200
O     8.0     3.49800    -1.25100     2.21800
H     1.0     3.45700    -2.10000     1.74900
C     6.0     2.29000     1.94000     0.95200
C     6.0     2.90200     0.99800     1.77900
H     1.0     1.17400     2.24100    -0.88400
H     1.0     2.30800     2.99200     1.23200
H     1.0     3.41400     1.27600     2.69500

D4-2AP
N     7.0     2.47800    -2.31200    -0.05600
C     6.0     2.47400    -0.05200    -0.94800
H     1.0     2.23000    -0.48100    -1.91400
C     6.0     2.59500    -0.91700     0.14300
C     6.0     2.64900     1.32100    -0.81000
C     6.0     2.90600    -0.37000     1.40400
O     8.0     3.05800    -1.23700     2.44600
H     1.0     3.25800    -0.74300     3.24700
C     6.0     2.92900     1.85300     0.44600
C     6.0     3.05100     1.00900     1.54700
H     1.0     2.55300     1.96900    -1.67200
H     1.0     3.05500     2.92100     0.57400
H     1.0     3.28600     1.41900     2.52500
H     1.0     3.08600    -2.71000    -0.75600
N     7.0     1.40700    -6.77500     1.28600
C     6.0     1.99200    -4.56100     0.62300
H     1.0     2.80000    -4.96200     0.02100
C     6.0     1.18300    -5.51200     1.35000
C     6.0     1.75500    -3.22200     0.69500
C     6.0     0.04500    -4.97500     2.22500
O     8.0    -0.65800    -5.73800     2.86400
C     6.0     0.65200    -2.71300     1.51800
C     6.0    -0.14700    -3.52000     2.23500
H     1.0     0.48000    -1.64300     1.51600
H     1.0    -0.96600    -3.13500     2.83200
H     1.0     0.72100    -7.24700     1.88700

D4-L-3HOK
O     8.0     3.64300    -4.16300    -1.01100
N     7.0     1.34500    -6.78800     1.29400
C     6.0     2.73900    -6.34400    -1.14700
C     6.0     3.35600    -6.38000    -2.57000
H     1.0     3.00400    -7.31400    -3.02800
C     6.0     2.70900    -5.26800    -3.39800
O     8.0     1.51700    -5.03000    -3.30700
O     8.0     3.53700    -4.59400    -4.18100
H     1.0     3.05700    -3.82700    -4.56700
N     7.0     4.80900    -6.37000    -2.66900
H     1.0     5.16400    -5.49400    -2.30100
H     1.0     5.19500    -7.12100    -2.10600
C     6.0     2.83800    -4.97000    -0.51000
C     6.0     1.94200    -4.55700     0.57900
C     6.0     1.15600    -5.52300     1.35300
C     6.0     1.79400    -3.19100     0.87300
C     6.0     0.07900    -5.00600     2.31700
O     8.0    -0.60900    -5.79000     2.94200
C     6.0     0.73700    -2.72400     1.77700
C     6.0    -0.07300    -3.55500     2.44600
H     1.0     3.23600    -7.07600    -0.50300
H     1.0     1.69500    -6.65200    -1.17600
H     1.0     0.61300    -1.65300     1.87300
H     1.0    -0.86100    -3.19500     3.09700
H     1.0     0.67700    -7.23800     1.92900
O     8.0     2.34800     0.41800    -2.94500
N     7.0     2.55200    -2.25300     0.26200
H     1.0     3.23900    -2.67700    -0.38200
C     6.0     1.30700    -1.62500    -2.36600
C     6.0     0.53500    -1.54200    -3.70200
H     1.0    -0.07200    -0.63600    -3.71700
C     6.0     1.48100    -1.46500    -4.89500
O     8.0     2.41400    -2.21700    -5.08900
O     8.0     1.13900    -0.51900    -5.77400
H     1.0     1.76300    -0.58300    -6.51400
N     7.0    -0.33300    -2.68700    -3.97300
H     1.0     0.17900    -3.55900    -3.84200
H     1.0    -1.12900    -2.68500    -3.34600
C     6.0     2.06500    -0.35000    -2.04500
C     6.0     2.41400     0.04300    -0.62200
C     6.0     2.56700    -0.85000     0.45800
C     6.0     2.59400     1.41600    -0.40800
C     6.0     2.90700    -0.33900     1.72800
O     8.0     3.09800    -1.24600     2.72800
H     1.0     3.38500    -0.79000     3.52700
C     6.0     2.89300     1.90800     0.85300
C     6.0     3.04700     1.03200     1.92300
H     1.0     2.01200    -2.45900    -2.41400
H     1.0     0.60100    -1.87000    -1.56700
H     1.0     2.49100     2.07700    -1.25700
H     1.0     3.01600     2.97300     1.00800
H     1.0     3.30400     1.40700     2.91000

D4-3HAA
O     8.0     3.75600    -4.27600    -1.00000
N     7.0     1.14400    -6.80300     1.08900
H     1.0     0.41100    -7.21700     1.67700
C     6.0     3.11900    -5.01900    -0.25600
O     8.0     3.46700    -6.30900    -0.15200
H     1.0     4.21800    -6.41700    -0.75500
C     6.0     1.99000    -4.58300     0.58100
C     6.0     1.09300    -5.53500     1.25300
C     6.0     1.76800    -3.21300     0.73800
C     6.0     0.00700    -4.98500     2.18900
O     8.0    -0.70100    -5.74700     2.82100
C     6.0     0.66200    -2.72500     1.56900
C     6.0    -0.16200    -3.53300     2.24900
H     1.0     0.50700    -1.65400     1.59500
H     1.0    -0.97900    -3.15100     2.85000
O     8.0     1.88300     0.55600    -2.97400
N     7.0     2.51300    -2.27500     0.09400
H     1.0     3.11500    -2.66400    -0.63700
C     6.0     2.21100    -0.26100    -2.14800
O     8.0     2.42800    -1.55500    -2.46800
H     1.0     2.26500    -1.64000    -3.41900
C     6.0     2.44600     0.06400    -0.70600
C     6.0     2.55900    -0.88800     0.33300
C     6.0     2.54400     1.43100    -0.42000
C     6.0     2.81400    -0.41700     1.64100
O     8.0     2.97200    -1.35700     2.61600
H     1.0     3.16100    -0.92300     3.45500
C     6.0     2.76800     1.87200     0.87400
C     6.0     2.90400     0.94700     1.90400
H     1.0     2.43700     2.12800    -1.24000
H     1.0     2.84500     2.93100     1.08600
H     1.0     3.10200     1.27900     2.91900

D4-3HAAi
O     8.0     4.10300    -4.33500    -0.50300
N     7.0     1.40700    -6.77500     1.28600
H     1.0     2.26000    -7.16000     0.67100
C     6.0     3.01100    -5.01700    -0.51400
O     8.0     2.73900    -5.94500    -1.27400
C     6.0     1.95100    -4.54900     0.49700
C     6.0     1.17000    -5.50900     1.27100
C     6.0     1.72900    -3.20700     0.70500
C     6.0     0.05900    -4.99400     2.21500
O     8.0    -0.62700    -5.80000     2.84400
C     6.0     0.68100    -2.72500     1.60800
C     6.0    -0.10500    -3.56000     2.32100
H     1.0     0.51200    -1.64600     1.59500
H     1.0    -0.90100    -3.19100     2.96000
O     8.0     1.33600     1.62000    -0.58500
N     7.0     2.41600    -2.20400     0.01500
H     1.0     3.08400    -2.63400    -0.62200
C     6.0     1.22700     0.63800     0.17600
O     8.0     0.18700     0.03700     0.54300
C     6.0     2.55300     0.16200     0.82400
C     6.0     3.05600    -1.14800     0.77300
C     6.0     3.28100     1.13100     1.53100
C     6.0     4.28200    -1.48000     1.41300
O     8.0     4.84000    -2.70300     1.37100
H     1.0     4.45900    -3.33600     0.66900
C     6.0     4.45500     0.80400     2.19800
C     6.0     4.96000    -0.49100     2.14100
H     1.0     2.90700     2.14900     1.52400
H     1.0     4.99600     1.56700     2.75500
H     1.0     5.88700    -0.77000     2.63100

D4(H+)-2AP
N     7.0     2.29500    -2.33700    -0.34000
C     6.0     1.43900    -0.05400    -0.40300
H     1.0     0.52300    -0.44100    -0.83400
C     6.0     2.45100    -0.94600    -0.04000
C     6.0     1.60500     1.30900    -0.20200
C     6.0     3.65500    -0.47100     0.50900
O     8.0     4.61100    -1.38700     0.81400
H     1.0     5.41700    -0.94400     1.10600
C     6.0     2.79300     1.78100     0.35700
C     6.0     3.81000     0.90100     0.71000
H     1.0     0.81600     1.99700    -0.47600
H     1.0     2.93200     2.84300     0.51700
H     1.0     4.73500     1.27600     1.13400
H     1.0     2.13800    -2.55200    -1.31900
N     7.0     2.53800    -7.04900     0.45100
C     6.0     2.40000    -4.69000    -0.04300
H     1.0     2.33200    -4.83500    -1.11600
C     6.0     2.51100    -5.77200     0.80700
C     6.0     2.40800    -3.38300     0.48000
C     6.0     2.62800    -5.55600     2.31300
O     8.0     2.72700    -6.51400     3.04500
C     6.0     2.49200    -3.14400     1.92800
C     6.0     2.59300    -4.16400     2.78900
H     1.0     2.43900    -2.12200     2.27500
H     1.0     2.63500    -4.01900     3.86200
H     1.0     2.62800    -7.74400     1.18400
H     1.0     2.47500    -7.35200    -0.50900

D4(H+)-L-3HOK
O     8.0     2.45200    -3.95700    -2.32700
N     7.0     2.56200    -7.07900     0.51900
H     1.0     2.54700    -7.45500    -0.41500
C     6.0     1.51000    -6.12300    -2.12500
C     6.0     0.61300    -5.78500    -3.36400
H     1.0    -0.05200    -6.64700    -3.49600
C     6.0    -0.30800    -4.62400    -2.95500
O     8.0    -0.55400    -4.41000    -1.77600
O     8.0    -0.76700    -3.91300    -3.95400
H     1.0    -1.25900    -3.12500    -3.61000
N     7.0     1.26800    -5.55300    -4.62400
H     1.0     1.93600    -4.79300    -4.57700
H     1.0     1.71000    -6.38400    -4.99400
C     6.0     2.17200    -4.87700    -1.56000
C     6.0     2.39500    -4.71700    -0.09400
C     6.0     2.51100    -5.78700     0.79800
C     6.0     2.52000    -3.39000     0.46200
C     6.0     2.62800    -5.55500     2.31200
O     8.0     2.72700    -6.51400     3.04500
C     6.0     2.54300    -3.16300     1.91200
C     6.0     2.58900    -4.17200     2.78800
H     1.0     2.28200    -6.82700    -2.46000
H     1.0     0.89800    -6.60000    -1.35900
H     1.0     2.51000    -2.13400     2.24700
H     1.0     2.59900    -4.02200     3.86000
H     1.0     2.65700    -7.71200     1.31000
O     8.0     0.06500     0.74100    -1.63400
N     7.0     2.55200    -2.33300    -0.32800
H     1.0     2.53200    -2.57800    -1.33300
C     6.0    -0.29200    -1.36200    -0.59200
C     6.0    -1.81600    -1.16700    -0.76800
H     1.0    -2.14900    -0.30900    -0.18300
C     6.0    -2.19300    -0.89200    -2.22100
O     8.0    -1.85200    -1.58200    -3.16300
O     8.0    -3.00800     0.14800    -2.35700
H     1.0    -3.24500     0.22200    -3.29600
N     7.0    -2.60400    -2.33200    -0.37600
H     1.0    -2.18700    -3.18700    -0.73300
H     1.0    -2.70100    -2.39500     0.62900
C     6.0     0.52800    -0.13600    -0.93900
C     6.0     1.91800     0.06100    -0.35100
C     6.0     2.80500    -0.96700     0.02500
C     6.0     2.30800     1.38700    -0.15400
C     6.0     4.05800    -0.65400     0.58300
O     8.0     4.88200    -1.69400     0.88700
H     1.0     5.74700    -1.36500     1.15600
C     6.0     3.53900     1.69200     0.41700
C     6.0     4.41200     0.67900     0.79000
H     1.0     0.01400    -2.20200    -1.22000
H     1.0    -0.10300    -1.66500     0.44300
H     1.0     1.62400     2.16800    -0.45600
H     1.0     3.82300     2.72600     0.57100
H     1.0     5.37700     0.91400     1.22500

D4(H+)-3HAA
O     8.0     2.15900    -3.96300    -2.34600
N     7.0     2.52800    -7.07000     0.50400
H     1.0     2.46700    -7.39700    -0.45000
C     6.0     2.28000    -4.87100    -1.54800
O     8.0     2.30800    -6.15800    -1.96300
H     1.0     2.21800    -6.15600    -2.93000
C     6.0     2.40400    -4.70600    -0.08800
C     6.0     2.51100    -5.78800     0.80000
C     6.0     2.44500    -3.37500     0.46300
C     6.0     2.62800    -5.55600     2.31300
O     8.0     2.72700    -6.51400     3.04500
C     6.0     2.51300    -3.15900     1.91300
C     6.0     2.59200    -4.17200     2.78300
H     1.0     2.45800    -2.13600     2.26000
H     1.0     2.61600    -4.01900     3.85500
H     1.0     2.61600    -7.71900     1.28200
O     8.0    -0.52400     0.64200    -1.15600
N     7.0     2.37700    -2.31600    -0.32400
H     1.0     2.17500    -2.53200    -1.31000
C     6.0     0.30500    -0.20700    -0.98500
O     8.0     0.13600    -1.48900    -1.39300
H     1.0    -0.72800    -1.53200    -1.83300
C     6.0     1.63000     0.04600    -0.32600
C     6.0     2.57300    -0.94700     0.02000
C     6.0     1.91000     1.38200    -0.03900
C     6.0     3.79700    -0.57000     0.60700
O     8.0     4.68600    -1.56000     0.88600
H     1.0     5.52200    -1.18400     1.18300
C     6.0     3.11600     1.74300     0.55300
C     6.0     4.05800     0.77400     0.87200
H     1.0     1.16600     2.12200    -0.29400
H     1.0     3.32500     2.78400     0.76400
H     1.0     5.00500     1.05300     1.32200

D4(H+)-3HAAi
O     8.0     2.25500    -3.95100    -2.34500
N     7.0     2.53800    -7.04900     0.45100
H     1.0     2.48300    -7.23300    -0.55700
C     6.0     2.33800    -4.95600    -1.59200
O     8.0     2.36400    -6.15100    -1.98800
C     6.0     2.41500    -4.70800    -0.09200
C     6.0     2.51100    -5.77500     0.80600
C     6.0     2.43100    -3.38800     0.45100
C     6.0     2.60900    -5.54800     2.30400
O     8.0     2.72700    -6.50400     3.05300
C     6.0     2.45300    -3.15600     1.90300
C     6.0     2.53400    -4.16600     2.77800
H     1.0     2.36700    -2.13500     2.24900
H     1.0     2.53300    -4.00700     3.84800
H     1.0     2.62400    -7.75600     1.17000
O     8.0    -0.64600     0.38500    -1.19400
N     7.0     2.39300    -2.33900    -0.36100
H     1.0     2.17600    -2.60600    -1.35300
C     6.0     0.29500    -0.43400    -1.18600
O     8.0     0.34900    -1.53800    -1.78200
C     6.0     1.54000    -0.03600    -0.37800
C     6.0     2.53200    -0.96700    -0.01300
C     6.0     1.70500     1.29300    -0.00200
C     6.0     3.70400    -0.53200     0.63400
O     8.0     4.73600    -1.37300     0.94900
H     1.0     4.70500    -2.16600     0.40000
C     6.0     2.83900     1.71400     0.68600
C     6.0     3.84600     0.80700     0.99100
H     1.0     0.91200     1.98100    -0.26000
H     1.0     2.94900     2.75000     0.97600
H     1.0     4.75400     1.11200     1.49400

D5-2AP
N     7.0     2.59500    -2.30300     0.64800
C     6.0     3.57000    -0.21800     1.33600
H     1.0     4.39100    -0.80500     1.72900
C     6.0     2.49600    -0.91600     0.76100
C     6.0     3.58600     1.17000     1.40700
C     6.0     1.44700    -0.15900     0.19000
O     8.0     0.43000    -0.84000    -0.42300
H     1.0    -0.15400    -0.20800    -0.85600
C     6.0     2.53700     1.90100     0.85300
C     6.0     1.48100     1.23400     0.23800
H     1.0     4.41900     1.67700     1.87800
H     1.0     2.54200     2.98400     0.88600
H     1.0     0.66700     1.79800    -0.21000
N     7.0     1.04500    -6.82100     0.80500
C     6.0     1.88300    -4.54200     0.73400
H     1.0     2.77700    -4.78700     0.17100
C     6.0     0.98500    -5.49400     1.10200
C     6.0     1.68300    -3.14000     1.03400
C     6.0    -0.22800    -5.11200     1.89800
O     8.0    -1.01100    -5.97200     2.27900
C     6.0     0.48400    -2.76500     1.80800
C     6.0    -0.40000    -3.68700     2.21400
H     1.0     0.35800    -1.72200     2.07000
H     1.0    -1.27200    -3.43800     2.80900
H     1.0     0.39200    -7.41100     1.29800
H     1.0     1.90700    -7.22900     0.48300

D5-L-3HOK
O     8.0     3.22400    -6.26600    -0.37900
N     7.0     1.03000    -6.83200     0.87300
H     1.0     1.79500    -7.20300     0.31900
C     6.0     4.29900    -4.16700    -0.38000
C     6.0     5.48300    -4.89300    -1.03800
H     1.0     5.79300    -5.74700    -0.43600
C     6.0     5.11800    -5.42500    -2.41900
O     8.0     4.57200    -4.76900    -3.28500
O     8.0     5.51600    -6.68100    -2.63100
H     1.0     5.27800    -6.90000    -3.54600
N     7.0     6.65700    -4.03100    -1.25300
H     1.0     6.36700    -3.15300    -1.67700
H     1.0     7.08700    -3.81000    -0.36200
C     6.0     3.13300    -5.07800    -0.04700
C     6.0     1.94200    -4.58900     0.67800
C     6.0     0.99100    -5.52100     1.09500
C     6.0     1.69000    -3.17200     0.96400
C     6.0    -0.23000    -5.11400     1.89900
O     8.0    -1.01100    -5.97200     2.27900
C     6.0     0.48400    -2.79900     1.72700
C     6.0    -0.41200    -3.69300     2.16600
H     1.0     3.95200    -3.35100    -1.01300
H     1.0     4.64500    -3.67600     0.53600
H     1.0     0.33500    -1.74000     1.89600
H     1.0    -1.30300    -3.41100     2.71400
H     1.0     0.27500    -7.38500     1.25700
O     8.0     1.23600    -1.54400    -1.76200
N     7.0     2.47700    -2.26600     0.50300
C     6.0     2.09500     0.36100    -2.88900
C     6.0     3.55200     0.18300    -3.43600
H     1.0     4.26100     0.35700    -2.62400
C     6.0     3.72300    -1.25200    -3.93700
O     8.0     3.34500    -1.61400    -5.02300
O     8.0     4.30500    -2.04700    -3.03100
H     1.0     4.30400    -2.98600    -3.33500
N     7.0     3.87000     1.06700    -4.55100
H     1.0     3.38100     0.74200    -5.38100
H     1.0     3.57600     2.01700    -4.35700
C     6.0     1.79200    -0.46800    -1.64500
C     6.0     2.22600     0.03200    -0.30000
C     6.0     2.43000    -0.90300     0.74800
C     6.0     2.38200     1.40300    -0.04200
C     6.0     2.80400    -0.41500     2.02100
O     8.0     3.02500    -1.35100     2.99600
H     1.0     3.29500    -0.90400     3.80500
C     6.0     2.73100     1.86200     1.21800
C     6.0     2.94700     0.94900     2.24800
H     1.0     1.39500     0.04500    -3.66500
H     1.0     1.95200     1.42700    -2.70800
H     1.0     2.20400     2.12000    -0.83100
H     1.0     2.83600     2.92300     1.40600
H     1.0     3.23000     1.29700     3.23800

D5-3HAA
O     8.0     3.53700    -4.12300    -1.06300
N     7.0     1.00000    -6.85000     0.87400
H     1.0     1.75900    -7.29000     0.38000
C     6.0     2.95900    -4.88900    -0.32700
O     8.0     3.25200    -6.23000    -0.39500
H     1.0     3.91700    -6.31300    -1.09400
C     6.0     1.89300    -4.57800     0.64600
C     6.0     0.99000    -5.53100     1.09400
C     6.0     1.74200    -3.18700     1.09000
C     6.0    -0.23000    -5.11400     1.89900
O     8.0    -1.01100    -5.97200     2.27900
C     6.0     0.49500    -2.79300     1.75500
C     6.0    -0.43100    -3.68900     2.13100
H     1.0     0.34100    -1.73600     1.93000
H     1.0    -1.35300    -3.40700     2.62300
H     1.0     0.23400    -7.37500     1.27400
O     8.0     1.74300    -0.27700     4.55000
N     7.0     2.71200    -2.36900     0.86100
C     6.0     2.24700    -0.88100     3.63300
O     8.0     2.62700    -2.17600     3.75900
H     1.0     2.39400    -2.43300     4.66500
C     6.0     2.56600    -0.28600     2.30500
C     6.0     2.82100    -1.02000     1.11900
C     6.0     2.73300     1.10500     2.30300
C     6.0     3.35200    -0.32600    -0.01000
O     8.0     3.67000    -1.00400    -1.12700
H     1.0     3.57700    -1.96300    -0.94500
C     6.0     3.18000     1.76900     1.16600
C     6.0     3.50400     1.05800     0.01600
H     1.0     2.53400     1.64100     3.22100
H     1.0     3.30600     2.84400     1.18600
H     1.0     3.88900     1.55100    -0.86800

D5-3HAAi
O     8.0     4.16700    -4.26200    -0.05100
N     7.0     1.17400    -6.82900     0.97400
H     1.0     1.79500    -7.03200     0.18500
C     6.0     3.14000    -4.97600    -0.13100
O     8.0     3.06100    -6.08700    -0.72500
C     6.0     1.85100    -4.52100     0.60700
C     6.0     0.98700    -5.47100     1.10300
C     6.0     1.54800    -3.10300     0.83500
C     6.0    -0.21700    -5.10000     1.89300
O     8.0    -1.01100    -5.97200     2.27900
C     6.0     0.41900    -2.74200     1.70200
C     6.0    -0.40700    -3.68700     2.19400
H     1.0     0.23900    -1.69600     1.92000
H     1.0    -1.26300    -3.43400     2.81000
H     1.0     0.32100    -7.35100     1.11100
O     8.0    -0.46700     0.47500     1.51000
N     7.0     2.33000    -2.24400     0.26300
C     6.0     0.06700     0.05600     0.45100
O     8.0    -0.45600    -0.42100    -0.56900
C     6.0     1.60500     0.19100     0.41900
C     6.0     2.52100    -0.89000     0.29400
C     6.0     2.11700     1.49500     0.42400
C     6.0     3.92300    -0.60900     0.10900
O     8.0     4.80800    -1.60500    -0.02800
H     1.0     4.35200    -2.50200    -0.02000
C     6.0     3.47700     1.75300     0.26900
C     6.0     4.38600     0.70800     0.10900
H     1.0     1.41600     2.31200     0.55300
H     1.0     3.83600     2.78000     0.26700
H     1.0     5.44900     0.88400    -0.02100

D6-2AP
N     7.0     1.20600    -2.28500    -0.08000
C     6.0     1.26800     0.11600    -0.41300
H     1.0     0.27100     0.04300    -0.83100
C     6.0     1.89800    -1.07400    -0.02400
C     6.0     1.89700     1.34300    -0.24000
C     6.0     3.19000    -0.99300     0.53500
O     8.0     3.82800    -2.14200     0.93000
C     6.0     3.16000     1.40300     0.35300
C     6.0     3.80700     0.23400     0.74800
H     1.0     1.39900     2.25500    -0.54900
H     1.0     3.64800     2.35900     0.50200
H     1.0     4.78900     0.25400     1.20600
N     7.0     1.44800    -7.02400     0.60000
C     6.0     1.27700    -4.65100     0.17600
H     1.0     0.20500    -4.69400     0.01600
C     6.0     1.98100    -5.76700     0.52600
C     6.0     1.89900    -3.36500     0.09200
C     6.0     3.41400    -5.65000     0.86300
O     8.0     3.95000    -6.82200     1.32600
H     1.0     4.87500    -6.68400     1.55400
C     6.0     3.42100    -3.28800     0.16200
C     6.0     4.07800    -4.49500     0.74700
H     1.0     5.12500    -4.40800     1.01700
H     1.0     1.97000    -7.72300     1.10400
H     1.0     0.44600    -7.12200     0.59200
H     1.0     3.78300    -3.13500    -0.87200

D6-L-3HOK
O     8.0    -0.75900    -5.90200    -0.08800
N     7.0     1.44800    -7.02400     0.60000
H     1.0     0.45300    -7.11600     0.40200
C     6.0    -0.85100    -3.84200    -1.20900
C     6.0    -1.05100    -4.37200    -2.66700
H     1.0    -0.07300    -4.56900    -3.11100
C     6.0    -1.78000    -5.71200    -2.70900
O     8.0    -1.29600    -6.75600    -3.05900
O     8.0    -3.07000    -5.58700    -2.32800
H     1.0    -3.46100    -6.47100    -2.38300
N     7.0    -1.76500    -3.43600    -3.53000
H     1.0    -2.64600    -3.15900    -3.10100
H     1.0    -1.22700    -2.58400    -3.65000
C     6.0    -0.15700    -4.84600    -0.31100
C     6.0     1.23500    -4.65600     0.15500
C     6.0     1.96700    -5.80100     0.52800
C     6.0     1.87500    -3.36100     0.29800
C     6.0     3.40300    -5.70600     0.86900
O     8.0     3.93900    -6.90800     1.23100
H     1.0     4.87400    -6.80300     1.43500
C     6.0     3.39800    -3.30000     0.36500
C     6.0     4.06800    -4.55300     0.81000
H     1.0    -1.84200    -3.64600    -0.79200
H     1.0    -0.30700    -2.90500    -1.27200
H     1.0     5.12000    -4.48300     1.06100
H     1.0     2.04900    -7.80300     0.81600
O     8.0    -0.31300     1.16500    -1.09900
N     7.0     1.20600    -2.25200     0.34800
C     6.0    -1.23100    -0.35800     0.50500
C     6.0    -2.65100    -0.04200    -0.01100
H     1.0    -2.72800     1.04200    -0.14500
C     6.0    -2.89900    -0.70700    -1.38300
O     8.0    -3.62100    -1.66300    -1.51900
O     8.0    -2.24400    -0.17800    -2.42800
H     1.0    -1.64300     0.53000    -2.11100
N     7.0    -3.61900    -0.44700     1.00100
H     1.0    -4.53500    -0.08600     0.75200
H     1.0    -3.71600    -1.45900     0.97100
C     6.0    -0.10200     0.36600    -0.19400
C     6.0     1.29400     0.20000     0.32200
C     6.0     1.89700    -1.05600     0.55300
C     6.0     2.01200     1.37700     0.56500
C     6.0     3.21600    -1.06600     1.04800
O     8.0     3.82700    -2.27000     1.27000
C     6.0     3.29000     1.33100     1.10800
C     6.0     3.89700     0.10200     1.35800
H     1.0    -1.01600    -1.42800     0.50800
H     1.0    -1.19800    -0.05600     1.55900
H     1.0     1.54200     2.32600     0.34000
H     1.0     3.82400     2.25000     1.32200
H     1.0     4.89700     0.03100     1.76700
H     1.0     3.75400    -3.02800    -0.64600

D6-3HAA
N     7.0     1.12400    -2.29900     0.01000
C     6.0     1.18400     0.11600    -0.37600
C     6.0    -0.17900     0.16500    -0.98500
O     8.0    -0.41600    -0.85900    -1.82500
H     1.0    -1.33700    -0.77700    -2.11300
O     8.0    -0.97500     1.05400    -0.79300
C     6.0     1.81700    -1.09300    -0.01600
C     6.0     1.82000     1.33500    -0.13800
C     6.0     3.12600    -1.02200     0.50200
O     8.0     3.76800    -2.18500     0.83100
C     6.0     3.09200     1.37500     0.42800
C     6.0     3.75200     0.19200     0.75100
H     1.0     1.29900     2.24700    -0.39800
H     1.0     3.57500     2.32700     0.60700
H     1.0     4.74500     0.19200     1.18400
N     7.0     1.45900    -7.03700     0.86300
C     6.0     1.15000    -4.69100     0.25600
C     6.0    -0.29700    -4.78900    -0.03100
O     8.0    -0.96500    -4.04300    -0.69400
O     8.0    -0.89100    -5.90800     0.53700
H     1.0    -1.81400    -5.87100     0.24600
C     6.0     1.91300    -5.79000     0.64400
C     6.0     1.79800    -3.39200     0.10200
C     6.0     3.37600    -5.64200     0.83900
O     8.0     3.96400    -6.79100     1.29400
H     1.0     4.91000    -6.64700     1.40600
C     6.0     3.31900    -3.31200     0.05300
C     6.0     4.02800    -4.50700     0.58400
H     1.0     5.09900    -4.42200     0.73600
H     1.0     2.10800    -7.73400     1.18700
H     1.0     0.46600    -7.20900     0.85900
H     1.0     3.61600    -3.12700    -0.99500

D6-3HAAi
N     7.0     1.12000    -2.34600    -0.18000
C     6.0     1.20600     0.10300    -0.51600
C     6.0    -0.03700     0.25900    -1.43800
O     8.0    -0.94000     0.99800    -0.98600
O     8.0     0.08900    -0.28100    -2.55200
C     6.0     1.79900    -1.12200    -0.10900
C     6.0     1.82700     1.29900    -0.12900
C     6.0     3.04600    -1.06400     0.56100
O     8.0     3.68400    -2.23400     0.89700
C     6.0     3.01600     1.32700     0.59500
C     6.0     3.64400     0.13300     0.94200
H     1.0     1.32100     2.22000    -0.39500
H     1.0     3.46500     2.27800     0.87700
H     1.0     4.58500     0.10000     1.48300
N     7.0     1.45400    -7.07300     0.79600
C     6.0     1.18600    -4.75200     0.15500
C     6.0    -0.33400    -5.04500    -0.04100
O     8.0    -0.84700    -4.63400    -1.08100
O     8.0    -0.85400    -5.76500     0.87100
C     6.0     1.98000    -5.80900     0.54000
C     6.0     1.79500    -3.44200    -0.03300
C     6.0     3.42800    -5.66100     0.69400
O     8.0     4.07900    -6.80500     1.13000
H     1.0     4.99800    -6.56000     1.27500
C     6.0     3.32400    -3.31200     0.00500
C     6.0     4.07400    -4.51200     0.46100
H     1.0     5.14900    -4.41900     0.60200
H     1.0     1.99600    -7.59600     1.47000
H     1.0     0.45100    -6.94800     1.02100
H     1.0     3.65200    -3.00600    -1.00600

D7-2AP
N     7.0     1.35000    -2.27000    -0.41700
C     6.0     1.21100     0.17400    -0.28900
H     1.0     0.18200     0.14000    -0.63300
C     6.0     1.91100    -1.02200    -0.12800
C     6.0     1.82400     1.39900    -0.02500
C     6.0     3.24300    -0.96700     0.31500
O     8.0     3.99700    -2.11700     0.46500
C     6.0     3.14400     1.44000     0.41000
C     6.0     3.85000     0.24800     0.58600
H     1.0     1.26400     2.31600    -0.16300
H     1.0     3.62700     2.38700     0.61700
H     1.0     4.87800     0.24200     0.92800
H     1.0     0.34600    -2.30500    -0.49500
N     7.0     1.42200    -7.07700     0.53900
C     6.0     1.35700    -4.66900     0.10400
H     1.0     0.33400    -4.75700    -0.24900
C     6.0     2.02000    -5.81300     0.56100
C     6.0     1.98600    -3.42500     0.06800
C     6.0     3.34900    -5.68200     0.99200
O     8.0     3.95900    -6.83400     1.44200
H     1.0     4.85200    -6.62800     1.73400
C     6.0     3.30800    -3.32300     0.50300
C     6.0     3.98200    -4.44300     0.96700
H     1.0     5.00700    -4.33000     1.30400
H     1.0     1.89300    -7.75000     1.12800
H     1.0     0.42400    -7.07200     0.69200

D7-L-3HOK
O     8.0    -0.72100    -5.76700    -0.10500
N     7.0     1.42200    -7.07700     0.53900
H     1.0     0.41700    -7.11500     0.45300
C     6.0    -0.75700    -3.64800    -1.10100
C     6.0    -2.05900    -4.10400    -1.79100
H     1.0    -1.87600    -5.01100    -2.36700
C     6.0    -3.15400    -4.42000    -0.77900
O     8.0    -3.51500    -3.66300     0.09900
O     8.0    -3.74900    -5.59800    -0.99100
H     1.0    -4.45100    -5.68000    -0.32700
N     7.0    -2.63900    -3.09400    -2.68500
H     1.0    -2.71700    -2.20100    -2.20700
H     1.0    -2.03800    -2.95900    -3.49100
C     6.0    -0.05600    -4.75200    -0.32200
C     6.0     1.35600    -4.64100     0.12000
C     6.0     2.00400    -5.84600     0.56000
C     6.0     2.10400    -3.41700     0.16400
C     6.0     3.34600    -5.78900     1.00600
O     8.0     3.89000    -6.99400     1.39400
H     1.0     4.78400    -6.85400     1.71700
C     6.0     3.40800    -3.42600     0.64100
C     6.0     4.02700    -4.59600     1.06400
H     1.0    -1.00700    -2.82500    -0.42600
H     1.0    -0.09800    -3.24400    -1.87400
H     1.0     5.04800    -4.53900     1.42500
H     1.0     1.93100    -7.82600     0.97600
O     8.0    -0.37900    -0.51700    -0.84700
N     7.0     1.60500    -2.15600    -0.19600
H     1.0     0.69600    -2.02300    -0.61300
C     6.0    -0.80700     1.46600     0.37800
C     6.0    -2.27800     1.20100     0.03600
H     1.0    -2.40400     1.16400    -1.04500
C     6.0    -2.69800    -0.15300     0.61900
O     8.0    -2.42700    -0.50100     1.74400
O     8.0    -3.43400    -0.88700    -0.23200
H     1.0    -3.57600    -1.78200     0.14900
N     7.0    -3.09700     2.30300     0.55900
H     1.0    -4.05500     2.20700     0.23500
H     1.0    -3.12500     2.25100     1.57500
C     6.0     0.09500     0.33900    -0.10000
C     6.0     1.48300     0.24000     0.38200
C     6.0     2.16800    -0.99900     0.30800
C     6.0     2.15000     1.35500     0.93600
C     6.0     3.48100    -1.07600     0.80700
O     8.0     4.17200    -2.26200     0.69100
C     6.0     3.44600     1.25500     1.40200
C     6.0     4.11300     0.02300     1.34800
H     1.0    -0.69800     1.57000     1.46100
H     1.0    -0.50800     2.42100    -0.06700
H     1.0     1.63700     2.30700     0.98100
H     1.0     3.95000     2.12200     1.81100
H     1.0     5.12900    -0.08800     1.70700

D7-3HAA
O     8.0    -0.57200    -3.58500    -0.78200
N     7.0     1.42200    -7.07700     0.53900
H     1.0     0.42200    -7.13900     0.46600
C     6.0    -0.00600    -4.56000    -0.31900
O     8.0    -0.71900    -5.71700    -0.17400
H     1.0    -1.60600    -5.51200    -0.50700
C     6.0     1.39100    -4.62300     0.12100
C     6.0     2.00900    -5.83700     0.56100
C     6.0     2.15100    -3.40800     0.11200
C     6.0     3.34500    -5.78600     1.00600
O     8.0     3.87700    -6.98600     1.42700
H     1.0     4.78000    -6.84900     1.72600
C     6.0     3.46800    -3.43100     0.55600
C     6.0     4.05700    -4.60200     1.00800
H     1.0     5.08500    -4.56400     1.34800
H     1.0     1.90700    -7.79400     1.05300
O     8.0    -0.03100     1.67000    -1.07900
N     7.0     1.63200    -2.18900    -0.31000
H     1.0     0.67400    -2.17300    -0.64400
C     6.0     0.42700     0.56600    -0.89300
O     8.0    -0.31100    -0.55100    -1.13200
H     1.0    -1.18100    -0.25700    -1.43600
C     6.0     1.79800     0.28600    -0.40200
C     6.0     2.32600    -1.00200    -0.14500
C     6.0     2.60200     1.42600    -0.19400
C     6.0     3.66000    -1.07600     0.31500
O     8.0     4.26200    -2.29700     0.54400
C     6.0     3.89600     1.31900     0.26300
C     6.0     4.42700     0.04900     0.52400
H     1.0     2.15700     2.38800    -0.40700
H     1.0     4.50300     2.20200     0.41900
H     1.0     5.44200    -0.08300     0.87800

D7-3HAAi
O     8.0    -0.81200    -5.75700     0.16400
N     7.0     1.42200    -7.07700     0.53900
H     1.0     0.39900    -6.93400     0.54000
C     6.0    -0.16300    -4.78200    -0.32200
O     8.0    -0.58100    -3.92200    -1.11400
C     6.0     1.32000    -4.65300     0.11800
C     6.0     2.02100    -5.81100     0.56100
C     6.0     1.99100    -3.40200     0.09500
C     6.0     3.34500    -5.70000     0.99300
O     8.0     3.98700    -6.86500     1.45000
H     1.0     4.70200    -6.57000     2.02100
C     6.0     3.32900    -3.35100     0.52700
C     6.0     3.99700    -4.47300     0.98000
H     1.0     5.03500    -4.37500     1.28700
H     1.0     1.78400    -7.67000     1.27500
O     8.0    -0.50200     1.65800    -0.67400
N     7.0     1.40100    -2.19700    -0.29400
H     1.0     0.43600    -2.18300    -0.64800
C     6.0    -0.09200     0.47400    -0.64700
O     8.0    -0.69900    -0.57100    -0.97100
C     6.0     1.37000     0.28200    -0.15200
C     6.0     2.00700    -0.97800    -0.02300
C     6.0     2.09500     1.44100     0.16200
C     6.0     3.35500    -0.98400     0.40400
O     8.0     4.07100    -2.17300     0.46700
C     6.0     3.41100     1.41000     0.59900
C     6.0     4.04600     0.17000     0.72400
H     1.0     1.54400     2.36700     0.04000
H     1.0     3.94500     2.32600     0.83800
H     1.0     5.07900     0.07300     1.04600

D8-2AP
N     7.0     1.24400    -2.24200    -0.04400
C     6.0     1.21100     0.19200    -0.28900
H     1.0     0.17800     0.15700    -0.61900
C     6.0     1.86300    -0.99900     0.03600
C     6.0     1.88000     1.40800    -0.18900
C     6.0     3.19900    -0.95200     0.46300
O     8.0     3.88800    -2.09500     0.79500
C     6.0     3.20600     1.44500     0.23600
C     6.0     3.86500     0.26100     0.56200
H     1.0     1.36200     2.32500    -0.44400
H     1.0     3.73000     2.39000     0.31500
H     1.0     4.89500     0.25600     0.89600
H     1.0     0.28700    -2.28900    -0.35400
N     7.0     1.48000    -7.07200     0.44000
C     6.0     1.28100    -4.65900     0.19100
H     1.0     0.25100    -4.71600    -0.14600
C     6.0     1.98000    -5.81500     0.52200
C     6.0     1.90100    -3.41100     0.27700
C     6.0     3.38600    -5.74900     0.98400
O     8.0     3.97400    -6.80200     1.29600
C     6.0     3.26000    -3.32200     0.70700
C     6.0     3.97200    -4.43800     1.04300
H     1.0     4.99900    -4.34900     1.37300
H     1.0     2.08400    -7.78900     0.82200
H     1.0     0.49500    -7.24700     0.34900

D8-L-3HOK
O     8.0    -0.68900    -5.83800    -0.23600
N     7.0     1.44700    -7.07200     0.54000
H     1.0     0.47200    -7.19100     0.30600
C     6.0    -0.79000    -3.64200    -1.05300
C     6.0    -2.07800    -4.07900    -1.78200
H     1.0    -1.88600    -4.97700    -2.36700
C     6.0    -3.19500    -4.40600    -0.79600
O     8.0    -3.56800    -3.65900     0.08600
O     8.0    -3.78500    -5.58000    -1.03300
H     1.0    -4.50300    -5.67200    -0.38700
N     7.0    -2.63600    -3.05300    -2.67000
H     1.0    -2.71800    -2.16400    -2.18300
H     1.0    -2.02700    -2.91400    -3.46900
C     6.0    -0.06800    -4.78000    -0.34400
C     6.0     1.32400    -4.65700     0.14900
C     6.0     1.98900    -5.85600     0.54500
C     6.0     2.05700    -3.43100     0.28600
C     6.0     3.41000    -5.87400     1.00300
O     8.0     3.93600    -6.96400     1.28300
C     6.0     3.39200    -3.45600     0.78400
C     6.0     4.05000    -4.60700     1.11400
H     1.0    -1.06000    -2.86800    -0.32800
H     1.0    -0.13500    -3.17700    -1.79700
H     1.0     5.07000    -4.56500     1.47100
H     1.0     2.07400    -7.81500     0.83000
O     8.0    -0.37000    -0.53400    -0.83800
N     7.0     1.54500    -2.18300    -0.00700
H     1.0     0.64500    -2.05500    -0.45000
C     6.0    -0.80500     1.47400     0.34800
C     6.0    -2.27800     1.19400     0.02400
H     1.0    -2.41900     1.15900    -1.05600
C     6.0    -2.67700    -0.16800     0.60600
O     8.0    -2.34500    -0.54000     1.70700
O     8.0    -3.46400    -0.87700    -0.21800
H     1.0    -3.60600    -1.77400     0.15700
N     7.0    -3.10000     2.28600     0.55900
H     1.0    -4.06000     2.18700     0.24300
H     1.0    -3.11800     2.23600     1.57500
C     6.0     0.09600     0.34100    -0.10900
C     6.0     1.48800     0.25000     0.37900
C     6.0     2.14800    -1.00500     0.39600
C     6.0     2.17900     1.38400     0.84100
C     6.0     3.45700    -1.07800     0.89400
O     8.0     4.11100    -2.28000     0.92100
C     6.0     3.48400     1.29300     1.29500
C     6.0     4.12600     0.05100     1.33000
H     1.0    -0.68600     1.59900     1.42800
H     1.0    -0.51300     2.42000    -0.11900
H     1.0     1.68400     2.34600     0.82600
H     1.0     4.00900     2.17800     1.63100
H     1.0     5.14100    -0.05600     1.69000

D8-3HAA
O     8.0    -0.64400    -3.53500    -0.64300
N     7.0     1.42700    -7.03600     0.54500
H     1.0     0.47900    -7.20700     0.26100
C     6.0    -0.04600    -4.53800    -0.29600
O     8.0    -0.70000    -5.73700    -0.32400
H     1.0    -1.59200    -5.53700    -0.64200
C     6.0     1.34100    -4.60500     0.16400
C     6.0     1.96900    -5.81600     0.54800
C     6.0     2.09900    -3.39000     0.23400
C     6.0     3.38600    -5.84400     1.02000
O     8.0     3.88400    -6.93700     1.34500
C     6.0     3.44400    -3.43300     0.68600
C     6.0     4.06600    -4.59300     1.06100
H     1.0     5.09400    -4.57200     1.39700
H     1.0     2.05600    -7.76700     0.86200
O     8.0     0.00200     1.65800    -1.18400
N     7.0     1.57700    -2.17200    -0.12200
H     1.0     0.61000    -2.15600    -0.44700
C     6.0     0.42800     0.56300    -0.90800
O     8.0    -0.33800    -0.55100    -1.03600
H     1.0    -1.20600    -0.27200    -1.36100
C     6.0     1.80100     0.28400    -0.41100
C     6.0     2.30200    -0.99300    -0.05700
C     6.0     2.63600     1.40800    -0.29900
C     6.0     3.63200    -1.07300     0.39900
O     8.0     4.18500    -2.27600     0.76100
C     6.0     3.94000     1.29700     0.15000
C     6.0     4.44100     0.04300     0.50200
H     1.0     2.21800     2.36500    -0.57800
H     1.0     4.56900     2.17300     0.22900
H     1.0     5.45400    -0.09000     0.86000

D8-3HAAi
O     8.0    -0.73000    -5.93100    -0.20700
N     7.0     1.48400    -7.04200     0.40800
H     1.0     0.46800    -7.03700     0.21100
C     6.0    -0.21700    -4.76800    -0.23800
O     8.0    -0.79600    -3.72000    -0.57300
C     6.0     1.26300    -4.64400     0.19000
C     6.0     2.00300    -5.80200     0.52400
C     6.0     1.91100    -3.38500     0.29600
C     6.0     3.39800    -5.77000     1.01100
O     8.0     3.98100    -6.84500     1.32800
C     6.0     3.27100    -3.35200     0.74500
C     6.0     3.98100    -4.47600     1.09100
H     1.0     5.00300    -4.37700     1.43600
H     1.0     2.05400    -7.76900     0.81700
O     8.0    -0.43300     1.67700    -0.86600
N     7.0     1.31000    -2.18100    -0.01000
H     1.0     0.32900    -2.19100    -0.34800
C     6.0    -0.08000     0.48800    -0.69500
O     8.0    -0.73100    -0.56200    -0.87600
C     6.0     1.38200     0.29500    -0.18900
C     6.0     1.96800    -0.96400     0.10800
C     6.0     2.15600     1.44800    -0.02800
C     6.0     3.30700    -0.97500     0.55300
O     8.0     3.94800    -2.15500     0.86100
C     6.0     3.47600     1.41400     0.40900
C     6.0     4.05700     0.18200     0.70400
H     1.0     1.64700     2.37400    -0.26900
H     1.0     4.05000     2.33000     0.52100
H     1.0     5.08000     0.08400     1.05000

D9-2AP
N     7.0     1.24200    -2.24900    -0.05200
C     6.0     1.20800     0.18600    -0.29200
H     1.0     0.17600     0.15900    -0.62200
C     6.0     1.85800    -1.00900     0.03100
C     6.0     1.88400     1.39700    -0.18600
C     6.0     3.18900    -0.95800     0.45700
O     8.0     3.86900    -2.11400     0.78800
C     6.0     3.21200     1.43200     0.24000
C     6.0     3.86600     0.24700     0.56300
H     1.0     1.37000     2.31600    -0.43800
H     1.0     3.73700     2.37500     0.32100
H     1.0     4.89600     0.23500     0.89800
H     1.0     0.28200    -2.29200    -0.35900
N     7.0     1.39400    -7.00700     0.45800
C     6.0     1.27100    -4.64700     0.18600
H     1.0     0.24200    -4.74400    -0.14200
C     6.0     1.97100    -5.86600     0.53600
C     6.0     1.87100    -3.43500     0.26600
C     6.0     3.42500    -5.75300     1.00300
O     8.0     4.04400    -6.76000     1.30800
C     6.0     3.27300    -3.33200     0.71400
C     6.0     3.99900    -4.41800     1.05900
H     1.0     5.02500    -4.30800     1.38500
H     1.0     2.07200    -7.72100     0.75200

D9-L-3HOK
O     8.0    -0.87300    -3.67300    -0.27100
N     7.0     1.39400    -7.00700     0.45800
C     6.0    -0.59200    -5.79600    -1.27600
C     6.0    -1.80900    -5.42700    -2.14600
H     1.0    -2.67900    -5.24400    -1.51500
C     6.0    -1.55400    -4.13100    -2.91100
O     8.0    -0.44300    -3.85300    -3.35500
O     8.0    -2.61800    -3.37400    -3.06300
H     1.0    -2.37200    -2.52800    -3.51100
N     7.0    -2.17500    -6.44800    -3.13400
H     1.0    -1.35000    -6.76100    -3.63700
H     1.0    -2.57100    -7.25800    -2.66900
C     6.0    -0.13200    -4.64200    -0.40400
C     6.0     1.23800    -4.62300     0.16700
C     6.0     1.94900    -5.85500     0.51600
C     6.0     1.87500    -3.40400     0.33500
C     6.0     3.40300    -5.76600     0.99700
O     8.0     3.99800    -6.78900     1.29600
C     6.0     3.29400    -3.35500     0.72800
C     6.0     4.00700    -4.45200     1.05800
H     1.0     0.24000    -6.11500    -1.90800
H     1.0    -0.82300    -6.65600    -0.64400
H     1.0     5.04300    -4.36400     1.36000
H     1.0     2.08800    -7.70100     0.75900
O     8.0    -0.82600    -0.65200    -0.48900
N     7.0     1.27300    -2.19900     0.11700
H     1.0     0.25700    -2.19800    -0.03000
C     6.0    -0.58600     1.25900    -1.85600
C     6.0    -0.28900     0.93000    -3.34900
H     1.0     0.78300     1.03800    -3.53000
C     6.0    -0.65800    -0.53100    -3.62300
O     8.0    -1.78700    -0.87700    -3.93100
O     8.0     0.36100    -1.35400    -3.45500
H     1.0     0.06100    -2.30900    -3.53200
N     7.0    -1.01100     1.88700    -4.17600
H     1.0    -0.68400     1.83100    -5.13700
H     1.0    -1.99400     1.63000    -4.19300
C     6.0    -0.05900     0.21000    -0.88700
C     6.0     1.37800     0.18900    -0.49300
C     6.0     1.96100    -1.00700    -0.00200
C     6.0     2.18300     1.33300    -0.59100
C     6.0     3.31900    -1.00200     0.33700
O     8.0     3.92200    -2.15100     0.79300
C     6.0     3.52100     1.31900    -0.21600
C     6.0     4.09700     0.13800     0.24800
H     1.0    -1.67000     1.27200    -1.72100
H     1.0    -0.20400     2.26200    -1.66800
H     1.0     1.75100     2.25400    -0.95700
H     1.0     4.11900     2.21900    -0.28700
H     1.0     5.13900     0.08200     0.53800

D9-3HAA
O     8.0    -0.60000    -3.48400    -0.67700
N     7.0     1.40800    -7.01600     0.41500
C     6.0    -0.06400    -4.52100    -0.29600
O     8.0    -0.76600    -5.65600    -0.24900
H     1.0    -1.65400    -5.41900    -0.55900
C     6.0     1.34200    -4.60400     0.14400
C     6.0     1.98600    -5.88200     0.50900
C     6.0     2.08000    -3.42700     0.20900
C     6.0     3.43500    -5.85600     1.01400
O     8.0     3.97400    -6.89900     1.34200
C     6.0     3.47200    -3.45100     0.68900
C     6.0     4.10800    -4.57700     1.06900
H     1.0     5.13100    -4.53700     1.41800
H     1.0     2.08500    -7.72200     0.73000
O     8.0     0.01200     1.63000    -1.22900
N     7.0     1.58900    -2.20300    -0.14000
H     1.0     0.61900    -2.20300    -0.48000
C     6.0     0.42600     0.53600    -0.93800
O     8.0    -0.33100    -0.57800    -1.05900
H     1.0    -1.20000    -0.31700    -1.39700
C     6.0     1.79600     0.26000    -0.41900
C     6.0     2.30100    -1.01600    -0.06200
C     6.0     2.62200     1.38400    -0.28700
C     6.0     3.62000    -1.08300     0.40700
O     8.0     4.17000    -2.29000     0.76600
C     6.0     3.92300     1.28200     0.18300
C     6.0     4.42800     0.03400     0.53200
H     1.0     2.20200     2.34100    -0.56700
H     1.0     4.54200     2.16500     0.27700
H     1.0     5.43700    -0.09800     0.90200

D9-3HAAi
O     8.0    -0.83700    -5.83600    -0.11800
N     7.0     1.43200    -7.05000     0.65600
H     1.0     0.43000    -6.91700     0.41600
C     6.0    -0.24000    -4.74200    -0.30200
O     8.0    -0.70800    -3.71600    -0.83800
C     6.0     1.23300    -4.64700     0.17600
C     6.0     1.96100    -5.88300     0.56000
C     6.0     1.87300    -3.42400     0.25600
C     6.0     3.45400    -5.81100     0.88900
O     8.0     4.14300    -6.81300     1.05800
C     6.0     3.26900    -3.38100     0.72600
C     6.0     4.00500    -4.48100     1.01400
H     1.0     5.04000    -4.37000     1.31700
O     8.0    -0.38900     1.67700    -0.97000
N     7.0     1.31100    -2.20400    -0.07800
H     1.0     0.35100    -2.22000    -0.47700
C     6.0    -0.05400     0.48400    -0.78900
O     8.0    -0.70000    -0.56100    -1.00400
C     6.0     1.38100     0.27900    -0.21500
C     6.0     1.95400    -0.98900     0.08500
C     6.0     2.14500     1.42500     0.01100
C     6.0     3.26700    -0.99600     0.58700
O     8.0     3.89900    -2.19200     0.88600
C     6.0     3.44300     1.38800     0.51400
C     6.0     4.01300     0.15200     0.80400
H     1.0     1.64500     2.35500    -0.23600
H     1.0     4.00600     2.30200     0.67700
H     1.0     5.02000     0.04400     1.19400

D9-(H+)-2AP
N     7.0     1.27300    -2.26300    -0.02400
C     6.0     1.20100     0.17100    -0.28800
H     1.0     0.16700     0.13000    -0.61300
C     6.0     1.87800    -1.00500     0.04400
C     6.0     1.87000     1.38200    -0.19400
C     6.0     3.21100    -0.95300     0.46400
O     8.0     3.88100    -2.10600     0.79100
C     6.0     3.20500     1.42400     0.22700
C     6.0     3.88300     0.25700     0.55800
H     1.0     1.35400     2.29800    -0.44900
H     1.0     3.71800     2.37500     0.29700
H     1.0     4.91400     0.26500     0.88600
H     1.0     0.30600    -2.30000    -0.32900
N     7.0     1.45900    -7.02900     0.50600
C     6.0     1.24100    -4.64600     0.20200
H     1.0     0.20800    -4.69100    -0.12300
C     6.0     1.93800    -5.80100     0.53800
C     6.0     1.88400    -3.41300     0.28500
C     6.0     3.39600    -5.73100     0.99600
O     8.0     3.95900    -6.77100     1.27800
C     6.0     3.29100    -3.31700     0.72300
C     6.0     4.00000    -4.41800     1.05800
H     1.0     5.03000    -4.34100     1.37900
H     1.0     2.09000    -7.77600     0.78100
H     1.0     0.51400    -7.25100     0.22800

D9-(H+)-L-3HOK
O     8.0    -0.71400    -5.91500    -0.24400
N     7.0     1.45900    -7.02900     0.50600
H     1.0     0.48600    -7.17900     0.24300
C     6.0    -1.00100    -3.68300    -0.92500
C     6.0    -2.30800    -4.17500    -1.60200
H     1.0    -2.08900    -5.04300    -2.22200
C     6.0    -3.34000    -4.60200    -0.55900
O     8.0    -3.66200    -3.91600     0.39200
O     8.0    -3.89600    -5.77800    -0.82200
H     1.0    -4.58500    -5.94100    -0.15800
N     7.0    -2.98000    -3.18100    -2.42900
H     1.0    -3.15300    -2.31500    -1.93100
H     1.0    -2.46600    -2.98300    -3.27900
C     6.0    -0.19300    -4.80800    -0.31200
C     6.0     1.21400    -4.63300     0.18100
C     6.0     1.93300    -5.81300     0.53800
C     6.0     1.88800    -3.39900     0.37900
C     6.0     3.39300    -5.78500     1.00000
O     8.0     3.95100    -6.84600     1.20300
C     6.0     3.26900    -3.37500     0.92800
C     6.0     3.98200    -4.49100     1.19100
H     1.0    -1.26100    -2.96300    -0.13900
H     1.0    -0.41400    -3.15800    -1.68600
H     1.0     4.99600    -4.42400     1.56200
H     1.0     2.10600    -7.77200     0.76000
O     8.0    -0.32800    -0.52200    -1.25800
N     7.0     1.37200    -2.19600     0.10800
H     1.0     0.46700    -2.10700    -0.35300
C     6.0    -1.03600     1.34200     0.06700
C     6.0    -2.47900     0.83200    -0.05100
H     1.0    -2.73500     0.73100    -1.10800
C     6.0    -2.58400    -0.57400     0.55700
O     8.0    -1.72000    -1.09200     1.23800
O     8.0    -3.73000    -1.17000     0.23300
H     1.0    -3.73000    -2.10300     0.55200
N     7.0    -3.39600     1.80300     0.53600
H     1.0    -4.35700     1.58200     0.29800
H     1.0    -3.32400     1.81700     1.54900
C     6.0    -0.04000     0.30700    -0.40700
C     6.0     1.32100     0.26600     0.21700
C     6.0     1.97900    -0.97000     0.39900
C     6.0     1.98800     1.42800     0.59600
C     6.0     3.25300    -0.99500     0.95600
O     8.0     3.87700    -2.19300     1.16600
C     6.0     3.28200     1.38500     1.12000
C     6.0     3.92500     0.17000     1.30900
H     1.0    -0.81600     1.61400     1.10100
H     1.0    -0.94300     2.25200    -0.53500
H     1.0     1.50100     2.38700     0.46600
H     1.0     3.78700     2.30400     1.38800
H     1.0     4.92100     0.10000     1.72600

D9-(H+)-3HAA
O     8.0    -0.76400    -3.58300    -0.54100
N     7.0     1.45900    -7.02900     0.50600
H     1.0     0.50900    -7.22900     0.22300
C     6.0    -0.15500    -4.59000    -0.24700
O     8.0    -0.73700    -5.80500    -0.31300
H     1.0    -1.65100    -5.68100    -0.61600
C     6.0     1.25000    -4.61800     0.20300
C     6.0     1.93500    -5.80900     0.53800
C     6.0     1.96100    -3.38900     0.31000
C     6.0     3.39900    -5.78600     1.00200
O     8.0     3.92500    -6.84800     1.27300
C     6.0     3.36300    -3.37700     0.75600
C     6.0     4.03900    -4.50200     1.08200
H     1.0     5.07100    -4.45600     1.40600
H     1.0     2.10500    -7.76600     0.78400
O     8.0    -0.40000     1.55400    -0.90400
N     7.0     1.41400    -2.21000     0.02200
H     1.0     0.42800    -2.21600    -0.29300
C     6.0     0.07300     0.48100    -0.65800
O     8.0    -0.61500    -0.68000    -0.77300
H     1.0    -1.51400    -0.48100    -1.07800
C     6.0     1.48100     0.27000    -0.19000
C     6.0     2.07300    -0.98100     0.11500
C     6.0     2.25300     1.42000    -0.05100
C     6.0     3.40500    -1.00700     0.54200
O     8.0     4.00800    -2.19700     0.84600
C     6.0     3.58100     1.36500     0.37600
C     6.0     4.16700     0.14600     0.67700
H     1.0     1.78600     2.36600    -0.28900
H     1.0     4.15400     2.27800     0.47300
H     1.0     5.19300     0.06200     1.01100

D9-(H+)-3HAAi
O     8.0    -0.92890    -0.65100    -0.31110
N     7.0     1.09930    -1.79900    -1.43490
H     1.0     0.08280    -1.68850    -1.31340
C     6.0    -0.18380     0.06890     0.40800
O     8.0    -0.57240     0.87190     1.28520
C     6.0     1.32180    -0.06350     0.20250
C     6.0     1.84930    -1.00560    -0.70090
C     6.0     2.23860     0.73420     0.91630
C     6.0     3.34330    -1.19250    -0.90620
O     8.0     3.72790    -2.03740    -1.71140
C     6.0     3.69290     0.55170     0.72920
C     6.0     4.21310    -0.35730    -0.13100
H     1.0     5.28450    -0.46040    -0.24100
H     1.0     1.55710    -2.45370    -2.05770
O     8.0     0.56110     4.58660     4.55720
N     7.0     1.86010     1.68030     1.77760
H     1.0     0.82990     1.84010     1.92540
C     6.0     0.81480     3.76010     3.66190
O     8.0    -0.00370     3.15340     2.92430
C     6.0     2.29930     3.45120     3.42230
C     6.0     2.73780     2.47010     2.50590
C     6.0     3.26740     4.16570     4.11730
C     6.0     4.11040     2.26190     2.32580
O     8.0     4.54890     1.31010     1.43700
C     6.0     4.63430     3.94650     3.92490
C     6.0     5.06790     2.98760     3.01960
H     1.0     2.91440     4.90560     4.82290
H     1.0     5.36110     4.52400     4.48120
H     1.0     6.11680     2.78900     2.84340

D10-2AP
N     7.0     1.21300    -2.24600    -0.02100
C     6.0     1.19600     0.15600    -0.26400
H     1.0     0.16200     0.07800    -0.57600
C     6.0     1.86700    -1.03700     0.06200
C     6.0     1.84700     1.37500    -0.18300
C     6.0     3.21100    -0.94400     0.46900
O     8.0     3.90100    -2.08000     0.79500
C     6.0     3.18700     1.43400     0.22600
C     6.0     3.87500     0.27400     0.55400
H     1.0     1.32000     2.28700    -0.43700
H     1.0     3.69300     2.39000     0.28700
H     1.0     4.91000     0.29000     0.87300
N     7.0     1.42800    -7.00800     0.51200
C     6.0     1.24500    -4.61000     0.22300
H     1.0     0.21100    -4.62400    -0.09700
C     6.0     1.92200    -5.75400     0.54600
C     6.0     1.87600    -3.33200     0.29200
C     6.0     3.36400    -5.70300     0.99100
O     8.0     3.93700    -6.75200     1.27800
C     6.0     3.28600    -3.28600     0.72500
C     6.0     3.98400    -4.40000     1.05300
H     1.0     5.01800    -4.34000     1.36800
H     1.0     2.05400    -7.74800     0.79600
H     1.0     0.47800    -7.20800     0.25800

D10-L-3HOK
O     8.0    -0.47700    -4.31800    -1.40200
N     7.0     1.42800    -7.00800     0.51200
H     1.0     0.50500    -7.24200     0.15600
C     6.0    -1.25300    -5.05500     0.73300
C     6.0    -2.54900    -5.56400     0.08800
H     1.0    -2.78900    -4.89900    -0.74500
C     6.0    -2.32500    -6.93600    -0.54200
O     8.0    -1.29300    -7.57400    -0.48100
O     8.0    -3.39200    -7.38700    -1.21000
H     1.0    -3.14300    -8.24700    -1.58400
N     7.0    -3.71700    -5.59700     0.96800
H     1.0    -3.48100    -6.03000     1.85500
H     1.0    -3.99300    -4.64000     1.15700
C     6.0    -0.18600    -4.64800    -0.27400
C     6.0     1.23800    -4.60700     0.21700
C     6.0     1.91800    -5.76300     0.54600
C     6.0     1.89000    -3.33700     0.29200
C     6.0     3.36900    -5.71400     0.98700
O     8.0     3.93300    -6.76300     1.27800
C     6.0     3.30800    -3.30700     0.68900
C     6.0     4.00400    -4.41900     1.02400
H     1.0    -0.85600    -5.76700     1.46100
H     1.0    -1.49200    -4.13500     1.27900
H     1.0     5.04200    -4.36400     1.32200
H     1.0     2.08200    -7.73700     0.76800
O     8.0    -0.63400     1.32100    -1.10500
N     7.0     1.22600    -2.23100     0.05600
C     6.0    -1.26700    -0.68000     0.02500
C     6.0    -2.71300    -0.25400    -0.22600
H     1.0    -2.85600    -0.14400    -1.31600
C     6.0    -3.67800    -1.35400     0.19700
O     8.0    -3.38800    -2.46000     0.59000
O     8.0    -4.95900    -0.95100     0.06400
H     1.0    -5.52500    -1.68600     0.34800
N     7.0    -3.04700     0.96900     0.51800
H     1.0    -4.02800     1.19100     0.37900
H     1.0    -2.50900     1.72700     0.10500
C     6.0    -0.26400     0.34000    -0.48400
C     6.0     1.20400     0.20100    -0.16100
C     6.0     1.87400    -1.02100     0.12500
C     6.0     1.93700     1.38900    -0.15100
C     6.0     3.24700    -0.95800     0.43400
O     8.0     3.93300    -2.10800     0.72500
C     6.0     3.29500     1.41200     0.16100
C     6.0     3.96200     0.23100     0.46100
H     1.0    -1.05100    -1.63900    -0.44800
H     1.0    -1.10100    -0.83400     1.09600
H     1.0     1.41300     2.30400    -0.39600
H     1.0     3.83300     2.35200     0.17200
H     1.0     5.01500     0.20700     0.70900

D10-3HAA
O     8.0    -0.60500    -3.71600    -1.05800
N     7.0     1.42800    -7.00800     0.51200
H     1.0     0.46300    -7.18300     0.28700
C     6.0    -0.09800    -4.57600    -0.38700
O     8.0    -0.80100    -5.73400    -0.11200
H     1.0    -1.64700    -5.62900    -0.57300
C     6.0     1.26300    -4.58900     0.19400
C     6.0     1.91600    -5.76800     0.54600
C     6.0     1.96000    -3.32400     0.35600
C     6.0     3.37000    -5.76900     0.99900
O     8.0     3.89400    -6.84500     1.27400
C     6.0     3.37300    -3.36300     0.76700
C     6.0     4.04000    -4.50300     1.07100
H     1.0     5.07700    -4.48300     1.37800
H     1.0     2.07200    -7.73500     0.79900
O     8.0    -0.48100     1.26900    -0.90800
N     7.0     1.34700    -2.18900     0.18200
C     6.0    -0.05200     0.40400    -0.18300
O     8.0    -0.84200    -0.46000     0.47300
H     1.0    -1.74600    -0.29100     0.16800
C     6.0     1.40500     0.24500     0.12800
C     6.0     2.03500    -1.01000     0.33100
C     6.0     2.16400     1.41000     0.17600
C     6.0     3.40800    -1.00500     0.62900
O     8.0     4.04700    -2.19300     0.85200
C     6.0     3.52800     1.37300     0.47300
C     6.0     4.16200     0.15900     0.70700
H     1.0     1.67000     2.35200    -0.02000
H     1.0     4.09600     2.29300     0.52000
H     1.0     5.21700     0.09300     0.93900

D10-3HAAi
O     8.0    -1.00800    -4.00200     1.16100
N     7.0     1.42600    -7.00100     0.75600
H     1.0     0.50500    -7.02300     0.29700
C     6.0    -0.35800    -4.79900     0.48000
O     8.0    -0.76400    -5.81400    -0.16400
C     6.0     1.19100    -4.61600     0.50000
C     6.0     1.96500    -5.74400     0.69500
C     6.0     1.84500    -3.33100     0.40200
C     6.0     3.44100    -5.70000     0.89000
O     8.0     4.09700    -6.75100     1.00000
C     6.0     3.28600    -3.28600     0.72500
C     6.0     4.04300    -4.39200     0.94600
H     1.0     5.10700    -4.31100     1.13800
H     1.0     2.11100    -7.73000     0.60700
O     8.0    -0.91600     1.00000    -0.74700
N     7.0     1.23000    -2.24600    -0.01600
C     6.0    -0.07900     0.24400    -1.28000
O     8.0    -0.09400    -0.35900    -2.36800
C     6.0     1.28300     0.14900    -0.53800
C     6.0     1.90400    -1.04600    -0.06500
C     6.0     1.98700     1.34900    -0.40900
C     6.0     3.23200    -0.94600     0.40900
O     8.0     3.90100    -2.08000     0.79500
C     6.0     3.28700     1.41100     0.09200
C     6.0     3.93400     0.24900     0.50000
H     1.0     1.47600     2.25600    -0.71400
H     1.0     3.80200     2.36700     0.16000
H     1.0     4.94900     0.24000     0.88200

D1'-2AP
N     7.0     0.25500    -3.19000    -0.28700
C     6.0    -0.77500    -1.84300    -1.89700
H     1.0    -0.92800    -2.75500    -2.46200
C     6.0    -0.14600    -2.00300    -0.58400
C     6.0    -1.10300    -0.62900    -2.37900
C     6.0     0.00200    -0.75000     0.27800
O     8.0     0.34100    -0.81400     1.45300
C     6.0    -0.85000     0.57200    -1.60500
C     6.0    -0.31000     0.52700    -0.36700
H     1.0    -1.54900    -0.52800    -3.36200
H     1.0    -1.11300     1.53000    -2.04200
H     1.0    -0.13800     1.41700     0.22600
N     7.0     2.86400    -6.83600     0.99000
C     6.0     1.98000    -4.59800     0.63500
H     1.0     2.69500    -4.36900    -0.14900
C     6.0     2.00500    -5.79600     1.25700
C     6.0     0.98400    -3.52400     0.94800
H     1.0     1.50100    -2.63800     1.34400
C     6.0     1.00700    -6.11000     2.32600
O     8.0     1.05900    -7.17400     2.92800
C     6.0    -0.02700    -3.90300     1.99600
C     6.0    -0.00400    -5.08400     2.62100
H     1.0    -0.76400    -3.14800     2.24000
H     1.0    -0.71600    -5.33700     3.39800
H     1.0     2.87600    -7.55100     1.70500
H     1.0     3.74500    -6.62900     0.54900

D1'-L-3HOK
O     8.0     3.26500    -3.00800    -0.55100
N     7.0     2.86400    -6.83600     0.99000
H     1.0     3.76900    -6.67200     0.56300
C     6.0     3.10700    -5.12400    -1.62500
C     6.0     4.48300    -4.96500    -2.28300
H     1.0     4.65600    -3.90500    -2.48000
C     6.0     5.59100    -5.40500    -1.32900
O     8.0     5.43000    -6.07500    -0.33000
O     8.0     6.80100    -4.97300    -1.70500
H     1.0     7.43600    -5.31300    -1.05600
N     7.0     4.65200    -5.69200    -3.54500
H     1.0     4.31600    -6.64600    -3.44400
H     1.0     4.07800    -5.25800    -4.26100
C     6.0     2.86400    -4.15900    -0.46700
C     6.0     1.99500    -4.57700     0.65900
C     6.0     2.01800    -5.81100     1.25300
C     6.0     1.09300    -3.47200     1.16200
H     1.0     1.71300    -2.67700     1.59900
C     6.0     1.02100    -6.15100     2.33400
O     8.0     1.03200    -7.26500     2.83700
C     6.0     0.11100    -3.88000     2.21800
C     6.0     0.08100    -5.10800     2.74500
H     1.0     2.92500    -6.16200    -1.34500
H     1.0     2.34800    -4.86200    -2.37300
H     1.0    -0.56500    -3.10400     2.55500
H     1.0    -0.61600    -5.38300     3.52800
H     1.0     2.75900    -7.62900     1.61000
O     8.0    -1.03400    -1.91500    -3.73800
N     7.0     0.34400    -2.95800     0.00200
C     6.0    -1.27700    -3.77200    -2.28800
C     6.0    -1.66700    -4.58300    -3.53000
H     1.0    -2.49100    -4.10600    -4.06000
C     6.0    -0.49400    -4.67200    -4.50500
O     8.0     0.65900    -4.83300    -4.17600
O     8.0    -0.88400    -4.61600    -5.78700
H     1.0    -0.08800    -4.72400    -6.32900
N     7.0    -2.05600    -5.97100    -3.24400
H     1.0    -1.36700    -6.40900    -2.63900
H     1.0    -2.94600    -5.99300    -2.75700
C     6.0    -0.94800    -2.32700    -2.59700
C     6.0    -0.56000    -1.35200    -1.49900
C     6.0     0.01500    -1.73400    -0.18800
C     6.0    -0.67900    -0.03500    -1.80600
C     6.0     0.26200    -0.61000     0.82400
O     8.0     0.51100    -0.86500     1.99300
C     6.0    -0.31300     1.02400    -0.89500
C     6.0     0.15700     0.76600     0.34300
H     1.0    -0.42500    -4.22600    -1.78000
H     1.0    -2.09500    -3.79700    -1.55700
H     1.0    -1.04200     0.22300    -2.79300
H     1.0    -0.43200     2.04900    -1.23100
H     1.0     0.41900     1.54600     1.04800

D1'-3HAA
O     8.0     2.99200    -2.96000    -0.75700
N     7.0     2.86400    -6.83600     0.99000
H     1.0     3.57700    -6.75300     0.28700
C     6.0     2.95600    -4.08700    -0.31300
O     8.0     3.86100    -5.02900    -0.74100
H     1.0     4.42200    -4.57400    -1.38400
C     6.0     2.01000    -4.56500     0.69100
C     6.0     2.02500    -5.82000     1.25100
C     6.0     0.97600    -3.53800     1.07500
H     1.0     1.47800    -2.60700     1.35600
C     6.0     1.03100    -6.17800     2.33800
O     8.0     1.04800    -7.30100     2.81500
C     6.0     0.08600    -3.92500     2.21700
C     6.0     0.11000    -5.13500     2.78500
H     1.0    -0.60400    -3.15800     2.55100
H     1.0    -0.54600    -5.40300     3.60700
H     1.0     2.71800    -7.68400     1.51900
O     8.0    -2.54800    -3.39100    -3.17400
N     7.0     0.09000    -3.33500    -0.08800
C     6.0    -1.51700    -3.32400    -2.54700
O     8.0    -0.57500    -4.27800    -2.60100
H     1.0    -0.92700    -4.96300    -3.19100
C     6.0    -1.15700    -2.13100    -1.70800
C     6.0    -0.37000    -2.19800    -0.45800
C     6.0    -1.59300    -0.93400    -2.17300
C     6.0    -0.19100    -0.88700     0.31200
O     8.0     0.21200    -0.88000     1.46600
C     6.0    -1.27200     0.31500    -1.52000
C     6.0    -0.57900     0.35400    -0.36300
H     1.0    -2.18000    -0.91600    -3.08300
H     1.0    -1.61100     1.23400    -1.98500
H     1.0    -0.34800     1.27700     0.15300

D1'-3HAAi
O     8.0     3.34800    -3.01000    -0.58500
N     7.0     2.86400    -6.83600     0.99000
H     1.0     3.33300    -6.66900     0.09300
C     6.0     3.15000    -4.22600    -0.39200
O     8.0     3.74300    -5.20700    -0.93300
C     6.0     2.07400    -4.56500     0.65700
C     6.0     1.99800    -5.78800     1.25900
C     6.0     1.18300    -3.43100     1.08500
H     1.0     1.83500    -2.60000     1.37800
C     6.0     0.99800    -6.07100     2.31500
O     8.0     0.86400    -7.20700     2.78600
C     6.0     0.27300    -3.72900     2.24000
C     6.0     0.19000    -4.94300     2.79500
H     1.0    -0.34600    -2.90300     2.57400
H     1.0    -0.48800    -5.16200     3.61500
H     1.0     2.44300    -7.73600     1.17500
O     8.0    -2.83400    -2.65900    -0.84100
N     7.0     0.26400    -3.03200    -0.00400
C     6.0    -2.07400    -2.45400    -1.81300
O     8.0    -2.18000    -2.77500    -3.01000
C     6.0    -0.90500    -1.52400    -1.42200
C     6.0    -0.00800    -1.80600    -0.27100
C     6.0    -0.76200    -0.33000    -2.06300
C     6.0     0.64400    -0.60500     0.41800
O     8.0     1.01400    -0.64000     1.59300
C     6.0     0.11700     0.69300    -1.57600
C     6.0     0.80200     0.58400    -0.40600
H     1.0    -1.35100    -0.15200    -2.95600
H     1.0     0.20100     1.61400    -2.15300
H     1.0     1.40700     1.38600     0.00100

D2'-2AP
N     7.0     0.55900    -3.04100    -0.40000
C     6.0     0.11700    -1.44900    -2.01600
H     1.0     0.65800    -2.12600    -2.66400
C     6.0    -0.00900    -1.88700    -0.62900
C     6.0    -0.40100    -0.28700    -2.47400
C     6.0    -0.76100    -0.96100     0.31100
O     8.0    -0.94000    -1.19400     1.50400
C     6.0    -1.11800     0.58800    -1.58100
C     6.0    -1.28800     0.27300    -0.27700
H     1.0    -0.28400    -0.00400    -3.51300
H     1.0    -1.52500     1.51500    -1.97100
H     1.0    -1.82300     0.91900     0.40900
N     7.0     2.38200    -7.23200     0.94400
C     6.0     1.44500    -5.05400     0.34700
H     1.0     1.76500    -5.16000    -0.68300
C     6.0     1.73300    -6.04400     1.27100
C     6.0     0.72500    -3.87400     0.67900
C     6.0     1.28500    -5.84600     2.59800
O     8.0     1.60000    -6.83300     3.48500
H     1.0     1.26200    -6.60400     4.35700
C     6.0     0.29000    -3.71400     2.01600
C     6.0     0.57800    -4.69900     2.94800
H     1.0    -0.25700    -2.82900     2.29400
H     1.0     0.24900    -4.57700     3.97700
H     1.0     2.80700    -7.70700     1.72600
H     1.0     2.98600    -7.18100     0.13700

D2'-L-3HOK
O     8.0     1.79500    -4.13100    -1.85800
N     7.0     2.37300    -7.24800     1.01800
H     1.0     2.20000    -7.68200     0.12700
C     6.0     3.14300    -6.04300    -1.52700
C     6.0     4.12300    -5.48100    -2.58700
H     1.0     3.56900    -5.05500    -3.42200
C     6.0     4.94600    -4.33800    -2.00000
O     8.0     5.04700    -3.24000    -2.51700
O     8.0     5.53500    -4.68600    -0.86300
H     1.0     5.93900    -3.89000    -0.42700
N     7.0     5.07200    -6.47200    -3.10600
H     1.0     5.54600    -6.94000    -2.34000
H     1.0     4.58500    -7.17800    -3.64800
C     6.0     2.09200    -5.02100    -1.07800
C     6.0     1.50900    -5.03800     0.29000
C     6.0     1.73300    -6.04200     1.26500
C     6.0     0.76600    -3.87500     0.66400
C     6.0     1.32500    -5.81300     2.59900
O     8.0     1.60000    -6.83300     3.48500
H     1.0     1.30600    -6.58100     4.36600
C     6.0     0.39100    -3.67800     1.99500
C     6.0     0.68000    -4.64600     2.95400
H     1.0     3.71500    -6.41200    -0.67700
H     1.0     2.62100    -6.89800    -1.97600
H     1.0    -0.18700    -2.80200     2.25900
H     1.0     0.36700    -4.49600     3.98300
H     1.0     2.32200    -7.89200     1.79400
O     8.0     2.97500    -2.26900     0.60300
N     7.0     0.22000    -3.03900    -0.28800
C     6.0     3.55500     0.00800     0.95000
C     6.0     4.98500    -0.47800     1.27200
H     1.0     4.98600    -1.04800     2.20200
C     6.0     5.50700    -1.44900     0.21500
O     8.0     6.11600    -2.46500     0.48900
O     8.0     5.23900    -1.04200    -1.02000
H     1.0     5.37800    -1.79200    -1.65800
N     7.0     5.96500     0.60500     1.40800
H     1.0     5.96300     1.19100     0.57900
H     1.0     5.73700     1.19500     2.20200
C     6.0     2.57800    -1.12100     0.60800
C     6.0     1.17900    -0.77000     0.19700
C     6.0     0.25500    -1.76700    -0.40900
C     6.0     0.78100     0.53200     0.22400
H     1.0     1.43400     1.28300     0.64800
C     6.0    -0.87600    -1.22300    -1.28800
O     8.0    -1.47200    -1.91600    -2.08600
C     6.0    -0.46900     1.00000    -0.33300
C     6.0    -1.25500     0.18500    -1.06200
H     1.0     3.60100     0.69600     0.10000
H     1.0     3.18200     0.58400     1.80500
H     1.0    -0.72700     2.04600    -0.20400
H     1.0    -2.15400     0.52700    -1.56100

D2'-3HAA
O     8.0     2.09700    -4.24500    -1.86800
N     7.0     2.36600    -7.23000     1.01100
H     1.0     2.39200    -7.55300     0.05800
C     6.0     1.88800    -5.15400    -1.10300
O     8.0     1.99800    -6.45300    -1.53700
H     1.0     2.27700    -6.39000    -2.46300
C     6.0     1.49400    -5.02700     0.31400
C     6.0     1.73300    -6.04300     1.26800
C     6.0     0.92200    -3.78000     0.72600
C     6.0     1.35400    -5.80000     2.61500
O     8.0     1.60000    -6.83300     3.48500
H     1.0     1.34800    -6.57000     4.37600
C     6.0     0.58500    -3.58300     2.06700
C     6.0     0.78400    -4.60200     2.99400
H     1.0     0.13900    -2.64900     2.37000
H     1.0     0.50200    -4.44800     4.03200
H     1.0     2.32300    -7.92000     1.74300
O     8.0    -1.45800    -1.21000    -3.34000
N     7.0     0.48300    -2.90400    -0.24800
C     6.0    -1.17600    -1.48600    -2.19800
O     8.0    -1.96200    -2.26300    -1.42700
H     1.0    -2.69900    -2.53800    -1.99200
C     6.0     0.01900    -0.94100    -1.48200
C     6.0     0.66300    -1.63500    -0.35600
C     6.0     0.51300     0.23900    -1.92800
C     6.0     1.68400    -0.84500     0.45100
O     8.0     2.06800    -1.20100     1.55500
C     6.0     1.64000     0.88200    -1.29400
C     6.0     2.21700     0.36500    -0.18900
H     1.0     0.04700     0.70500    -2.78800
H     1.0     2.00400     1.81300    -1.71600
H     1.0     3.03500     0.85300     0.32700

D2'-3HAAi
O     8.0     1.73700    -4.27100    -1.97100
N     7.0     2.38500    -7.22000     0.90900
H     1.0     2.34100    -7.33800    -0.11800
C     6.0     1.80500    -5.27200    -1.23700
O     8.0     2.09300    -6.45900    -1.58800
C     6.0     1.48400    -5.03700     0.25200
C     6.0     1.73500    -6.03000     1.23200
C     6.0     0.90600    -3.81400     0.65700
C     6.0     1.36100    -5.79800     2.56700
O     8.0     1.60000    -6.83300     3.48500
H     1.0     1.16600    -6.57000     4.30100
C     6.0     0.55500    -3.60200     2.00200
C     6.0     0.77200    -4.60000     2.94200
H     1.0     0.06500    -2.67400     2.27000
H     1.0     0.49100    -4.43900     3.98200
H     1.0     2.08000    -7.99800     1.47900
O     8.0    -2.00600    -0.87800    -0.00500
N     7.0     0.42300    -2.85400    -0.23900
C     6.0    -1.51200    -0.75400    -1.14700
O     8.0    -2.06500    -0.57400    -2.24900
C     6.0     0.03400    -0.67600    -1.12000
C     6.0     0.86300    -1.65600    -0.38200
C     6.0     0.63700     0.43300    -1.63500
C     6.0     2.28100    -1.25400     0.03000
O     8.0     2.95600    -1.90400     0.82100
C     6.0     2.02500     0.71700    -1.41000
C     6.0     2.81800    -0.06800    -0.63500
H     1.0     0.03200     1.12700    -2.20800
H     1.0     2.44500     1.61700    -1.86000
H     1.0     3.85800     0.16800    -0.43100

D3'-2AP
N     7.0     0.57000    -3.24700    -0.74700
C     6.0    -0.60500    -1.66600    -2.07300
H     1.0    -0.65600    -2.41400    -2.85500
C     6.0    -0.00100    -2.04300    -0.84500
C     6.0    -1.12000    -0.40700    -2.25700
C     6.0     0.11100    -1.02600     0.25000
O     8.0     0.65100    -1.29600     1.33200
C     6.0    -1.02000     0.58100    -1.23100
C     6.0    -0.42300     0.29400    -0.04100
H     1.0    -1.59800    -0.15100    -3.19500
H     1.0    -1.42200     1.57100    -1.41200
H     1.0    -0.32400     1.03000     0.74700
N     7.0     2.96500    -6.75300     1.44000
C     6.0     1.77900    -4.98200     0.28700
H     1.0     2.40400    -5.01400    -0.59800
C     6.0     1.99700    -5.81800     1.34900
C     6.0     0.74600    -3.99500     0.32100
C     6.0     1.10100    -5.76200     2.55700
O     8.0     1.30000    -6.52400     3.49500
C     6.0    -0.14800    -3.94800     1.48600
C     6.0     0.00900    -4.79000     2.52300
H     1.0    -0.96600    -3.24200     1.46700
H     1.0    -0.65500    -4.78600     3.37800
H     1.0     3.02000    -7.27400     2.30300
H     1.0     3.67300    -6.86300     0.73600

D3'-L-3HOK
O     8.0     2.12600    -4.53400    -2.05700
N     7.0     2.96500    -6.75300     1.44000
H     1.0     3.67100    -6.94500     0.75500
C     6.0     4.06000    -5.43400    -1.02700
C     6.0     4.87300    -4.90800    -2.23300
H     1.0     4.41500    -5.25000    -3.15900
C     6.0     4.84600    -3.38300    -2.30900
O     8.0     4.63000    -2.77500    -3.34100
O     8.0     5.10300    -2.81500    -1.14000
H     1.0     5.02600    -1.82300    -1.20900
N     7.0     6.27900    -5.31700    -2.23200
H     1.0     6.72200    -5.09500    -1.34700
H     1.0     6.36600    -6.31600    -2.38800
C     6.0     2.60500    -4.94600    -1.01800
C     6.0     1.81800    -4.93400     0.24900
C     6.0     2.03000    -5.79700     1.31300
C     6.0     0.70600    -3.99300     0.33700
C     6.0     1.13100    -5.77800     2.53900
O     8.0     1.36300    -6.55600     3.45400
C     6.0    -0.17100    -4.00400     1.51000
C     6.0     0.03600    -4.82500     2.55200
H     1.0     4.56200    -5.15400    -0.09700
H     1.0     4.06200    -6.53000    -1.10200
H     1.0    -0.96600    -3.27200     1.52600
H     1.0    -0.58900    -4.81400     3.43600
H     1.0     2.93300    -7.27700     2.30600
O     8.0     1.60100    -0.56500    -0.17100
N     7.0     0.58600    -3.03300    -0.52700
C     6.0     1.30900     0.95100    -1.98600
C     6.0     2.78900     1.36400    -1.80700
H     1.0     2.97300     1.65000    -0.77400
C     6.0     3.71200     0.17700    -2.07600
O     8.0     4.56700    -0.20500    -1.29700
O     8.0     3.46400    -0.38700    -3.24900
H     1.0     4.00900    -1.21400    -3.36100
N     7.0     3.21600     2.46200    -2.67900
H     1.0     3.00500     2.24400    -3.64800
H     1.0     2.72500     3.31700    -2.43800
C     6.0     0.90900    -0.24200    -1.11600
C     6.0    -0.31900    -1.01200    -1.46900
C     6.0    -0.44100    -2.36500    -1.00600
C     6.0    -1.35100    -0.44500    -2.19000
H     1.0    -1.26400     0.57800    -2.53500
C     6.0    -1.72600    -3.11400    -1.23700
O     8.0    -1.89600    -4.24400    -0.76400
C     6.0    -2.54500    -1.16000    -2.48000
C     6.0    -2.72500    -2.43700    -2.03800
H     1.0     1.12200     0.72200    -3.03800
H     1.0     0.67800     1.80900    -1.72500
H     1.0    -3.32300    -0.66800    -3.05200
H     1.0    -3.63300    -2.99300    -2.24000

D3'-3HAA
O     8.0     2.65000    -3.98700    -1.72200
N     7.0     2.96500    -6.75300     1.44000
H     1.0     3.61200    -6.91000     0.68400
C     6.0     2.64500    -4.85600    -0.89100
O     8.0     3.52600    -5.91300    -0.99700
H     1.0     4.04600    -5.73300    -1.79300
C     6.0     1.77900    -4.94300     0.30000
C     6.0     2.00900    -5.83000     1.35000
C     6.0     0.67900    -4.00000     0.41200
C     6.0     1.13500    -5.81700     2.59500
O     8.0     1.36900    -6.61700     3.48700
C     6.0    -0.13800    -3.98400     1.63100
C     6.0     0.05900    -4.84300     2.64400
H     1.0    -0.95400    -3.27500     1.65300
H     1.0    -0.56400    -4.85000     3.53000
H     1.0     2.97500    -7.29900     2.29300
O     8.0    -2.23000    -2.29800    -3.77200
N     7.0     0.31200    -3.28100    -0.60700
C     6.0    -1.69300    -2.64100    -2.74400
O     8.0    -1.61500    -3.93800    -2.37500
H     1.0    -2.01900    -4.44100    -3.09600
C     6.0    -1.10100    -1.69100    -1.75900
C     6.0    -0.24200    -2.08700    -0.68400
C     6.0    -1.43400    -0.35900    -1.91700
C     6.0     0.20100    -1.04700     0.31500
O     8.0     0.85300    -1.37100     1.31400
C     6.0    -0.95500     0.64400    -1.03700
C     6.0    -0.16600     0.32300     0.02800
H     1.0    -2.08000    -0.09700    -2.74400
H     1.0    -1.23700     1.67500    -1.21500
H     1.0     0.20000     1.07000     0.72400

D3'-3HAAi
O     8.0     3.53800    -6.13100    -0.99500
N     7.0     2.96500    -6.75300     1.44000
H     1.0     3.42400    -6.90500     0.52400
C     6.0     2.81600    -5.08100    -0.95200
O     8.0     2.81300    -4.14100    -1.75900
C     6.0     1.85300    -4.97500     0.25100
C     6.0     1.99100    -5.81300     1.34800
C     6.0     0.83400    -3.96000     0.29800
C     6.0     1.09100    -5.74000     2.53600
O     8.0     1.19900    -6.56300     3.45800
C     6.0     0.00200    -3.82600     1.49400
C     6.0     0.10100    -4.67800     2.53600
H     1.0    -0.76000    -3.05800     1.46400
H     1.0    -0.55600    -4.61900     3.39900
H     1.0     2.81500    -7.44700     2.15700
O     8.0    -2.35700    -2.09100    -3.64700
N     7.0     0.47400    -3.24800    -0.74500
C     6.0    -1.80500    -2.55100    -2.62200
O     8.0    -1.96500    -3.64900    -2.05200
C     6.0    -0.82700    -1.56800    -1.90100
C     6.0     0.08100    -2.00300    -0.86500
C     6.0    -0.92900    -0.22700    -2.16900
C     6.0     0.73800    -0.97700     0.03300
O     8.0     1.36100    -1.30100     1.05700
C     6.0    -0.19500     0.75000    -1.44000
C     6.0     0.61100     0.40100    -0.39300
H     1.0    -1.61200     0.05200    -2.96300
H     1.0    -0.30400     1.80000    -1.70700
H     1.0     1.14400     1.13600     0.20300

D4'-2AP
N     7.0     0.19400    -3.39000    -0.80800
C     6.0    -0.60500    -1.64000    -2.15500
H     1.0    -0.67500    -2.36100    -2.96100
C     6.0    -0.13600    -2.14600    -0.87100
C     6.0    -0.94800    -0.34500    -2.31300
C     6.0     0.02100    -1.14700     0.27700
O     8.0     0.49100    -1.49300     1.35000
C     6.0    -0.83600     0.60000    -1.21700
C     6.0    -0.37900     0.23400    -0.00000
H     1.0    -1.31000     0.01200    -3.27000
H     1.0    -1.12600     1.63000    -1.39800
H     1.0    -0.28300     0.93600     0.82000
N     7.0     3.09400    -6.46900     1.31700
C     6.0     1.61700    -4.95200     0.23600
H     1.0     2.20100    -5.01800    -0.67300
C     6.0     2.04400    -5.73800     1.37900
C     6.0     0.54600    -4.11600     0.31700
C     6.0     1.19000    -5.69500     2.65100
O     8.0     1.50600    -6.36500     3.61700
C     6.0    -0.28600    -4.09600     1.53200
C     6.0     0.00000    -4.84100     2.61500
H     1.0    -1.17700    -3.48100     1.51900
H     1.0    -0.63000    -4.83600     3.49600
H     1.0     3.20100    -6.94500     2.22300

D4'-L-3HOK
O     8.0     1.82800    -4.29300    -2.03100
N     7.0     3.09400    -6.46900     1.31700
C     6.0     3.88000    -5.05100    -1.09800
C     6.0     4.55300    -4.62500    -2.41800
H     1.0     4.17800    -5.23100    -3.24400
C     6.0     4.21700    -3.18700    -2.79700
O     8.0     3.88900    -2.84700    -3.92100
O     8.0     4.34900    -2.35200    -1.77500
H     1.0     4.00300    -1.45300    -2.02000
N     7.0     6.01700    -4.74300    -2.39900
H     1.0     6.39400    -4.25400    -1.59300
H     1.0     6.28500    -5.71800    -2.31000
C     6.0     2.39100    -4.75300    -1.04400
C     6.0     1.63200    -4.89700     0.21800
C     6.0     2.05700    -5.71900     1.35200
C     6.0     0.45500    -4.17600     0.31500
C     6.0     1.21200    -5.70400     2.63600
O     8.0     1.54900    -6.38300     3.58600
C     6.0    -0.32600    -4.14700     1.56300
C     6.0     0.02100    -4.85200     2.65000
H     1.0     4.36000    -4.55000    -0.25300
H     1.0     4.03600    -6.11700    -0.92100
H     1.0    -1.19900    -3.50800     1.57200
H     1.0    -0.56000    -4.82500     3.56400
H     1.0     3.16800    -6.94500     2.22400
O     8.0    -0.22100    -0.46800    -0.94500
N     7.0     0.04600    -3.29600    -0.64300
C     6.0    -0.36600     0.03600    -3.27800
C     6.0     0.95600     0.84700    -3.23400
H     1.0     1.00600     1.40300    -2.29900
C     6.0     2.15600    -0.09700    -3.23100
O     8.0     2.98800    -0.11200    -2.34200
O     8.0     2.16900    -0.89000    -4.29000
H     1.0     2.90900    -1.56200    -4.21900
N     7.0     1.12700     1.77400    -4.35100
H     1.0     1.05900     1.28100    -5.23500
H     1.0     0.41500     2.49500    -4.33400
C     6.0    -0.59400    -0.82900    -2.03700
C     6.0    -1.33700    -2.13100    -2.20200
C     6.0    -1.03100    -3.27300    -1.33000
C     6.0    -2.35000    -2.24800    -3.09600
H     1.0    -2.58200    -1.42200    -3.75800
C     6.0    -1.93800    -4.50200    -1.37700
O     8.0    -1.75000    -5.42700    -0.60500
C     6.0    -3.17600    -3.43400    -3.19000
C     6.0    -2.99500    -4.50300    -2.38700
H     1.0    -0.38900    -0.56700    -4.18700
H     1.0    -1.19300     0.75600    -3.33500
H     1.0    -3.97100    -3.44000    -3.93000
H     1.0    -3.61700    -5.38800    -2.44200

D4'-3HAA
O     8.0     2.62200    -3.96000    -1.70300
N     7.0     3.09400    -6.46900     1.31700
C     6.0     2.32600    -4.93800    -1.04900
O     8.0     2.57800    -6.18500    -1.47700
H     1.0     3.06900    -6.09500    -2.30800
C     6.0     1.61600    -4.89400     0.26000
C     6.0     2.04700    -5.74000     1.37900
C     6.0     0.58900    -4.01000     0.44300
C     6.0     1.25000    -5.68100     2.69000
O     8.0     1.55800    -6.40300     3.61900
C     6.0    -0.15600    -3.95100     1.70600
C     6.0     0.14600    -4.72000     2.76300
H     1.0    -0.98000    -3.24700     1.74200
H     1.0    -0.40700    -4.66800     3.69300
H     1.0     3.20000    -6.94200     2.22300
O     8.0    -1.81700    -1.67600    -3.94100
N     7.0     0.02300    -3.26700    -0.58200
C     6.0    -1.48700    -1.92300    -2.80600
O     8.0    -2.30900    -2.51300    -1.91900
H     1.0    -3.13500    -2.69100    -2.39400
C     6.0    -0.15600    -1.54200    -2.23400
C     6.0     0.44600    -2.15900    -1.04000
C     6.0     0.55100    -0.60000    -2.89800
C     6.0     1.66300    -1.45400    -0.42000
O     8.0     1.96500    -1.67300     0.73500
C     6.0     1.83600    -0.10000    -2.43800
C     6.0     2.38000    -0.50000    -1.27400
H     1.0     0.13300    -0.20300    -3.81600
H     1.0     2.34000     0.63700    -3.05400
H     1.0     3.31300    -0.10400    -0.89200

D4'-3HAAi
O     8.0     3.42200    -5.52300    -1.24400
N     7.0     3.09400    -6.46900     1.31700
H     1.0     3.51600    -6.34300     0.37700
C     6.0     2.38200    -4.82000    -1.12700
O     8.0     1.87900    -4.05900    -1.98600
C     6.0     1.60900    -4.88300     0.19300
C     6.0     2.05100    -5.71600     1.32500
C     6.0     0.47900    -4.12100     0.31600
C     6.0     1.23000    -5.71100     2.62300
O     8.0     1.53800    -6.38000     3.59900
C     6.0    -0.30300    -4.12500     1.55900
C     6.0     0.03800    -4.86000     2.63200
H     1.0    -1.20500    -3.52200     1.55400
H     1.0    -0.55400    -4.85700     3.54200
O     8.0    -2.86300    -2.40400    -3.45900
N     7.0    -0.15100    -3.44900    -0.71100
C     6.0    -2.56100    -2.47200    -2.25200
O     8.0    -3.16200    -3.00000    -1.29100
C     6.0    -1.31900    -1.66400    -1.79700
C     6.0    -0.35200    -2.18400    -0.81700
C     6.0    -1.21000    -0.35700    -2.17200
C     6.0     0.50300    -1.20000    -0.02600
O     8.0     1.12000    -1.55100     0.97800
C     6.0    -0.25900     0.53100    -1.57200
C     6.0     0.56100     0.15500    -0.55400
H     1.0    -1.89000     0.01200    -2.93300
H     1.0    -0.22000     1.55900    -1.93100
H     1.0     1.24600     0.84200    -0.06500

D5'-2AP
N     7.0     1.19700    -2.26900     0.00200
C     6.0     1.24900     0.12300    -0.37400
H     1.0     0.23900     0.04400    -0.75800
C     6.0     1.88900    -1.06000     0.02300
C     6.0     1.89300     1.34800    -0.26100
C     6.0     3.20000    -0.97300     0.53600
O     8.0     3.83400    -2.11300     0.95900
C     6.0     3.18100     1.41400     0.27800
C     6.0     3.83700     0.25300     0.68100
H     1.0     1.39000     2.25400    -0.57600
H     1.0     3.67800     2.37100     0.38100
H     1.0     4.83500     0.28000     1.10200
N     7.0     1.43500    -7.02100     0.57400
C     6.0     1.26500    -4.63500     0.21300
H     1.0     0.19900    -4.66100     0.01400
C     6.0     1.95700    -5.78100     0.52100
C     6.0     1.88800    -3.35300     0.17300
C     6.0     3.41400    -5.74700     0.88700
O     8.0     3.97100    -6.79700     1.23900
C     6.0     3.40800    -3.28600     0.25200
C     6.0     4.05400    -4.47900     0.84300
H     1.0     5.07900    -4.40500     1.18500
H     1.0     2.04900    -7.75000     0.91100
H     1.0     0.45000    -7.19300     0.47100
H     1.0     3.76700    -3.19500    -0.79400

D5'-L-3HOK
O     8.0    -0.80200    -5.83400    -0.01700
N     7.0     1.43400    -7.03900     0.55700
H     1.0     0.44000    -7.16600     0.40200
C     6.0    -0.84100    -3.81600    -1.22300
C     6.0    -1.03800    -4.37000    -2.67600
H     1.0    -0.06000    -4.57800    -3.11300
C     6.0    -1.76900    -5.70900    -2.68600
O     8.0    -1.26900    -6.76700    -2.96500
O     8.0    -3.07000    -5.56800    -2.35500
H     1.0    -3.46000    -6.45400    -2.37900
N     7.0    -1.74500    -3.44300    -3.55200
H     1.0    -2.62700    -3.15800    -3.13300
H     1.0    -1.20400    -2.59600    -3.68700
C     6.0    -0.17900    -4.81000    -0.29300
C     6.0     1.23100    -4.65200     0.16900
C     6.0     1.94300    -5.81900     0.50300
C     6.0     1.87000    -3.36500     0.34000
C     6.0     3.41900    -5.80500     0.83100
O     8.0     3.98400    -6.87500     1.09200
C     6.0     3.39500    -3.30700     0.41700
C     6.0     4.06800    -4.55000     0.84100
H     1.0    -1.83300    -3.59400    -0.82300
H     1.0    -0.27800    -2.89000    -1.29900
H     1.0     5.10500    -4.49900     1.15100
H     1.0     2.08200    -7.79100     0.75700
O     8.0    -0.32000     1.15500    -1.08600
N     7.0     1.20400    -2.25400     0.38800
C     6.0    -1.24400    -0.36100     0.52100
C     6.0    -2.66100    -0.04500    -0.00600
H     1.0    -2.73500     1.03700    -0.14600
C     6.0    -2.89600    -0.72000    -1.37500
O     8.0    -3.60200    -1.69000    -1.50700
O     8.0    -2.25100    -0.18600    -2.42400
H     1.0    -1.65900     0.53200    -2.11300
N     7.0    -3.63500    -0.44400     1.00100
H     1.0    -4.54600    -0.06600     0.75700
H     1.0    -3.74900    -1.45500     0.96400
C     6.0    -0.11300     0.35900    -0.17900
C     6.0     1.28600     0.19700     0.33600
C     6.0     1.89500    -1.05600     0.57600
C     6.0     2.00900     1.37400     0.55200
C     6.0     3.22100    -1.05900     1.05200
O     8.0     3.83000    -2.26000     1.29300
C     6.0     3.29600     1.33600     1.07600
C     6.0     3.90900     0.11200     1.33100
H     1.0    -1.03300    -1.43200     0.53000
H     1.0    -1.21600    -0.05300     1.57300
H     1.0     1.53700     2.32100     0.32300
H     1.0     3.83000     2.25800     1.27100
H     1.0     4.91600     0.04700     1.72600
H     1.0     3.74300    -3.06300    -0.60800

D5'-3HAA
N     7.0     1.12900    -2.29800     0.06100
C     6.0     1.16600     0.11300    -0.34600
C     6.0    -0.21300     0.15300    -0.92300
O     8.0    -0.46700    -0.88200    -1.74300
H     1.0    -1.39000    -0.79800    -2.02400
O     8.0    -1.00100     1.04600    -0.72300
C     6.0     1.81400    -1.08800     0.01500
C     6.0     1.81100     1.33500    -0.15700
C     6.0     3.13900    -1.00600     0.48900
O     8.0     3.78500    -2.15800     0.84700
C     6.0     3.10500     1.38700     0.35600
C     6.0     3.77900     0.21200     0.67600
H     1.0     1.27900     2.24100    -0.41500
H     1.0     3.59400     2.34300     0.49700
H     1.0     4.78700     0.21900     1.07200
N     7.0     1.43700    -7.05000     0.80600
C     6.0     1.16400    -4.68700     0.25100
C     6.0    -0.27800    -4.77700    -0.10500
O     8.0    -0.87600    -4.08400    -0.88000
O     8.0    -0.91700    -5.81200     0.54500
H     1.0    -1.83000    -5.79400     0.22000
C     6.0     1.89900    -5.81100     0.62300
C     6.0     1.80600    -3.38900     0.15500
C     6.0     3.39200    -5.74400     0.86200
O     8.0     3.98100    -6.77300     1.22200
C     6.0     3.32900    -3.31800     0.13700
C     6.0     4.02800    -4.49400     0.68800
H     1.0     5.07600    -4.40500     0.94900
H     1.0     2.12400    -7.73200     1.10500
H     1.0     0.44800    -7.24000     0.81400
H     1.0     3.62400    -3.20500    -0.92700

D5'-3HAAi
N     7.0     1.12300    -2.32700    -0.21500
C     6.0     1.19600     0.10900    -0.50800
C     6.0    -0.06600     0.25200    -1.38700
O     8.0    -1.02500     0.84000    -0.84300
O     8.0     0.08400    -0.14100    -2.55900
C     6.0     1.79800    -1.12300    -0.11900
C     6.0     1.82200     1.30200    -0.12700
C     6.0     3.05600    -1.07500     0.55200
O     8.0     3.66700    -2.23800     0.91400
C     6.0     3.02200     1.32000     0.57800
C     6.0     3.65400     0.12400     0.91900
H     1.0     1.32500     2.23100    -0.38400
H     1.0     3.47600     2.26800     0.85900
H     1.0     4.59300     0.09400     1.46100
N     7.0     1.42500    -6.90500     1.04400
C     6.0     1.17600    -4.70600     0.13900
C     6.0    -0.30700    -5.03800    -0.16400
O     8.0    -0.72300    -4.75500    -1.28700
O     8.0    -0.89000    -5.66900     0.77300
C     6.0     1.97400    -5.76800     0.63200
C     6.0     1.80000    -3.43800    -0.03200
C     6.0     3.47200    -5.76500     0.73800
O     8.0     4.03000    -6.83900     1.10300
C     6.0     3.31800    -3.34700     0.02700
C     6.0     4.07000    -4.54900     0.44400
H     1.0     5.14900    -4.46000     0.53200
H     1.0     2.09800    -7.58800     1.37800
H     1.0     0.40200    -6.89000     1.14900
H     1.0     3.64100    -3.02600    -0.98100

D6'-2AP
N     7.0     1.21600    -2.26500    -0.07800
C     6.0     1.24900     0.11900    -0.39800
H     1.0     0.24400     0.03700    -0.79400
C     6.0     1.90000    -1.07800    -0.02700
C     6.0     1.87500     1.34200    -0.24000
C     6.0     3.21500    -0.99000     0.50400
O     8.0     3.86600    -2.12200     0.89400
C     6.0     3.16000     1.40300     0.31900
C     6.0     3.82800     0.24100     0.69700
H     1.0     1.36900     2.25300    -0.53100
H     1.0     3.64500     2.36200     0.45600
H     1.0     4.82100     0.27100     1.13000
N     7.0     1.32400    -6.95200     0.60300
C     6.0     1.27000    -4.60800     0.23400
H     1.0     0.19800    -4.65000     0.08200
C     6.0     1.95600    -5.83000     0.56100
C     6.0     1.90900    -3.38000     0.14000
C     6.0     3.44000    -5.75500     0.91600
O     8.0     4.03600    -6.76600     1.29400
C     6.0     3.43000    -3.30500     0.20000
C     6.0     4.08200    -4.48000     0.82700
H     1.0     5.10000    -4.38000     1.18600
H     1.0     1.99000    -7.68300     0.88300
H     1.0     3.78800    -3.22100    -0.84500

D6'-L-3HOK
O     8.0    -0.80900    -4.53700     1.36900
N     7.0     1.32400    -6.95200     0.60300
C     6.0    -1.02100    -4.91400    -0.99400
C     6.0    -2.47100    -5.43100    -0.84500
H     1.0    -2.44500    -6.45700    -0.47600
C     6.0    -3.30500    -4.68100     0.19300
O     8.0    -3.99000    -5.18700     1.03600
O     8.0    -3.24900    -3.32800     0.01600
H     1.0    -3.79900    -2.94000     0.71400
N     7.0    -3.22900    -5.41200    -2.09800
H     1.0    -3.12100    -4.52100    -2.57600
H     1.0    -2.89700    -6.13900    -2.72100
C     6.0    -0.27600    -4.67800     0.29600
C     6.0     1.24200    -4.61000     0.25600
C     6.0     1.95400    -5.83200     0.57500
C     6.0     1.91000    -3.40600     0.04800
C     6.0     3.43900    -5.75500     0.91600
O     8.0     4.03100    -6.76800     1.29300
C     6.0     3.42500    -3.33000     0.14900
C     6.0     4.08000    -4.48300     0.81100
H     1.0    -1.02300    -3.96700    -1.54400
H     1.0    -0.45500    -5.62000    -1.60900
H     1.0     5.09700    -4.37300     1.16800
H     1.0     1.98300    -7.69300     0.87000
O     8.0     0.28300     0.65800    -2.89900
N     7.0     1.25700    -2.29800    -0.29700
C     6.0    -1.07300    -0.56300    -1.35600
C     6.0    -2.22100    -0.54800    -2.38700
H     1.0    -2.26100     0.45000    -2.83300
C     6.0    -1.93000    -1.56200    -3.51800
O     8.0    -2.43600    -2.65700    -3.56500
O     8.0    -1.06400    -1.16600    -4.46300
H     1.0    -0.67100    -0.31100    -4.20300
N     7.0    -3.47800    -0.79500    -1.70000
H     1.0    -4.25100    -0.65800    -2.34300
H     1.0    -3.51200    -1.77200    -1.41400
C     6.0     0.21500     0.05900    -1.83400
C     6.0     1.43800     0.05100    -0.95600
C     6.0     1.95900    -1.12100    -0.33300
C     6.0     2.13500     1.25000    -0.85100
C     6.0     3.21700    -1.01400     0.32700
O     8.0     3.79400    -2.12900     0.85300
C     6.0     3.30400     1.34200    -0.09300
C     6.0     3.85200     0.20900     0.49800
H     1.0    -0.88200    -1.56300    -0.96600
H     1.0    -1.40500     0.02300    -0.48900
H     1.0     1.75000     2.12000    -1.36700
H     1.0     3.80700     2.29600     0.01000
H     1.0     4.77700     0.24500     1.05800
H     1.0     3.82500    -3.24400    -0.87900

D6'-3HAA
N     7.0     1.15000    -2.36000    -0.07300
C     6.0     1.12600     0.05300    -0.38900
C     6.0    -0.21300     0.09600    -1.05700
O     8.0    -0.46000    -0.97100    -1.83700
H     1.0    -1.34500    -0.84400    -2.21000
O     8.0    -0.97800     1.02500    -0.95200
C     6.0     1.79500    -1.15500    -0.04000
C     6.0     1.71700     1.27600    -0.10300
C     6.0     3.09900    -1.05100     0.52300
O     8.0     3.77900    -2.18000     0.86500
C     6.0     2.97400     1.34200     0.50400
C     6.0     3.66900     0.18000     0.81800
H     1.0     1.17700     2.17900    -0.35900
H     1.0     3.41700     2.30700     0.72100
H     1.0     4.64700     0.20600     1.28300
N     7.0     1.38000    -7.04800     0.54500
C     6.0     1.25100    -4.70400     0.19200
C     6.0    -0.23100    -4.81300    -0.04800
O     8.0    -0.71600    -4.95000    -1.13600
O     8.0    -0.92800    -4.75200     1.09800
H     1.0    -1.86400    -4.86000     0.86500
C     6.0     1.98500    -5.91500     0.48600
C     6.0     1.87000    -3.45900     0.09600
C     6.0     3.48000    -5.80700     0.77600
O     8.0     4.10900    -6.81300     1.11000
C     6.0     3.38400    -3.34500     0.11800
C     6.0     4.09300    -4.52000     0.68100
H     1.0     5.12500    -4.40800     0.99200
H     1.0     2.06800    -7.76900     0.79300
H     1.0     3.71700    -3.19700    -0.92800

D6'-3HAAi
N     7.0     1.09300    -2.32900    -0.07000
C     6.0     1.18600     0.08100    -0.51300
C     6.0    -0.07900     0.17300    -1.39600
O     8.0    -0.96500     0.95100    -0.98200
O     8.0    -0.00000    -0.46200    -2.46500
C     6.0     1.77500    -1.13100    -0.04600
C     6.0     1.83200     1.29000    -0.22500
C     6.0     3.04800    -1.04700     0.58700
O     8.0     3.66600    -2.20100     1.00000
C     6.0     3.04600     1.34200     0.45300
C     6.0     3.67100     0.16000     0.85800
H     1.0     1.33200     2.20100    -0.53500
H     1.0     3.51900     2.29900     0.65900
H     1.0     4.62800     0.15300     1.36900
N     7.0     1.58500    -7.11400    -0.08700
H     1.0     0.61900    -7.00500    -0.42900
C     6.0     1.16000    -4.72200     0.21800
C     6.0    -0.35900    -4.95100     0.29800
O     8.0    -0.84200    -5.62200    -0.64700
O     8.0    -0.89300    -4.53700     1.33700
C     6.0     1.98500    -5.93700     0.25700
C     6.0     1.76000    -3.45000     0.14100
C     6.0     3.41600    -5.82200     0.76600
O     8.0     4.06000    -6.80000     1.17500
C     6.0     3.29000    -3.33900     0.20400
C     6.0     3.97900    -4.51100     0.77500
H     1.0     4.95100    -4.36600     1.23500
H     1.0     3.64500    -3.15000    -0.83000

XAN
O     8.0    -0.43360     3.37230    -0.02680
O     8.0    -4.68560    -0.37890    -1.74840
O     8.0     3.81740     2.00610     1.42070
O     8.0     0.27900    -1.57610    -1.68580
O     8.0    -2.21110    -2.51460    -1.68300
O     8.0     5.49090    -2.01790     1.05340
O     8.0    -1.56950    -3.39220     0.29230
O     8.0     4.54990    -3.81830     0.07050
N     7.0    -1.07650     0.69500    -0.48550
N     7.0     3.44610    -0.45140     0.54010
N     7.0    -4.19900    -3.17880     1.29860
C     6.0     0.15380     1.03360    -0.22430
C     6.0     1.23590     0.05320    -0.21620
C     6.0    -2.05130     1.67220    -0.51370
C     6.0     0.50420     2.41260     0.15310
C     6.0     2.42290     0.41600     0.39020
C     6.0    -3.40500     1.35150    -0.78520
C     6.0    -1.71290     3.02980    -0.36580
C     6.0    -3.71280    -0.94920     0.36820
C     6.0    -3.94940    -0.06190    -0.84350
C     6.0     1.69530     2.77650     0.69480
C     6.0     2.72610     1.79560     0.90010
C     6.0     1.15310    -1.26580    -0.87970
C     6.0    -3.79020    -2.46820     0.09040
C     6.0    -4.31620     2.38170    -0.98750
C     6.0    -2.62870     4.05790    -0.54510
C     6.0     3.35400    -1.74870     0.11320
C     6.0     2.25030    -2.17250    -0.55300
C     6.0    -3.93540     3.72240    -0.86930
C     6.0    -2.40710    -2.88020    -0.41550
C     6.0     4.50220    -2.66320     0.39080
H     1.0    -2.77830    -0.68770     0.86750
H     1.0    -4.52350    -0.71420     1.06920
H     1.0     1.88160     3.79970     0.99230
H     1.0    -4.52850    -2.62070    -0.69860
H     1.0     4.27770    -0.09160     1.00290
H     1.0    -5.33850     2.12420    -1.23400
H     1.0    -2.30500     5.08450    -0.42970
H     1.0     2.19100    -3.19480    -0.89950
H     1.0    -4.66780     4.50570    -1.02220
H     1.0    -3.37160    -3.31970     1.87520
H     1.0    -4.51280    -4.11140     1.04710
H     1.0    -1.24420    -2.46190    -1.84350
H     1.0     6.20520    -2.65450     1.20430


CATIONS

2AP-cat
N     7.0     1.48700    -2.21800    -0.18600
C     6.0     1.20600     0.18000    -0.30300
H     1.0     0.18700     0.06900    -0.65200
C     6.0     1.97400    -0.98800    -0.02900
C     6.0     1.76600     1.41400    -0.12300
C     6.0     3.34000    -0.84200     0.43800
O     8.0     3.97100    -1.99500     0.66400
H     1.0     4.87900    -1.86800     0.97400
C     6.0     3.10800     1.54100     0.33800
C     6.0     3.88300     0.42600     0.61500
H     1.0     1.19000     2.30600    -0.33000
H     1.0     3.52900     2.53000     0.47300
H     1.0     4.90300     0.53500     0.96500
H     1.0     2.06100    -3.02700     0.01600
H     1.0     0.54100    -2.37300    -0.50900

L-3HOK-cat
O     8.0    -0.47900     1.04400    -1.66000
O     8.0    -2.68900    -2.32300    -3.11400
O     8.0    -0.63100    -2.43500    -2.25800
N     7.0    -3.42800    -1.68400    -0.36600
N     7.0     1.66800    -2.12500    -0.76900
C     6.0    -1.20300    -0.67000    -0.15900
C     6.0    -2.32600    -1.09000    -1.11200
C     6.0    -0.17500     0.23900    -0.81400
C     6.0     1.25100     0.22200    -0.29300
C     6.0     2.06000    -0.96400    -0.25800
C     6.0     1.80100     1.40700     0.13200
C     6.0    -1.77200    -2.00300    -2.20900
C     6.0     3.39400    -0.88600     0.31000
O     8.0     4.05900    -2.04600     0.31200
H     1.0     4.95600    -1.95500     0.66200
C     6.0     3.10900     1.46300     0.67400
C     6.0     3.89600     0.32400     0.77100
H     1.0    -0.74300    -1.53600     0.32200
H     1.0    -1.66300    -0.08400     0.64500
H     1.0    -2.70100    -0.19400    -1.61500
H     1.0     1.21300     2.31400     0.06300
H     1.0    -3.19400    -2.60200    -0.00200
H     1.0    -4.25900    -1.77400    -0.93900
H     1.0     3.49800     2.41200     1.02300
H     1.0     4.89400     0.37400     1.19100
H     1.0     2.30600    -2.91100    -0.73100
H     1.0     0.77800    -2.24000    -1.29100
H     1.0    -2.29200    -2.91600    -3.77200

3HAA-cat
O     8.0     3.98900    -2.10400     0.45600
O     8.0    -0.67600    -0.91300    -1.12100
O     8.0    -0.77500     1.31800    -0.84100
N     7.0     1.55200    -2.21100    -0.45800
C     6.0     2.00800    -1.00800    -0.13300
C     6.0     1.24800     0.20700    -0.25400
C     6.0     3.36700    -0.92800     0.38100
C     6.0     1.83700     1.39200     0.11900
C     6.0     3.92200     0.29400     0.74700
C     6.0     3.16300     1.44500     0.61800
C     6.0    -0.16400     0.29300    -0.76200
H     1.0     1.25500     2.30000     0.02400
H     1.0     4.93600     0.33600     1.12800
H     1.0     3.58400     2.40100     0.90100
H     1.0     0.60800    -2.31000    -0.82200
H     1.0     2.14600    -3.02300    -0.34400
H     1.0     4.89100    -2.03100     0.80000
H     1.0    -1.58400    -0.77500    -1.43600

3HAAi-cat
O     8.0     4.07100    -1.97200     0.42600
O     8.0    -0.87800     1.14700    -0.95400
O     8.0    -0.65200    -1.07200    -1.18800
N     7.0     1.58900    -2.17200    -0.55000
C     6.0     2.02700    -0.97900    -0.17600
C     6.0     1.18100     0.18000    -0.29600
C     6.0     3.36500    -0.83800     0.35300
C     6.0     1.68900     1.38900     0.10800
C     6.0     3.83500     0.40800     0.74300
C     6.0     3.00100     1.51200     0.62400
C     6.0    -0.24700     0.08400    -0.86200
H     1.0     1.05500     2.26100     0.01700
H     1.0     4.84000     0.50300     1.13300
H     1.0     3.36300     2.48400     0.93000
H     1.0     0.61000    -2.16000    -0.91300
H     1.0     2.17900    -2.99000    -0.47800
H     1.0     4.95600    -1.79900     0.77700

2AP*-cat
O     8.0     0.71600     0.00600     0.05900
N     7.0    -0.89300    -0.39800    -2.00800
C     6.0    -0.62300     0.83700    -1.70900
C     6.0     0.32400     1.00700    -0.49100
C     6.0    -1.11900     1.97900    -2.39700
C     6.0     0.66400     2.38100    -0.11000
C     6.0    -0.73400     3.20500    -1.95100
C     6.0     0.15600     3.41200    -0.81000
H     1.0    -1.78100     1.86700    -3.24700
H     1.0     1.32400     2.50500     0.73900
H     1.0    -1.10100     4.08700    -2.46400
H     1.0     0.39800     4.43300    -0.54100
H     1.0    -0.47400    -1.13200    -1.43500
H     1.0    -1.49600    -0.66300    -2.78000

L-3HOK*-cat
O     8.0    -0.58000     1.07600    -1.63100
O     8.0    -2.84800    -2.46900    -2.71000
O     8.0    -0.81300    -2.57900    -1.80400
N     7.0    -3.56100    -1.47500    -0.05200
N     7.0     1.49500    -2.16900    -0.45000
C     6.0    -1.31000    -0.49700     0.01300
C     6.0    -2.45100    -1.01300    -0.87400
C     6.0    -0.27200     0.30600    -0.75500
C     6.0     1.18400     0.23500    -0.32100
C     6.0     1.92100    -0.98800    -0.14500
C     6.0     1.87700     1.39700    -0.15700
C     6.0    -1.93100    -2.08300    -1.83500
C     6.0     3.38600    -0.94900     0.37400
O     8.0     3.94000    -2.00600     0.56400
C     6.0     3.26100     1.47400     0.29900
C     6.0     3.98500     0.37200     0.56900
H     1.0    -0.86600    -1.30500     0.59900
H     1.0    -1.75700     0.19600     0.73500
H     1.0    -2.80800    -0.18300    -1.48800
H     1.0     1.36200     2.32800    -0.36700
H     1.0    -3.35700    -2.35100     0.42000
H     1.0    -4.40500    -1.59900    -0.59900
H     1.0     3.69100     2.46000     0.42800
H     1.0     5.00500     0.40100     0.93100
H     1.0     2.14700    -2.94000    -0.29100
H     1.0     0.56900    -2.35200    -0.90300
H     1.0    -2.47900    -3.16900    -3.27300

3HAA*-cat
O     8.0     3.93100    -1.99200     0.64900
O     8.0    -0.78700    -0.91700    -0.97600
O     8.0    -0.80100     1.34000    -0.99700
N     7.0     1.44000    -2.19900    -0.20400
C     6.0     1.90000    -0.99800    -0.05500
C     6.0     1.18600     0.22100    -0.30900
C     6.0     3.37000    -0.94300     0.44900
C     6.0     1.85400     1.39200    -0.08900
C     6.0     3.96100     0.38500     0.64100
C     6.0     3.22800     1.48400     0.38200
C     6.0    -0.23400     0.30900    -0.79500
H     1.0     1.31100     2.31200    -0.28200
H     1.0     4.98500     0.41900     0.99200
H     1.0     3.64800     2.47400     0.51800
H     1.0     0.48600    -2.35500    -0.53000
H     1.0     2.06200    -2.97900     0.01500
H     1.0    -1.70000    -0.80100    -1.28900

3HAAi*-cat
O     8.0     3.98870    -1.84930     0.67050
O     8.0    -1.01570     1.01310    -1.06550
O     8.0    -0.77590    -1.21940    -0.96820
N     7.0     1.44090    -2.19610    -0.20310
C     6.0     1.89610    -1.00250    -0.05240
C     6.0     1.06950     0.14800    -0.34330
C     6.0     3.34390    -0.84480     0.43980
C     6.0     1.63560     1.36390    -0.15980
C     6.0     3.82520     0.52290     0.59420
C     6.0     3.00630     1.55420     0.30740
C     6.0    -0.37650    -0.01960    -0.83880
H     1.0     1.03610     2.23970    -0.37460
H     1.0     4.84000     0.65830     0.94120
H     1.0     3.35730     2.57100     0.42120
H     1.0     0.43360    -2.20700    -0.54910
H     1.0     2.03800    -2.99440    -0.00230

2APq-cat
N     7.0     1.33540    -2.24090    -0.23420
H     1.0     1.99480    -2.99560    -0.00580
C     6.0     1.16480     0.10560    -0.31360
H     1.0     0.14520     0.01010    -0.65820
C     6.0     1.90310    -1.10720    -0.04980
C     6.0     1.74390     1.35500    -0.12120
C     6.0     3.33330    -0.98050     0.43600
O     8.0     3.99480    -1.96860     0.68600
C     6.0     3.07700     1.48540     0.31810
C     6.0     3.86200     0.38080     0.59410
H     1.0     1.16500     2.24510    -0.31320
H     1.0     3.49430     2.47280     0.44390
H     1.0     4.88120     0.48550     0.93690

L-3HOKq-cat
O     8.0    -0.64300     0.90300    -1.34400
O     8.0    -0.76500    -1.53400    -3.48400
O     8.0    -2.83000    -2.45200    -3.52200
N     7.0    -3.32600    -1.73900    -1.04400
N     7.0     1.36700    -2.06300     0.82200
C     6.0    -0.91800    -1.33200    -0.63100
C     6.0    -2.14500    -1.21900    -1.58100
C     6.0    -0.10600    -0.04300    -0.79300
C     6.0     1.28600     0.08000    -0.27600
C     6.0     1.94600    -0.97800     0.50800
C     6.0     1.96300     1.23000    -0.54200
C     6.0    -1.96500    -1.82000    -2.98300
C     6.0     3.40700    -0.72500     0.96900
O     8.0     3.97700    -1.58700     1.59400
C     6.0     3.32300     1.47200    -0.10200
C     6.0     4.01800     0.56400     0.61200
H     1.0    -0.33600    -2.23500    -0.81000
H     1.0    -1.23100    -1.39500     0.41600
H     1.0    -2.20600    -0.09500    -1.72500
H     1.0     1.46600     2.00600    -1.11200
H     1.0    -3.91600    -2.31000    -1.65000
H     1.0    -3.65600    -1.48600    -0.12100
H     1.0     3.77600     2.42000    -0.36900
H     1.0     5.03400     0.73400     0.94700
H     1.0     2.00000    -2.66100     1.36700
H     1.0    -0.70000    -1.90700    -4.37800

3HAAq-cat
O     8.0    -0.88800     1.27900    -0.75200
N     7.0     1.30700    -2.17500     0.16600
H     1.0     1.84800    -3.03600     0.25900
C     6.0    -0.20200     0.30500    -0.88600
O     8.0    -0.48400    -0.78400    -1.59200
H     1.0    -1.36900    -0.69000    -1.98400
C     6.0     1.16100     0.22900    -0.22500
C     6.0     1.80800    -1.05600     0.03300
C     6.0     1.76900     1.37700     0.16000
C     6.0     3.49000    -0.93700     0.23400
O     8.0     4.11900    -1.89700    -0.04600
C     6.0     3.10500     1.41900     0.72500
C     6.0     3.91500     0.34300     0.79000
H     1.0     1.22400     2.30600     0.03900
H     1.0     3.47100     2.37800     1.07500
H     1.0     4.91100     0.36600     1.21900

3HAAiq-cat
O     8.0    -0.66300     1.48300    -0.95500
N     7.0     1.39000    -2.24400    -0.22100
H     1.0     0.42400    -2.15700    -0.55400
C     6.0    -0.19600     0.27000    -0.78600
O     8.0    -0.87100    -0.73400    -1.01400
C     6.0     1.22000     0.20900    -0.29600
C     6.0     1.90000    -1.08300    -0.05400
C     6.0     1.88500     1.38200    -0.07000
C     6.0     3.35100    -1.03600     0.44400
O     8.0     3.98500    -2.04400     0.66100
C     6.0     3.24600     1.42900     0.40300
C     6.0     3.94800     0.30000     0.64900
H     1.0     1.36100     2.31000    -0.25500
H     1.0     3.69900     2.40200     0.55700
H     1.0     4.97200     0.31700     1.00400

D1-2AP-cat
N     7.0     1.50700    -1.83000     0.74800
C     6.0     1.86900    -0.07700    -0.83500
H     1.0     1.05300    -0.48300    -1.42200
C     6.0     2.23000    -0.73900     0.37000
C     6.0     2.54200     1.04100    -1.26400
C     6.0     3.30200    -0.18800     1.14700
O     8.0     3.58400    -0.77500     2.33100
H     1.0     4.31200    -0.31900     2.77300
C     6.0     3.61300     1.54800    -0.50400
C     6.0     3.98200     0.93500     0.68500
H     1.0     2.25500     1.52500    -2.18800
H     1.0     4.15000     2.42500    -0.84200
H     1.0     4.79500     1.34000     1.27800
H     1.0     0.70800    -2.03700     0.15800
N     7.0     1.12500    -6.38200     0.24900
C     6.0     1.94600    -4.17800     0.80900
H     1.0     2.72200    -4.18500     0.05100
C     6.0     1.10300    -5.24600     0.96000
C     6.0     1.84400    -2.96100     1.66000
H     1.0     2.80400    -2.72400     2.11800
C     6.0     0.04200    -5.23900     2.04000
O     8.0    -0.69600    -6.19600     2.15900
C     6.0     0.79100    -3.00600     2.73500
C     6.0    -0.02600    -4.05000     2.90300
H     1.0     0.72000    -2.12900     3.37000
H     1.0    -0.77700    -4.07600     3.68400
H     1.0     0.46900    -7.10700     0.51100
H     1.0     1.80000    -6.55900    -0.47800

D1-L-3HOKq-cat
O     8.0     3.31000    -6.02800    -0.47600
N     7.0     1.11400    -6.75900     0.76700
H     1.0     1.86500    -7.08200     0.16700
C     6.0     4.28200    -3.86800    -0.31300
C     6.0     5.40600    -4.42700    -1.20300
H     1.0     5.80600    -5.33900    -0.75900
C     6.0     4.86000    -4.81400    -2.57800
O     8.0     3.91700    -4.26900    -3.11400
O     8.0     5.57200    -5.78600    -3.14500
H     1.0     5.22700    -5.93700    -4.03900
N     7.0     6.51900    -3.51200    -1.43400
H     1.0     6.20700    -2.57500    -1.66100
H     1.0     7.14800    -3.47000    -0.64200
C     6.0     3.17000    -4.88000    -0.05300
C     6.0     1.98700    -4.50100     0.73000
C     6.0     1.07400    -5.48100     1.11500
C     6.0     1.78500    -3.08000     1.17900
H     1.0     2.71500    -2.65600     1.55000
C     6.0    -0.06900    -5.16800     2.06900
O     8.0    -0.85300    -6.04400     2.36500
C     6.0     0.71000    -2.85500     2.21600
C     6.0    -0.13800    -3.80700     2.61100
H     1.0     3.87500    -2.96600    -0.78000
H     1.0     4.71900    -3.56200     0.64400
H     1.0     0.64000    -1.84700     2.60700
H     1.0    -0.91300    -3.62100     3.34500
H     1.0     0.40900    -7.37100     1.16100
O     8.0    -0.55000    -0.91200    -3.18100
N     7.0     1.37800    -2.25300    -0.01300
H     1.0     0.79700    -2.78400    -0.65200
C     6.0     0.95700    -2.75900    -3.06900
C     6.0     1.06000    -2.93500    -4.61500
H     1.0     0.08700    -2.67700    -5.04600
C     6.0     2.03000    -1.87700    -5.15300
O     8.0     2.40500    -0.92700    -4.50100
O     8.0     2.38600    -2.08200    -6.42000
H     1.0     2.96200    -1.34600    -6.68000
N     7.0     1.42100    -4.25900    -5.05600
H     1.0     2.25200    -4.59500    -4.58100
H     1.0     0.66300    -4.91900    -4.93900
C     6.0     0.44700    -1.38200    -2.68300
C     6.0     1.21500    -0.52300    -1.68300
C     6.0     1.67700    -0.99300    -0.40400
C     6.0     1.43400     0.78700    -2.04500
C     6.0     2.38700    -0.06400     0.44600
O     8.0     2.76200    -0.50100     1.66700
H     1.0     3.19400     0.20700     2.16300
C     6.0     2.15100     1.66300    -1.21200
C     6.0     2.62300     1.23600     0.02200
H     1.0     1.93200    -2.98500    -2.63600
H     1.0     0.22800    -3.50300    -2.72400
H     1.0     1.07200     1.12100    -3.00700
H     1.0     2.33500     2.68100    -1.53300
H     1.0     3.16000     1.91700     0.67300

D1-3HAA-cat
O     8.0     4.22500    -4.63000    -0.00900
N     7.0     0.95300    -6.87900     1.53100
H     1.0     1.69300    -7.47000     1.18500
C     6.0     3.30700    -5.32300     0.38400
O     8.0     3.37800    -6.68000     0.35600
H     1.0     4.25400    -6.91400     0.01200
C     6.0     2.05400    -4.79400     0.92200
C     6.0     1.03600    -5.55200     1.46800
C     6.0     2.02000    -3.29000     1.01000
H     1.0     2.84600    -2.98500     1.66500
C     6.0    -0.16100    -4.87400     2.12500
O     8.0    -1.05300    -5.56500     2.57300
C     6.0     0.79000    -2.68000     1.61800
C     6.0    -0.17100    -3.41100     2.18700
H     1.0     0.75300    -1.59600     1.63400
H     1.0    -1.01800    -2.96100     2.69000
H     1.0     0.15300    -7.26300     2.01900
O     8.0     4.83100    -1.16400    -3.37900
N     7.0     2.41200    -2.62000    -0.27100
H     1.0     3.32800    -2.17900    -0.19700
C     6.0     4.13800    -1.47400    -2.45400
O     8.0     4.49800    -1.24400    -1.16400
H     1.0     5.38700    -0.85300    -1.16400
C     6.0     2.79000    -2.12800    -2.61100
C     6.0     1.98100    -2.68100    -1.54400
C     6.0     2.34800    -2.20700    -3.91400
C     6.0     0.72000    -3.27500    -1.91800
O     8.0    -0.03500    -3.75400    -0.92400
H     1.0    -0.86900    -4.10900    -1.26200
C     6.0     1.11600    -2.80300    -4.24500
C     6.0     0.31500    -3.33000    -3.25100
H     1.0     2.98400    -1.80000    -4.68800
H     1.0     0.80000    -2.84700    -5.27900
H     1.0    -0.63900    -3.78800    -3.49300

D1-3HAAi-cat
O     8.0     0.06030     1.76140     1.51150
N     7.0    -3.61500    -0.27620     1.57240
H     1.0    -3.23040     0.12770     2.42660
C     6.0    -1.02140     1.15190     1.68230
O     8.0    -1.63640     1.02400     2.78040
C     6.0    -1.65410     0.54820     0.44820
C     6.0    -2.88790    -0.06120     0.46040
C     6.0    -0.89100     0.69660    -0.83370
H     1.0    -0.55860     1.72730    -0.93360
C     6.0    -3.55090    -0.48920    -0.81580
O     8.0    -4.66990    -0.99210    -0.78470
C     6.0    -1.60660     0.28140    -2.08510
C     6.0    -2.83240    -0.25390    -2.07040
H     1.0    -1.06530     0.41530    -3.01550
H     1.0    -3.34410    -0.54590    -2.98060
H     1.0    -4.57420    -0.57200     1.46580
O     8.0     2.85460    -3.15710     0.54030
N     7.0     0.30600    -0.16410    -0.72690
H     1.0     0.15140    -1.18870    -0.52650
C     6.0     1.99520    -2.34100     0.17470
O     8.0     0.77760    -2.60180    -0.06550
C     6.0     2.46140    -0.88650    -0.01200
C     6.0     1.58600     0.16090    -0.48300
C     6.0     3.77040    -0.58160     0.28760
C     6.0     2.14630     1.46880    -0.70530
O     8.0     1.37250     2.39700    -1.30010
H     1.0     1.85170     3.23480    -1.36580
C     6.0     4.27730     0.71870     0.13210
C     6.0     3.46910     1.73080    -0.36570
H     1.0     4.39740    -1.38440     0.65140
H     1.0     5.30790     0.93280     0.38590
H     1.0     3.86220     2.72890    -0.52280

D2-2AP-cat
N     7.0     2.51500    -2.30700     0.06700
C     6.0     2.49000    -0.09200    -0.93900
H     1.0     2.26500    -0.56200    -1.89000
C     6.0     2.59900    -0.89300     0.20200
C     6.0     2.65100     1.28300    -0.85500
C     6.0     2.89900    -0.30400     1.44600
O     8.0     3.03600    -1.12500     2.52000
H     1.0     3.34000    -0.61900     3.28300
C     6.0     2.93300     1.86700     0.38200
C     6.0     3.05500     1.08100     1.52100
H     1.0     2.55700     1.89500    -1.74200
H     1.0     3.06300     2.93900     0.45900
H     1.0     3.28800     1.53800     2.47800
H     1.0     3.13400    -2.71600    -0.62200
N     7.0     1.31300    -6.80200     1.27100
C     6.0     1.95800    -4.55700     0.64800
H     1.0     2.77400    -4.92300     0.03500
C     6.0     1.15600    -5.46400     1.32800
C     6.0     1.74100    -3.17400     0.76500
C     6.0     0.08500    -4.94800     2.15500
O     8.0    -0.64700    -5.88100     2.77600
H     1.0    -1.35000    -5.49100     3.31300
C     6.0     0.66700    -2.68600     1.58100
C     6.0    -0.13800    -3.57200     2.25700
H     1.0     0.47800    -1.62400     1.63400
H     1.0    -0.96000    -3.20700     2.86300
H     1.0     0.70400    -7.40800     1.79600
H     1.0     2.04300    -7.22100     0.71900

D2-L-3HOK-cat
O     8.0     3.88100    -4.27100    -0.70300
N     7.0     1.29200    -6.81700     1.41100
H     1.0     2.04800    -7.29800     0.95600
C     6.0     2.89100    -6.39100    -1.04700
C     6.0     3.42900    -6.33000    -2.51500
H     1.0     3.05000    -7.23200    -3.01000
C     6.0     2.71400    -5.16200    -3.21400
O     8.0     1.62000    -4.78000    -2.82300
O     8.0     3.37300    -4.63600    -4.21700
H     1.0     2.89400    -3.83700    -4.55200
N     7.0     4.85700    -6.30200    -2.70800
H     1.0     5.28700    -5.51200    -2.24500
H     1.0     5.30300    -7.16100    -2.41400
C     6.0     2.98400    -5.03700    -0.35600
C     6.0     1.96100    -4.58800     0.63200
C     6.0     1.15500    -5.47900     1.37100
C     6.0     1.75500    -3.17500     0.83400
C     6.0     0.08200    -4.95600     2.19600
O     8.0    -0.63700    -5.89000     2.83700
H     1.0    -1.33800    -5.50100     3.37700
C     6.0     0.65900    -2.70800     1.62800
C     6.0    -0.15900    -3.58900     2.29000
H     1.0     3.51000    -7.12000    -0.50600
H     1.0     1.85900    -6.74000    -1.05500
H     1.0     0.48100    -1.64300     1.69100
H     1.0    -0.98700    -3.22700     2.89000
H     1.0     0.65800    -7.35900     1.97800
O     8.0     2.45500     0.35800    -2.99000
N     7.0     2.54300    -2.27100     0.23000
H     1.0     3.30200    -2.69600    -0.32000
C     6.0     1.19100    -1.54800    -2.35600
C     6.0     0.45900    -1.48000    -3.71600
H     1.0    -0.11700    -0.55600    -3.78000
C     6.0     1.43400    -1.48100    -4.89000
O     8.0     2.32500    -2.29300    -5.04500
O     8.0     1.16600    -0.53800    -5.78700
H     1.0     1.79200    -0.64000    -6.52100
N     7.0    -0.44000    -2.60600    -3.95600
H     1.0     0.00700    -3.48300    -3.70300
H     1.0    -1.30300    -2.50700    -3.43600
C     6.0     2.08100    -0.35200    -2.08200
C     6.0     2.45100     0.03300    -0.65900
C     6.0     2.56700    -0.85800     0.42800
C     6.0     2.66700     1.39500    -0.44200
C     6.0     2.90000    -0.36700     1.70600
O     8.0     3.04900    -1.27600     2.70700
H     1.0     3.40200    -0.84200     3.49300
C     6.0     2.97200     1.87700     0.82600
C     6.0     3.08500     1.00200     1.89900
H     1.0     1.78800    -2.46400    -2.33900
H     1.0     0.44300    -1.65600    -1.56500
H     1.0     2.58600     2.06500    -1.28800
H     1.0     3.12600     2.93700     0.98100
H     1.0     3.33800     1.37200     2.88700

D2-3HAA-cat
O     8.0     3.78700    -4.25200    -0.92300
N     7.0     1.23500    -6.80500     1.25800
H     1.0     1.96700    -7.25200     0.72700
C     6.0     3.08600    -4.99200    -0.26200
O     8.0     3.29200    -6.33100    -0.29700
H     1.0     4.03300    -6.49000    -0.90400
C     6.0     1.98100    -4.55900     0.61300
C     6.0     1.13700    -5.47100     1.29300
C     6.0     1.75300    -3.14800     0.78600
C     6.0     0.05400    -4.95100     2.10800
O     8.0    -0.69800    -5.89100     2.70000
H     1.0    -1.40800    -5.50600     3.23100
C     6.0     0.66000    -2.69500     1.59000
C     6.0    -0.16800    -3.58400     2.23100
H     1.0     0.47000    -1.63400     1.65600
H     1.0    -1.00200    -3.22400     2.82300
H     1.0     0.57700    -7.36000     1.78300
O     8.0     1.98600     0.50400    -2.99600
N     7.0     2.52600    -2.24000     0.16500
H     1.0     3.14900    -2.62700    -0.55000
C     6.0     2.24000    -0.29600    -2.13700
O     8.0     2.37900    -1.61900    -2.39100
H     1.0     2.25400    -1.73600    -3.34600
C     6.0     2.46300     0.07400    -0.69900
C     6.0     2.55700    -0.83900     0.37600
C     6.0     2.56600     1.44300    -0.45000
C     6.0     2.80100    -0.34700     1.67600
O     8.0     2.93600    -1.25800     2.67700
H     1.0     3.22300    -0.81700     3.48500
C     6.0     2.78800     1.91600     0.83800
C     6.0     2.90900     1.02600     1.89600
H     1.0     2.46800     2.11900    -1.28800
H     1.0     2.87300     2.98000     1.01800
H     1.0     3.09800     1.38800     2.90100

D2-3HAAi-cat
O     8.0     4.09600    -3.65000     0.02000
N     7.0     1.66400    -6.57100     1.67600
H     1.0     2.45900    -6.81700     1.08700
C     6.0     3.34200    -4.66100     0.23200
O     8.0     3.67900    -5.84900     0.10700
C     6.0     1.91000    -4.35000     0.68800
C     6.0     1.16700    -5.32200     1.39300
C     6.0     1.33100    -3.07000     0.48100
C     6.0    -0.10900    -4.97100     1.89700
O     8.0    -0.78100    -5.97000     2.57400
H     1.0    -1.64200    -5.62900     2.83700
C     6.0     0.07700    -2.74200     1.00900
C     6.0    -0.63300    -3.70100     1.72000
H     1.0    -0.34900    -1.76900     0.81400
H     1.0    -1.61700    -3.46600     2.11900
H     1.0     0.97800    -7.27200     1.90600
O     8.0    -0.21300     0.81400    -2.03800
N     7.0     1.99100    -2.13300    -0.32500
H     1.0     2.81900    -2.55000    -0.76100
C     6.0     0.49100    -0.07400    -1.55500
O     8.0     0.49400    -1.30200    -1.93000
C     6.0     1.46100     0.24600    -0.43000
C     6.0     2.20900    -0.79000     0.12000
C     6.0     1.64000     1.55300     0.01800
C     6.0     3.20800    -0.54200     1.08500
O     8.0     4.00100    -1.49900     1.59300
H     1.0     4.00600    -2.33400     1.03600
C     6.0     2.58300     1.80600     1.01200
C     6.0     3.36500     0.77800     1.53300
H     1.0     1.04000     2.33500    -0.43000
H     1.0     2.73000     2.81800     1.37500
H     1.0     4.12300     0.96900     2.28300

D3-2AP-cat
N     7.0     2.53320    -2.32490     0.07540
C     6.0     2.47090    -0.10610    -0.93380
H     1.0     2.24870    -0.57740    -1.88440
C     6.0     2.59520    -0.90130     0.20790
C     6.0     2.61880     1.27080    -0.84560
C     6.0     2.89650    -0.31820     1.45120
O     8.0     3.03460    -1.14750     2.51910
H     1.0     3.31720    -0.64810     3.29430
C     6.0     2.90350     1.85270     0.39050
C     6.0     3.04100     1.06740     1.52920
H     1.0     2.51280     1.88500    -1.72990
H     1.0     3.02360     2.92610     0.46960
H     1.0     3.27370     1.52510     2.48500
H     1.0     3.20530    -2.72610    -0.57010
N     7.0     1.31090    -6.79370     1.26310
C     6.0     1.99170    -4.57470     0.60020
H     1.0     2.80210    -4.92360    -0.03040
C     6.0     1.20110    -5.47300     1.28850
C     6.0     1.77080    -3.19200     0.74260
C     6.0     0.07940    -4.97100     2.19350
O     8.0    -0.59900    -5.76960     2.79880
C     6.0     0.67770    -2.67910     1.58120
C     6.0    -0.11930    -3.51390     2.25950
H     1.0     0.52070    -1.60960     1.60810
H     1.0    -0.94470    -3.16660     2.86810
H     1.0     0.66470    -7.33440     1.82700
H     1.0     2.00700    -7.27530     0.71460

D3-L-3HOK-cat
O     8.0     3.89070    -4.25150    -0.72560
N     7.0     1.29380    -6.79580     1.43100
H     1.0     1.99010    -7.33570     0.94420
C     6.0     2.93150    -6.39250    -1.05260
C     6.0     3.45250    -6.33410    -2.52810
H     1.0     3.07610    -7.24180    -3.01510
C     6.0     2.72010    -5.17180    -3.22090
O     8.0     1.64860    -4.76700    -2.79000
O     8.0     3.34170    -4.67700    -4.26070
H     1.0     2.86560    -3.87050    -4.58400
N     7.0     4.87600    -6.29310    -2.73760
H     1.0     5.30940    -5.50140    -2.28060
H     1.0     5.33570    -7.15100    -2.46150
C     6.0     3.00410    -5.03070    -0.38190
C     6.0     1.97130    -4.59610     0.60310
C     6.0     1.19410    -5.47800     1.35910
C     6.0     1.75220    -3.18510     0.82130
C     6.0     0.07240    -4.96880     2.27720
O     8.0    -0.57290    -5.77200     2.91250
C     6.0     0.63040    -2.69640     1.63190
C     6.0    -0.16560    -3.52580     2.31420
H     1.0     3.56600    -7.10380    -0.50830
H     1.0     1.90340    -6.75660    -1.04960
H     1.0     0.46620    -1.62700     1.64610
H     1.0    -1.00170    -3.18260     2.91040
H     1.0     0.63840    -7.26810     2.04740
O     8.0     2.45350     0.35680    -2.98150
N     7.0     2.52650    -2.28910     0.23780
H     1.0     3.29330    -2.71400    -0.31130
C     6.0     1.17440    -1.54360    -2.35900
C     6.0     0.45360    -1.47680    -3.72500
H     1.0    -0.11810    -0.55100    -3.79590
C     6.0     1.43770    -1.48610    -4.89230
O     8.0     2.32280    -2.30710    -5.03890
O     8.0     1.18550    -0.54150    -5.79080
H     1.0     1.81360    -0.65070    -6.52290
N     7.0    -0.44630    -2.60060    -3.96840
H     1.0    -0.00870    -3.47850    -3.70340
H     1.0    -1.32080    -2.49280    -3.47000
C     6.0     2.07100    -0.35470    -2.07860
C     6.0     2.43980     0.02170    -0.65230
C     6.0     2.54980    -0.86950     0.43370
C     6.0     2.66360     1.38140    -0.42580
C     6.0     2.88490    -0.39150     1.71410
O     8.0     3.01500    -1.31210     2.70740
H     1.0     3.35240    -0.89180     3.50680
C     6.0     2.97520     1.85330     0.84490
C     6.0     3.08220     0.97450     1.91430
H     1.0     1.76340    -2.46480    -2.33490
H     1.0     0.41680    -1.64070    -1.57470
H     1.0     2.58630     2.05620    -1.26750
H     1.0     3.13910     2.91200     1.00390
H     1.0     3.33650     1.33810     2.90440

D3-3HAA-cat
O     8.0     3.84660    -4.23730    -0.91940
N     7.0     1.25340    -6.78510     1.24740
H     1.0     1.95790    -7.27560     0.71340
C     6.0     3.12050    -4.98810    -0.29880
O     8.0     3.28380    -6.32810    -0.37520
H     1.0     4.02940    -6.49970    -0.97290
C     6.0     2.01230    -4.56480     0.57710
C     6.0     1.18450    -5.47110     1.25850
C     6.0     1.77370    -3.15730     0.77070
C     6.0     0.03700    -4.97270     2.14810
O     8.0    -0.64860    -5.78520     2.72590
C     6.0     0.64580    -2.68680     1.58270
C     6.0    -0.17300    -3.52750     2.22440
H     1.0     0.47490    -1.61970     1.61300
H     1.0    -1.02120    -3.18700     2.80480
H     1.0     0.56970    -7.28520     1.80800
O     8.0     2.01240     0.47500    -2.99760
N     7.0     2.53850    -2.25560     0.18300
H     1.0     3.21330    -2.64380    -0.49140
C     6.0     2.23230    -0.32040    -2.12640
O     8.0     2.32180    -1.65280    -2.35620
H     1.0     2.19890    -1.78380    -3.30980
C     6.0     2.45620     0.06090    -0.69140
C     6.0     2.55330    -0.84390     0.38760
C     6.0     2.55610     1.42940    -0.44390
C     6.0     2.79210    -0.35700     1.68690
O     8.0     2.91100    -1.27270     2.68490
H     1.0     3.16420    -0.83790     3.50740
C     6.0     2.78020     1.90310     0.84470
C     6.0     2.90140     1.01660     1.90540
H     1.0     2.45580     2.10570    -1.28200
H     1.0     2.86460     2.96770     1.02300
H     1.0     3.08820     1.38190     2.91000

D3-3HAAi-cat
O     8.0     4.13920    -3.95160    -0.32290
N     7.0     1.12730    -6.68090     0.68230
H     1.0     1.98970    -6.98250     0.21800
C     6.0     3.27920    -4.85390    -0.09340
O     8.0     3.43870    -6.06960    -0.36160
C     6.0     1.97110    -4.43470     0.55360
C     6.0     1.00460    -5.38460     0.89840
C     6.0     1.66980    -3.07050     0.82340
C     6.0    -0.29610    -4.99100     1.59020
O     8.0    -1.09100    -5.86800     1.89760
C     6.0     0.40890    -2.67410     1.46810
C     6.0    -0.50190    -3.57940     1.86070
H     1.0     0.28040    -1.62560     1.69650
H     1.0    -1.41400    -3.29650     2.37080
H     1.0     0.37880    -7.29590     0.97580
O     8.0     0.02510    -0.05430    -2.07910
N     7.0     2.59560    -2.14610     0.59480
H     1.0     3.45480    -2.58960     0.16540
C     6.0     0.49880    -0.75550    -1.16580
O     8.0     0.22300    -1.96840    -0.94950
C     6.0     1.48960    -0.05970    -0.22170
C     6.0     2.41810    -0.73270     0.59510
C     6.0     1.48810     1.33680    -0.19760
C     6.0     3.31470    -0.00930     1.40260
O     8.0     4.22980    -0.63970     2.19240
H     1.0     4.06310    -1.59310     2.17220
C     6.0     2.36430     2.04950     0.61490
C     6.0     3.28100     1.38240     1.41830
H     1.0     0.78790     1.84470    -0.84600
H     1.0     2.33450     3.13210     0.62520
H     1.0     3.97090     1.91600     2.06020

D4-2AP-cat
N     7.0     2.37250    -2.26800     0.03260
C     6.0     2.63510    -0.10030    -0.98700
H     1.0     2.49590    -0.57470    -1.95200
C     6.0     2.53950    -0.88330     0.17930
C     6.0     2.86380     1.25730    -0.90180
C     6.0     2.74620    -0.28160     1.44760
O     8.0     2.75230    -1.08770     2.52950
H     1.0     3.02150    -0.60180     3.31970
C     6.0     3.02940     1.85440     0.35740
C     6.0     2.97800     1.09300     1.51540
H     1.0     2.91060     1.85760    -1.80070
H     1.0     3.21060     2.91960     0.43000
H     1.0     3.13470     1.55630     2.48370
H     1.0     2.85910    -2.66360    -0.76670
N     7.0     1.39610    -6.76690     1.03060
C     6.0     1.87010    -4.52160     0.52370
H     1.0     2.59810    -4.86240    -0.20530
C     6.0     1.15540    -5.52180     1.26110
C     6.0     1.65960    -3.15840     0.76260
C     6.0     0.13750    -5.06710     2.30210
O     8.0    -0.46760    -5.87990     2.96190
C     6.0     0.64360    -2.72220     1.71500
C     6.0    -0.07390    -3.61000     2.42730
H     1.0     0.44640    -1.66370     1.80550
H     1.0    -0.85330    -3.29050     3.10880
H     1.0     0.81180    -7.34670     1.64770

D4-L-3HOK-cat
O     8.0     3.59320    -4.17140    -0.95290
N     7.0     1.48540    -6.79670     1.43980
C     6.0     2.67470    -6.34660    -1.09450
C     6.0     3.27570    -6.37570    -2.51670
H     1.0     2.95090    -7.31440    -2.97610
C     6.0     2.62880    -5.24520    -3.35660
O     8.0     1.45900    -4.94730    -3.20900
O     8.0     3.46500    -4.66010    -4.18810
H     1.0     3.04270    -3.86220    -4.59830
N     7.0     4.71370    -6.36230    -2.50150
H     1.0     5.11050    -5.47130    -2.23150
H     1.0     5.15700    -6.73490    -3.33090
C     6.0     2.80480    -4.98340    -0.45100
C     6.0     1.93030    -4.56950     0.67500
C     6.0     1.24160    -5.54110     1.52120
C     6.0     1.71790    -3.18800     0.94190
C     6.0     0.22770    -5.05210     2.56180
O     8.0    -0.33010    -5.85380     3.27720
C     6.0     0.67280    -2.75330     1.86910
C     6.0    -0.03440    -3.60900     2.62120
H     1.0     3.16680    -7.09260    -0.46670
H     1.0     1.62340    -6.63200    -1.13310
H     1.0     0.46670    -1.69210     1.91210
H     1.0    -0.81800    -3.27450     3.29030
H     1.0     0.92810    -7.28900     2.14890
O     8.0     2.51070     0.34330    -2.98090
N     7.0     2.40790    -2.25400     0.26480
H     1.0     3.07440    -2.67390    -0.40420
C     6.0     1.30600    -1.61540    -2.41730
C     6.0     0.60970    -1.50870    -3.80390
H     1.0     0.04180    -0.57940    -3.85280
C     6.0     1.62770    -1.48430    -4.94630
O     8.0     2.51120    -2.30760    -5.09040
O     8.0     1.39990    -0.51340    -5.81820
H     1.0     2.04820    -0.59090    -6.53700
N     7.0    -0.28100    -2.61350    -4.09450
H     1.0     0.14980    -3.52670    -3.96940
H     1.0    -1.17710    -2.55010    -3.63050
C     6.0     2.12820    -0.37950    -2.08620
C     6.0     2.42660     0.02230    -0.65190
C     6.0     2.46100    -0.85570     0.45710
C     6.0     2.66400     1.38070    -0.44640
C     6.0     2.75450    -0.34220     1.74350
O     8.0     2.86620    -1.23530     2.75540
H     1.0     3.17750    -0.80050     3.55860
C     6.0     2.91470     1.88150     0.83010
C     6.0     2.95880     1.02660     1.92070
H     1.0     1.95510    -2.49480    -2.43240
H     1.0     0.54210    -1.79730    -1.65760
H     1.0     2.63480     2.03850    -1.30440
H     1.0     3.07790     2.94240     0.97260
H     1.0     3.17320     1.40840     2.91350

D4-3HAA-cat
O     8.0     3.45370    -4.27350    -1.22030
N     7.0     1.10540    -6.76420     0.81520
H     1.0     0.41920    -7.30270     1.36060
C     6.0     3.09700    -4.94590    -0.27310
O     8.0     3.69650    -6.05370     0.12330
H     1.0     4.41790    -6.25490    -0.49610
C     6.0     1.93380    -4.54210     0.58480
C     6.0     1.05920    -5.53500     1.18380
C     6.0     1.67330    -3.16560     0.80540
C     6.0     0.03850    -5.08100     2.22960
O     8.0    -0.60270    -5.90460     2.83900
C     6.0     0.62380    -2.75080     1.73360
C     6.0    -0.14340    -3.63070     2.39650
H     1.0     0.43970    -1.69020     1.83310
H     1.0    -0.94490    -3.30880     3.05070
O     8.0     2.13970     0.54870    -3.05580
N     7.0     2.35520    -2.23790     0.10240
H     1.0     2.79430    -2.60270    -0.75640
C     6.0     2.28040    -0.27580    -2.19830
O     8.0     2.29820    -1.60610    -2.44230
H     1.0     2.20550    -1.74120    -3.39910
C     6.0     2.48740     0.06510    -0.74660
C     6.0     2.47680    -0.86510     0.33130
C     6.0     2.67350     1.41300    -0.47930
C     6.0     2.73140    -0.39080     1.64890
O     8.0     2.81110    -1.31220     2.63120
H     1.0     3.10020    -0.90890     3.45970
C     6.0     2.89590     1.86640     0.82530
C     6.0     2.93350     0.97070     1.87970
H     1.0     2.63960     2.10460    -1.31050
H     1.0     3.04740     2.92240     1.01040
H     1.0     3.12920     1.31390     2.89000

D4-3HAAi-cat
O     8.0     4.23650    -3.63520     0.25330
N     7.0     1.82840    -6.37450     1.92060
C     6.0     3.42400    -4.62200     0.11990
O     8.0     3.61860    -5.69520    -0.42940
C     6.0     2.00960    -4.33460     0.65770
C     6.0     1.28290    -5.29910     1.48950
C     6.0     1.40440    -3.13290     0.38610
C     6.0    -0.15510    -4.97350     1.93480
O     8.0    -0.78950    -5.79520     2.58020
C     6.0     0.06710    -2.80360     0.85760
C     6.0    -0.68070    -3.66150     1.57930
H     1.0    -0.32790    -1.83580     0.57520
H     1.0    -1.68660    -3.42060     1.90130
H     1.0     1.12370    -6.85490     2.49660
O     8.0    -0.02300     0.77760    -2.18630
N     7.0     2.05310    -2.16170    -0.38460
H     1.0     2.90640    -2.52680    -0.80930
C     6.0     0.62680    -0.10010    -1.62570
O     8.0     0.61610    -1.34250    -1.98670
C     6.0     1.50970     0.20890    -0.43790
C     6.0     2.22300    -0.83600     0.14110
C     6.0     1.63070     1.50310     0.05780
C     6.0     3.12740    -0.62030     1.20520
O     8.0     3.86730    -1.57950     1.76070
H     1.0     3.96290    -2.42460     1.18630
C     6.0     2.48170     1.72910     1.13890
C     6.0     3.22140     0.69330     1.69910
H     1.0     1.06260     2.29490    -0.41360
H     1.0     2.58450     2.73050     1.54460
H     1.0     3.90180     0.86860     2.52440

D5-2AP-cat
N     7.0     2.54300    -2.19700     1.18800
C     6.0     3.63200    -0.10500     1.45100
H     1.0     4.42400    -0.62900     1.97100
C     6.0     2.51600    -0.88200     1.00500
C     6.0     3.68000     1.24600     1.23400
C     6.0     1.46100    -0.20300     0.27900
O     8.0     0.45400    -0.97300    -0.15700
H     1.0    -0.19100    -0.45300    -0.65600
C     6.0     2.63200     1.88500     0.53000
C     6.0     1.54300     1.16700     0.05500
H     1.0     4.52000     1.82800     1.58900
H     1.0     2.68200     2.95200     0.35000
H     1.0     0.75300     1.67000    -0.49400
N     7.0     1.07600    -6.68900     0.60200
C     6.0     1.88900    -4.43100     0.84400
H     1.0     2.80900    -4.60200     0.29800
C     6.0     0.96700    -5.44200     1.03900
C     6.0     1.63300    -3.13600     1.33900
C     6.0    -0.31100    -5.18000     1.82900
O     8.0    -1.10400    -6.08100     1.99300
C     6.0     0.40700    -2.86300     2.12500
C     6.0    -0.49700    -3.82100     2.36100
H     1.0     0.28400    -1.86400     2.52400
H     1.0    -1.39400    -3.65000     2.94300
H     1.0     0.33000    -7.33800     0.82500
H     1.0     1.87300    -7.01500     0.07500

D5-L-3HOK-cat
O     8.0     3.31900    -6.22500    -0.16100
N     7.0     1.11800    -6.92800     1.02000
H     1.0     1.94600    -7.25500     0.52400
C     6.0     4.17600    -4.02000    -0.26100
C     6.0     5.43100    -4.64600    -0.91100
H     1.0     5.80100    -5.46300    -0.29300
C     6.0     5.10100    -5.22600    -2.28600
O     8.0     4.45100    -4.63800    -3.12900
O     8.0     5.64500    -6.41800    -2.49700
H     1.0     5.45000    -6.67900    -3.41200
N     7.0     6.52200    -3.70400    -1.13500
H     1.0     6.20300    -2.84600    -1.57300
H     1.0     7.02200    -3.48700    -0.28300
C     6.0     3.10900    -5.04000     0.08400
C     6.0     1.83700    -4.63500     0.73500
C     6.0     0.94600    -5.63400     1.17300
C     6.0     1.44300    -3.27000     0.94000
C     6.0    -0.35000    -5.29500     1.91000
O     8.0    -1.05900    -6.19300     2.30400
C     6.0     0.17400    -2.93800     1.63300
C     6.0    -0.66200    -3.87500     2.09000
H     1.0     3.76100    -3.26000    -0.92600
H     1.0     4.48100    -3.49900     0.65400
H     1.0    -0.05400    -1.88400     1.73100
H     1.0    -1.59000    -3.63500     2.59400
H     1.0     0.40700    -7.54500     1.39800
O     8.0     0.98100    -1.37200    -1.76300
N     7.0     2.09500    -2.26100     0.46300
C     6.0     2.02200     0.40600    -2.97000
C     6.0     3.49100     0.27800    -3.52100
H     1.0     4.18900     0.50300    -2.71000
C     6.0     3.71700    -1.17000    -3.95500
O     8.0     3.54600    -1.56400    -5.07500
O     8.0     4.07600    -1.95200    -2.91900
H     1.0     4.13200    -2.89800    -3.20500
N     7.0     3.77200     1.13000    -4.65400
H     1.0     3.38700     0.73300    -5.50500
H     1.0     3.43300     2.07600    -4.53200
C     6.0     1.72200    -0.41400    -1.73000
C     6.0     2.36100    -0.02500    -0.41500
C     6.0     2.40700    -0.99800     0.65400
C     6.0     2.81800     1.25100    -0.16400
C     6.0     2.93800    -0.59200     1.94000
O     8.0     2.97000    -1.55000     2.87600
H     1.0     3.32100    -1.21100     3.71000
C     6.0     3.32200     1.62300     1.10000
C     6.0     3.38000     0.71100     2.14300
H     1.0     1.32300     0.08100    -3.74200
H     1.0     1.84000     1.46700    -2.77600
H     1.0     2.77700     2.00100    -0.94200
H     1.0     3.66800     2.63700     1.25800
H     1.0     3.77000     1.00500     3.11200

D5-3HAA-cat
O     8.0     3.63500    -3.80200    -0.70400
N     7.0     1.15900    -6.87400     0.84900
H     1.0     1.98600    -7.23000     0.39000
C     6.0     3.02600    -4.69600    -0.14600
O     8.0     3.38500    -5.98500    -0.33400
H     1.0     4.13200    -5.99700    -0.95400
C     6.0     1.84400    -4.53500     0.71900
C     6.0     0.99200    -5.58600     1.07400
C     6.0     1.48900    -3.19600     1.13300
C     6.0    -0.33900    -5.29500     1.78100
O     8.0    -1.04700    -6.22500     2.09700
C     6.0     0.15500    -2.90900     1.69600
C     6.0    -0.69800    -3.89100     2.00600
H     1.0    -0.08700    -1.86900     1.87700
H     1.0    -1.67000    -3.70700     2.44600
H     1.0     0.42300    -7.49700     1.16700
O     8.0     2.51100    -0.09500     4.74100
N     7.0     2.33800    -2.24500     0.98400
C     6.0     2.48600    -0.77300     3.75100
O     8.0     2.21900    -2.10000     3.77300
H     1.0     2.09400    -2.33800     4.70600
C     6.0     2.76600    -0.23800     2.38100
C     6.0     2.69900    -0.99300     1.15800
C     6.0     3.11400     1.09400     2.30500
C     6.0     3.17800    -0.36100    -0.07200
O     8.0     3.32500    -1.07600    -1.16300
H     1.0     3.29600    -2.04900    -0.97800
C     6.0     3.44600     1.72200     1.07700
C     6.0     3.48200     1.00900    -0.09800
H     1.0     3.12600     1.66300     3.22600
H     1.0     3.70200     2.77400     1.07800
H     1.0     3.78200     1.45400    -1.03800

D5-3HAAi-cat
O     8.0     3.77600    -3.86400    -0.57600
N     7.0     0.81800    -6.63700     0.49500
H     1.0     1.58500    -6.87900    -0.14300
C     6.0     2.92800    -4.78300    -0.34600
O     8.0     3.00300    -5.95100    -0.78900
C     6.0     1.76400    -4.43700     0.55900
C     6.0     0.82200    -5.38300     0.93600
C     6.0     1.63700    -3.11400     1.07000
C     6.0    -0.27800    -5.05500     1.92900
O     8.0    -1.06700    -5.93900     2.24700
C     6.0     0.60100    -2.78400     2.06500
C     6.0    -0.27700    -3.71800     2.48900
H     1.0     0.64700    -1.80800     2.52300
H     1.0    -1.03100    -3.50000     3.23500
H     1.0     0.10500    -7.25300     0.85600
O     8.0    -0.59700     0.74400     0.10000
N     7.0     2.54500    -2.25100     0.72600
C     6.0     0.13100    -0.24800     0.23400
O     8.0    -0.22900    -1.46100     0.25900
C     6.0     1.65200     0.04500     0.33900
C     6.0     2.67900    -0.93600     0.52200
C     6.0     2.06000     1.36500     0.19200
C     6.0     4.06700    -0.56100     0.40000
O     8.0     5.00400    -1.51400     0.39200
H     1.0     4.56700    -2.38800     0.23500
C     6.0     3.41200     1.73200     0.17900
C     6.0     4.42000     0.77800     0.26700
H     1.0     1.27600     2.10100     0.07700
H     1.0     3.67900     2.77800     0.06800
H     1.0     5.46900     1.03900     0.19700

D6-2AP-cat
N     7.0     1.25600    -2.26600    -0.19700
C     6.0     1.24100     0.11900    -0.43500
H     1.0     0.25200     0.03700    -0.86600
C     6.0     1.91100    -1.08800    -0.09500
C     6.0     1.84000     1.33100    -0.19900
C     6.0     3.22700    -1.00400     0.47900
O     8.0     3.88600    -2.13100     0.82000
C     6.0     3.11800     1.38400     0.40800
C     6.0     3.80600     0.22900     0.75500
H     1.0     1.33500     2.25200    -0.45900
H     1.0     3.57400     2.34700     0.60100
H     1.0     4.78300     0.26400     1.21800
N     7.0     1.41000    -6.92300     0.75200
C     6.0     1.29500    -4.59700     0.17500
H     1.0     0.22400    -4.63100     0.01400
C     6.0     1.99500    -5.74300     0.58900
C     6.0     1.94800    -3.37800     0.04400
C     6.0     3.42900    -5.65900     0.90600
O     8.0     3.92000    -6.83100     1.37000
H     1.0     4.86000    -6.77000     1.57800
C     6.0     3.45500    -3.32000     0.12600
C     6.0     4.10500    -4.51100     0.74100
H     1.0     5.16100    -4.43300     0.97500
H     1.0     1.95200    -7.70900     1.08600
H     1.0     0.42700    -7.05700     0.56500
H     1.0     3.82500    -3.22900    -0.91200

D6-L3HOK-cat
O     8.0    -0.65200    -5.19900     0.91100
N     7.0     1.55500    -6.85200    -0.37600
H     1.0     0.57500    -6.95100    -0.68900
C     6.0    -1.05600    -3.89800    -1.05300
C     6.0    -1.26500    -4.74800    -2.36800
H     1.0    -0.28800    -4.89400    -2.83800
C     6.0    -1.73100    -6.14400    -1.97900
O     8.0    -0.98600    -6.98800    -1.51000
O     8.0    -3.02800    -6.35200    -2.14700
H     1.0    -3.23700    -7.24800    -1.83700
N     7.0    -2.14500    -4.12600    -3.32900
H     1.0    -3.05000    -3.92000    -2.91600
H     1.0    -1.76300    -3.23900    -3.63800
C     6.0    -0.20200    -4.55700    -0.01100
C     6.0     1.32300    -4.47500    -0.08800
C     6.0     2.08600    -5.68700    -0.09900
C     6.0     1.97700    -3.26400     0.11800
C     6.0     3.52500    -5.65700     0.21900
O     8.0     4.05900    -6.89900     0.26500
H     1.0     4.99800    -6.87900     0.48700
C     6.0     3.48300    -3.19500     0.23300
C     6.0     4.17100    -4.50000     0.42000
H     1.0    -2.03700    -3.70400    -0.61500
H     1.0    -0.61500    -2.95400    -1.36900
H     1.0     5.23000    -4.47100     0.65000
H     1.0     2.14700    -7.67400    -0.34300
O     8.0     0.14800     0.70800    -1.37700
N     7.0     1.28800    -2.12400     0.21300
C     6.0    -1.29000     0.12900     0.46000
C     6.0    -2.54800     0.33100    -0.41900
H     1.0    -2.42100     1.26900    -0.96900
C     6.0    -2.68400    -0.81700    -1.44700
O     8.0    -3.49100    -1.70200    -1.32700
O     8.0    -1.82300    -0.80700    -2.48200
H     1.0    -1.18600    -0.07200    -2.38100
N     7.0    -3.70600     0.45800     0.44900
H     1.0    -4.47200     0.89700    -0.05100
H     1.0    -4.03600    -0.46800     0.70900
C     6.0     0.03400     0.38400    -0.21100
C     6.0     1.29100     0.24700     0.62200
C     6.0     1.93500    -1.02400     0.66500
C     6.0     1.86800     1.32600     1.25200
C     6.0     3.20600    -1.12800     1.31600
O     8.0     3.84800    -2.31600     1.32400
C     6.0     3.08100     1.17100     1.95900
C     6.0     3.74900    -0.04500     1.99700
H     1.0    -1.26300    -0.87300     0.90400
H     1.0    -1.37700     0.81500     1.31200
H     1.0     1.39800     2.30100     1.21100
H     1.0     3.51000     2.02700     2.46400
H     1.0     4.68800    -0.16400     2.52200
H     1.0     3.86400    -2.72600    -0.69000

D6-3HAA-cat
N     7.0     1.16800    -2.30500    -0.12000
C     6.0     1.13800     0.10000    -0.38000
C     6.0    -0.22900     0.15100    -1.00500
O     8.0    -0.43500    -0.84600    -1.87500
H     1.0    -1.33500    -0.74900    -2.22500
O     8.0    -1.01600     1.03000    -0.77100
C     6.0     1.81900    -1.12400    -0.08600
C     6.0     1.73900     1.29700    -0.06500
C     6.0     3.15400    -1.04500     0.44800
O     8.0     3.82400    -2.17700     0.72300
C     6.0     3.02700     1.33700     0.51800
C     6.0     3.73400     0.17600     0.78000
H     1.0     1.20400     2.21600    -0.26600
H     1.0     3.47200     2.29600     0.75200
H     1.0     4.72200     0.19200     1.22200
N     7.0     1.43400    -6.95500     0.95700
C     6.0     1.20100    -4.65800     0.21700
C     6.0    -0.26600    -4.75500    -0.09700
O     8.0    -0.83200    -4.13700    -0.94700
O     8.0    -0.89700    -5.68100     0.68700
H     1.0    -1.82900    -5.69800     0.41700
C     6.0     1.95700    -5.77900     0.66300
C     6.0     1.85600    -3.42300     0.04400
C     6.0     3.42000    -5.67300     0.83100
O     8.0     3.96300    -6.83000     1.27400
H     1.0     4.91900    -6.75800     1.38800
C     6.0     3.36500    -3.35500     0.02000
C     6.0     4.07700    -4.53600     0.56900
H     1.0     5.15100    -4.45500     0.69600
H     1.0     2.04300    -7.69700     1.27500
H     1.0     0.42800    -7.08000     0.94900
H     1.0     3.65800    -3.22300    -1.03600

D6-3HAAi-cat
N     7.0     0.58020     0.47830    -0.10230
C     6.0     2.95380     0.06330     0.00700
C     6.0     3.28430     1.50410    -0.35440
O     8.0     3.95240     2.13830     0.48890
O     8.0     2.88630     1.87810    -1.47510
C     6.0     1.60640    -0.41070    -0.02980
C     6.0     3.96430    -0.81680     0.35320
C     6.0     1.36680    -1.80230     0.21410
O     8.0     0.09780    -2.27310     0.16790
C     6.0     3.69040    -2.16100     0.64260
C     6.0     2.39180    -2.66040     0.58010
H     1.0     4.98200    -0.45030     0.40800
H     1.0     4.50130    -2.82840     0.90820
H     1.0     2.16870    -3.69720     0.79660
N     7.0    -4.14070     0.74730     0.45790
C     6.0    -1.79130     0.77060     0.01480
C     6.0    -1.72530     2.28760     0.27390
O     8.0    -0.82630     2.91680    -0.28590
O     8.0    -2.63310     2.75470     1.02620
C     6.0    -3.06300     0.10740     0.06460
C     6.0    -0.65550    -0.01160    -0.23410
C     6.0    -3.20900    -1.30900    -0.29680
O     8.0    -4.49540    -1.73160    -0.25700
H     1.0    -4.54660    -2.67360    -0.46560
C     6.0    -0.78390    -1.46260    -0.64980
C     6.0    -2.14070    -2.05930    -0.59030
H     1.0    -2.24040    -3.11090    -0.83210
H     1.0    -5.03170     0.27000     0.49770
H     1.0    -3.96560     1.70820     0.81090
H     1.0    -0.41250    -1.53470    -1.68510

D7-2AP-cat
N     7.0     1.24800    -2.24300    -0.04000
C     6.0     1.20500     0.18700    -0.30800
H     1.0     0.17600     0.15300    -0.64900
C     6.0     1.86100    -1.00000     0.03400
C     6.0     1.87900     1.39400    -0.20800
C     6.0     3.19500    -0.94500     0.47000
O     8.0     3.86900    -2.09800     0.80600
C     6.0     3.20800     1.43400     0.23300
C     6.0     3.87100     0.26300     0.57300
H     1.0     1.37000     2.31200    -0.47300
H     1.0     3.72500     2.38200     0.30800
H     1.0     4.89800     0.26300     0.91500
H     1.0     0.28600    -2.28700    -0.35100
N     7.0     1.47300    -7.04800     0.53100
C     6.0     1.28900    -4.65600     0.22500
H     1.0     0.25900    -4.73900    -0.10000
C     6.0     1.99900    -5.80800     0.57300
C     6.0     1.89400    -3.40300     0.29200
C     6.0     3.37000    -5.67100     1.00000
O     8.0     3.97400    -6.83300     1.31200
H     1.0     4.88800    -6.70200     1.59000
C     6.0     3.24900    -3.29500     0.72200
C     6.0     3.97400    -4.43000     1.07000
H     1.0     5.00200    -4.31700     1.39100
H     1.0     2.03600    -7.84100     0.79400
H     1.0     0.52200    -7.20900     0.24400

D7-L-3HOK-cat
O     8.0    -0.68700    -5.78700    -0.31500
N     7.0     1.40800    -7.02800     0.45400
H     1.0     0.43400    -7.09500     0.17300
C     6.0    -0.83400    -3.55200    -1.00900
C     6.0    -2.12200    -3.98800    -1.75200
H     1.0    -1.90600    -4.85400    -2.37600
C     6.0    -3.21900    -4.39300    -0.77000
O     8.0    -3.56600    -3.71200     0.17600
O     8.0    -3.80500    -5.54300    -1.08300
H     1.0    -4.53100    -5.68900    -0.45500
N     7.0    -2.71900    -2.95600    -2.59300
H     1.0    -2.87600    -2.09200    -2.08600
H     1.0    -2.15100    -2.76100    -3.40900
C     6.0    -0.09900    -4.71200    -0.36400
C     6.0     1.29400    -4.59900     0.17100
C     6.0     1.95900    -5.81600     0.53900
C     6.0     1.99600    -3.37500     0.38200
C     6.0     3.31800    -5.78100     1.03100
O     8.0     3.84800    -6.99100     1.28700
H     1.0     4.75000    -6.92600     1.62400
C     6.0     3.31000    -3.40100     0.94100
C     6.0     3.96600    -4.59000     1.23900
H     1.0    -1.10800    -2.82700    -0.23200
H     1.0    -0.19400    -3.04400    -1.73800
H     1.0     4.97100    -4.54300     1.63900
H     1.0     1.95400    -7.83400     0.71400
O     8.0    -0.11900    -0.35000    -1.21000
N     7.0     1.50700    -2.13100     0.09700
H     1.0     0.62900    -2.00400    -0.39600
C     6.0    -0.77300     1.47500     0.18600
C     6.0    -2.22900     1.02800    -0.00300
H     1.0    -2.45900     0.99800    -1.06900
C     6.0    -2.40300    -0.40200     0.52700
O     8.0    -1.60500    -0.96600     1.24800
O     8.0    -3.53400    -0.96000     0.09100
H     1.0    -3.57700    -1.90300     0.37500
N     7.0    -3.12800     1.99500     0.62000
H     1.0    -4.09000     1.81700     0.35200
H     1.0    -3.07700     1.94600     1.63300
C     6.0     0.19600     0.43100    -0.32500
C     6.0     1.54800     0.31800     0.30600
C     6.0     2.15000    -0.95300     0.44900
C     6.0     2.25100     1.44000     0.73800
C     6.0     3.41900    -1.03900     1.02700
O     8.0     4.00200    -2.26800     1.20400
C     6.0     3.53500     1.33300     1.27800
C     6.0     4.12600     0.08600     1.43000
H     1.0    -0.57300     1.67200     1.24200
H     1.0    -0.62900     2.41800    -0.35200
H     1.0     1.79800     2.41900     0.63800
H     1.0     4.06900     2.22200     1.58800
H     1.0     5.11200    -0.03600     1.85900

D7-3HAA-cat
O     8.0    -0.61200    -3.52200    -0.63000
N     7.0     1.43000    -7.02600     0.55300
H     1.0     0.47200    -7.14800     0.26200
C     6.0    -0.04300    -4.53700    -0.28600
O     8.0    -0.68800    -5.72600    -0.30500
H     1.0    -1.59000    -5.56000    -0.62100
C     6.0     1.35700    -4.60100     0.17600
C     6.0     1.99500    -5.81300     0.56300
C     6.0     2.09800    -3.38200     0.23800
C     6.0     3.37100    -5.77000     1.00800
O     8.0     3.87600    -6.97000     1.34900
H     1.0     4.79300    -6.90700     1.64400
C     6.0     3.44200    -3.40500     0.68700
C     6.0     4.06900    -4.58800     1.06600
H     1.0     5.09900    -4.55000     1.40000
H     1.0     1.97800    -7.81900     0.84800
O     8.0     0.01000     1.64600    -1.21200
N     7.0     1.58200    -2.17200    -0.11700
H     1.0     0.60900    -2.15000    -0.44800
C     6.0     0.41700     0.55400    -0.92800
O     8.0    -0.33400    -0.56700    -1.04100
H     1.0    -1.21000    -0.31700    -1.37500
C     6.0     1.79800     0.28100    -0.41600
C     6.0     2.30600    -0.99100    -0.05300
C     6.0     2.62900     1.39500    -0.29900
C     6.0     3.63300    -1.06500     0.40600
O     8.0     4.17500    -2.27400     0.76600
C     6.0     3.94100     1.29000     0.16000
C     6.0     4.45100     0.05000     0.51600
H     1.0     2.21600     2.35400    -0.58200
H     1.0     4.56100     2.17300     0.23800
H     1.0     5.46400    -0.07600     0.87600

D7-3HAAi-cat
O     8.0    -0.69800    -5.91300    -0.23100
N     7.0     1.45400    -7.02000     0.43500
H     1.0     0.43300    -6.94900     0.18500
C     6.0    -0.20700    -4.74500    -0.23600
O     8.0    -0.77200    -3.68900    -0.54100
C     6.0     1.27700    -4.62700     0.20500
C     6.0     1.99900    -5.79200     0.56200
C     6.0     1.92000    -3.36900     0.31400
C     6.0     3.34700    -5.68600     1.03300
O     8.0     3.95500    -6.86600     1.37300
H     1.0     4.84100    -6.67900     1.69900
C     6.0     3.27200    -3.31700     0.77400
C     6.0     3.97100    -4.46300     1.13600
H     1.0     4.99300    -4.36300     1.48500
H     1.0     1.92300    -7.80000     0.86200
O     8.0    -0.45100     1.57600    -0.93300
N     7.0     1.32900    -2.17400    -0.00200
H     1.0     0.33100    -2.13900    -0.34300
C     6.0    -0.08200     0.41200    -0.70800
O     8.0    -0.69400    -0.67300    -0.82100
C     6.0     1.38800     0.27800    -0.19900
C     6.0     1.99200    -0.96600     0.11800
C     6.0     2.14600     1.43200    -0.04700
C     6.0     3.32600    -0.96600     0.57200
O     8.0     3.95300    -2.14800     0.89300
C     6.0     3.46800     1.41000     0.40300
C     6.0     4.06900     0.19700     0.71800
H     1.0     1.63800     2.35500    -0.30200
H     1.0     4.02900     2.33200     0.50800
H     1.0     5.09000     0.12400     1.07200

D8-2AP-cat
N     7.0     1.27770    -2.26440    -0.03750
C     6.0     1.20290     0.17020    -0.29360
H     1.0     0.17080     0.12810    -0.62340
C     6.0     1.88100    -1.00650     0.03610
C     6.0     1.86810     1.38150    -0.19110
C     6.0     3.21160    -0.95290     0.46100
O     8.0     3.88350    -2.10600     0.78560
C     6.0     3.20130     1.42480     0.23660
C     6.0     3.88060     0.25810     0.56460
H     1.0     1.35120     2.29810    -0.44360
H     1.0     3.71150     2.37630     0.31370
H     1.0     4.91050     0.26660     0.89690
H     1.0     0.31220    -2.30120    -0.34590
N     7.0     1.45450    -7.02750     0.51670
C     6.0     1.24310    -4.64620     0.19750
H     1.0     0.20960    -4.69130    -0.12680
C     6.0     1.93740    -5.80060     0.53950
C     6.0     1.88730    -3.41380     0.27630
C     6.0     3.39640    -5.73130     0.99480
O     8.0     3.95840    -6.77120     1.28010
C     6.0     3.29370    -3.31780     0.71750
C     6.0     4.00150    -4.41850     1.05350
H     1.0     5.03170    -4.34200     1.37430
H     1.0     2.08440    -7.77520     0.79550
H     1.0     0.50870    -7.24850     0.24270

D8-L-3HOK-cat
O     8.0    -0.70890    -5.77520    -0.32250
N     7.0     1.39660    -6.99310     0.46490
H     1.0     0.42190    -7.09720     0.18700
C     6.0    -0.86350    -3.53630    -1.02090
C     6.0    -2.15570    -3.96950    -1.76190
H     1.0    -1.94020    -4.83020    -2.39400
C     6.0    -3.24470    -4.38570    -0.77380
O     8.0    -3.58480    -3.71200     0.17970
O     8.0    -3.82830    -5.53450    -1.09210
H     1.0    -4.55120    -5.69010    -0.46280
N     7.0    -2.75890    -2.93420    -2.59070
H     1.0    -2.91770    -2.07340    -2.07910
H     1.0    -2.20580    -2.73680    -3.41560
C     6.0    -0.13340    -4.69460    -0.37530
C     6.0     1.26420    -4.58560     0.16050
C     6.0     1.92480    -5.79960     0.51580
C     6.0     1.98200    -3.38320     0.39810
C     6.0     3.37750    -5.84030     0.99800
O     8.0     3.89010    -6.92650     1.18760
C     6.0     3.35070    -3.42600     0.97350
C     6.0     4.01410    -4.57420     1.22430
H     1.0    -1.13500    -2.81210    -0.24230
H     1.0    -0.21860    -3.02960    -1.74660
H     1.0     5.02350    -4.55530     1.61240
H     1.0     2.00640    -7.76850     0.71790
O     8.0    -0.08340    -0.37290    -1.22000
N     7.0     1.51620    -2.15510     0.14620
H     1.0     0.62260    -2.02270    -0.32490
C     6.0    -0.76390     1.45580     0.16690
C     6.0    -2.21840     1.00380    -0.01810
H     1.0    -2.44480     0.95960    -1.08560
C     6.0    -2.39070    -0.42300     0.52120
O     8.0    -1.56720    -1.00210     1.20280
O     8.0    -3.54480    -0.96300     0.13430
H     1.0    -3.58670    -1.90920     0.40960
N     7.0    -3.11920     1.97980     0.58550
H     1.0    -4.08030     1.79810     0.31730
H     1.0    -3.07170     1.95010     1.59970
C     6.0     0.21020     0.41120    -0.33010
C     6.0     1.55520     0.30340     0.32040
C     6.0     2.16310    -0.96110     0.47980
C     6.0     2.25590     1.42930     0.74430
C     6.0     3.42410    -1.04760     1.06080
O     8.0     3.99830    -2.27340     1.25030
C     6.0     3.53850     1.32370     1.29090
C     6.0     4.13090     0.08060     1.45730
H     1.0    -0.56500     1.66810     1.21970
H     1.0    -0.62170     2.39170    -0.38400
H     1.0     1.80630     2.40760     0.63220
H     1.0     4.07150     2.21620     1.59280
H     1.0     5.11490    -0.03700     1.89240

D8-3HAA-cat
O     8.0    -0.63230    -3.48350    -0.64680
N     7.0     1.41290    -6.99330     0.53920
H     1.0     0.45780    -7.15950     0.25170
C     6.0    -0.07530    -4.50710    -0.31100
O     8.0    -0.71540    -5.69600    -0.33880
H     1.0    -1.61960    -5.53880    -0.65580
C     6.0     1.32200    -4.58720     0.15590
C     6.0     1.94530    -5.79640     0.53820
C     6.0     2.09050    -3.38980     0.22980
C     6.0     3.40280    -5.82720     1.02160
O     8.0     3.87440    -6.90360     1.33400
C     6.0     3.48610    -3.42980     0.69730
C     6.0     4.10310    -4.57320     1.06910
H     1.0     5.13050    -4.56500     1.40740
H     1.0     2.02120    -7.74950     0.84930
O     8.0    -0.00900     1.61370    -1.19280
N     7.0     1.60590    -2.19720    -0.10950
H     1.0     0.62600    -2.16650    -0.44010
C     6.0     0.41070     0.52810    -0.91130
O     8.0    -0.32560    -0.60450    -1.01490
H     1.0    -1.20940    -0.37390    -1.34140
C     6.0     1.79860     0.26630    -0.41000
C     6.0     2.32330    -0.99880    -0.04930
C     6.0     2.62300     1.38300    -0.29840
C     6.0     3.64560    -1.07310     0.40240
O     8.0     4.18500    -2.27990     0.75980
C     6.0     3.93920     1.28030     0.15460
C     6.0     4.46030     0.04560     0.50910
H     1.0     2.20580     2.34170    -0.57710
H     1.0     4.55500     2.16710     0.22920
H     1.0     5.47550    -0.07480     0.86460

D8-3HAAi-cat
O     8.0    -2.85580    -2.89010    -0.02280
N     7.0    -4.28710    -0.73700    -0.02910
H     1.0    -4.20610    -1.76390    -0.03550
C     6.0    -1.78000    -2.23370     0.01680
O     8.0    -0.62810    -2.72040     0.06290
C     6.0    -1.89140    -0.71180     0.00680
C     6.0    -3.14820    -0.07820    -0.00990
C     6.0    -0.74910     0.11450     0.01270
C     6.0    -3.30070     1.43320    -0.00550
O     8.0    -4.43250     1.91270    -0.01320
C     6.0    -0.88950     1.58540     0.01140
C     6.0    -2.09400     2.20670     0.00640
H     1.0    -2.15710     3.28680     0.01020
H     1.0    -5.14990    -0.20640    -0.04070
O     8.0     4.39720    -1.99630     0.03590
N     7.0     0.49460    -0.36750     0.01610
H     1.0     0.62780    -1.41300     0.01750
C     6.0     3.20390    -1.64270     0.00040
O     8.0     2.18870    -2.38400    -0.04210
C     6.0     2.93970    -0.13040     0.00750
C     6.0     1.63780     0.41840     0.01240
C     6.0     4.01270     0.75270     0.00600
C     6.0     1.47670     1.80890     0.01480
O     8.0     0.21510     2.35290     0.01800
C     6.0     3.83450     2.13900     0.00910
C     6.0     2.55620     2.68030     0.01410
H     1.0     5.00320     0.31850     0.00060
H     1.0     4.69380     2.79700     0.00790
H     1.0     2.37830     3.74750     0.01620

D9-2AP-cat
N     7.0     1.28790    -2.25350    -0.03620
C     6.0     1.19090     0.16630    -0.29580
H     1.0     0.15930     0.11400    -0.62500
C     6.0     1.87980    -1.01560     0.03900
C     6.0     1.84690     1.37390    -0.19690
C     6.0     3.22650    -0.96140     0.47080
O     8.0     3.90460    -2.09400     0.79820
C     6.0     3.18780     1.41770     0.23320
C     6.0     3.87880     0.25660     0.56670
H     1.0     1.33150     2.29100    -0.45000
H     1.0     3.69310     2.37260     0.30690
H     1.0     4.90880     0.27950     0.89820
H     1.0     0.32130    -2.30530    -0.34640
N     7.0     1.34510    -6.96650     0.43790
C     6.0     1.27600    -4.63440     0.18880
H     1.0     0.24550    -4.71320    -0.14060
C     6.0     1.97020    -5.84450     0.53400
C     6.0     1.91760    -3.41210     0.28040
C     6.0     3.42420    -5.75600     1.00280
O     8.0     4.01780    -6.76940     1.29840
C     6.0     3.31170    -3.32770     0.72700
C     6.0     4.02250    -4.42050     1.06670
H     1.0     5.05060    -4.33260     1.39410
H     1.0     1.97640    -7.72950     0.71960

D9-L-3HOK-cat
O     8.0    -0.68820    -4.27430     1.16190
N     7.0     1.62290    -6.76930    -0.72480
C     6.0    -0.99580    -5.35850    -0.95250
C     6.0    -2.43120    -4.79610    -1.03750
H     1.0    -2.93020    -4.94380    -0.07690
C     6.0    -2.38940    -3.27600    -1.23310
O     8.0    -1.33160    -2.68090    -1.44460
O     8.0    -3.55540    -2.69700    -1.12620
H     1.0    -3.46710    -1.71090    -1.15150
N     7.0    -3.26320    -5.39310    -2.06600
H     1.0    -2.77870    -5.49630    -2.95040
H     1.0    -3.63280    -6.29190    -1.78500
C     6.0    -0.18680    -4.70730     0.14360
C     6.0     1.31100    -4.53160    -0.01990
C     6.0     2.14770    -5.61850    -0.48900
C     6.0     1.92680    -3.32120     0.34770
C     6.0     3.65290    -5.40250    -0.67130
O     8.0     4.33010    -6.31830    -1.08670
C     6.0     3.36600    -3.12600     0.13700
C     6.0     4.18340    -4.09170    -0.32660
H     1.0    -0.48280    -5.24940    -1.91040
H     1.0    -1.03870    -6.43130    -0.74320
H     1.0     5.24260    -3.90830    -0.45210
H     1.0     2.36650    -7.41410    -1.02680
O     8.0    -0.96310    -1.26240     1.85950
N     7.0     1.23080    -2.29180     0.86420
H     1.0     0.23890    -2.41600     1.14850
C     6.0    -1.42840     1.06130     1.79460
C     6.0    -1.76050     1.62220     0.36530
H     1.0    -0.87740     2.13160    -0.02670
C     6.0    -2.04290     0.42690    -0.54760
O     8.0    -3.15810    -0.01320    -0.74720
O     8.0    -0.92470    -0.11480    -1.02070
H     1.0    -1.11920    -1.02480    -1.38290
N     7.0    -2.84270     2.56990     0.49680
H     1.0    -2.90430     3.17100    -0.31770
H     1.0    -3.72990     2.08140     0.58150
C     6.0    -0.50280    -0.13400     1.77850
C     6.0     0.97610     0.04250     1.57910
C     6.0     1.76840    -1.05530     1.13030
C     6.0     1.61820     1.25020     1.80510
C     6.0     3.14810    -0.88220     0.90450
O     8.0     3.91090    -1.90970     0.44820
C     6.0     3.00190     1.39370     1.60640
C     6.0     3.77140     0.33340     1.15070
H     1.0    -2.36090     0.71890     2.24560
H     1.0    -1.04970     1.89500     2.38600
H     1.0     1.05030     2.10400     2.14790
H     1.0     3.47340     2.34780     1.80550
H     1.0     4.83610     0.42530     0.98000

D9-3HAA-cat
O     8.0    -0.54980    -3.54710    -0.84120
N     7.0     1.45660    -6.95950     0.04390
C     6.0    -0.10240    -4.48810    -0.21450
O     8.0    -0.83150    -5.48160     0.25620
H     1.0    -1.75240    -5.34910    -0.02490
C     6.0     1.35340    -4.58180     0.14090
C     6.0     2.01670    -5.85340     0.38090
C     6.0     2.11460    -3.40280     0.23060
C     6.0     3.42860    -5.86320     0.98060
O     8.0     3.92440    -6.92200     1.29600
C     6.0     3.48520    -3.44500     0.74600
C     6.0     4.10940    -4.58200     1.10570
H     1.0     5.11810    -4.56200     1.49750
H     1.0     2.08400    -7.73460     0.30080
O     8.0     0.03960     1.55960    -1.38830
N     7.0     1.61950    -2.19830    -0.13090
H     1.0     0.66680    -2.19380    -0.54420
C     6.0     0.43490     0.48480    -1.04360
O     8.0    -0.28910    -0.65310    -1.13910
H     1.0    -1.15320    -0.45320    -1.53360
C     6.0     1.79730     0.24660    -0.45510
C     6.0     2.31490    -1.01700    -0.04390
C     6.0     2.60020     1.36440    -0.31120
C     6.0     3.62720    -1.08070     0.48730
O     8.0     4.16070    -2.26320     0.88200
C     6.0     3.89690     1.27510     0.22210
C     6.0     4.41520     0.05320     0.62260
H     1.0     2.19710     2.31870    -0.62470
H     1.0     4.49750     2.17070     0.31890
H     1.0     5.41170    -0.04590     1.03330

D9-3HAAi-cat
O     8.0     2.63960     2.92850    -0.52520
N     7.0     4.31420     0.78270    -0.14750
H     1.0     4.06510     1.77790    -0.26920
C     6.0     1.71640     2.26890     0.00140
O     8.0     0.67650     2.69790     0.53650
C     6.0     1.88280     0.73410    -0.00340
C     6.0     3.21430     0.12360    -0.02440
C     6.0     0.76320    -0.11600     0.01930
C     6.0     3.35850    -1.39330     0.08930
O     8.0     4.46650    -1.90040     0.18220
C     6.0     0.93480    -1.57510     0.00900
C     6.0     2.14280    -2.17610     0.05390
H     1.0     2.21330    -3.25600     0.07460
O     8.0    -4.33240     2.00110    -0.05240
N     7.0    -0.49710     0.35290     0.03830
H     1.0    -0.72230     1.39490     0.11820
C     6.0    -3.15340     1.62320     0.01500
O     8.0    -2.11880     2.34120     0.10780
C     6.0    -2.91430     0.10610    -0.01430
C     6.0    -1.60680    -0.44720    -0.00320
C     6.0    -3.98090    -0.77380    -0.06020
C     6.0    -1.42590    -1.84450    -0.04230
O     8.0    -0.16730    -2.37260    -0.02870
C     6.0    -3.78570    -2.16230    -0.09340
C     6.0    -2.50500    -2.70850    -0.08560
H     1.0    -4.97740    -0.35410    -0.07110
H     1.0    -4.64150    -2.82390    -0.12620
H     1.0    -2.33510    -3.77610    -0.11070

D10-2AP-cat
N     7.0     1.22700    -2.23300    -0.01800
C     6.0     1.17200     0.14700    -0.27100
H     1.0     0.13900     0.05900    -0.58200
C     6.0     1.86300    -1.05500     0.06200
C     6.0     1.81900     1.35200    -0.19000
C     6.0     3.23300    -0.96100     0.47700
O     8.0     3.91300    -2.08400     0.79900
C     6.0     3.17300     1.40600     0.22400
C     6.0     3.88400     0.25800     0.55800
H     1.0     1.30300     2.27000    -0.44000
H     1.0     3.67100     2.36600     0.28300
H     1.0     4.91800     0.29600     0.87400
N     7.0     1.41400    -6.96300     0.51400
C     6.0     1.24100    -4.57700     0.22000
H     1.0     0.20700    -4.58200    -0.10000
C     6.0     1.92700    -5.74900     0.55100
C     6.0     1.89900    -3.34500     0.30100
C     6.0     3.38900    -5.70600     1.00000
O     8.0     3.93500    -6.75800     1.27500
C     6.0     3.30600    -3.30000     0.73300
C     6.0     4.01600    -4.40200     1.06400
H     1.0     5.04900    -4.34200     1.37800
H     1.0     2.02400    -7.73300     0.78100
H     1.0     0.46100    -7.15300     0.23700

D10-L-3HOK-cat
O     8.0    -1.15400    -0.21500     0.45100
N     7.0     1.14700     2.54500    -0.29900
H     1.0     0.15000     2.64700    -0.56100
C     6.0    -0.84700     0.20800    -1.89200
C     6.0    -2.30800     0.69600    -2.01900
H     1.0    -2.91500     0.09700    -1.33300
C     6.0    -2.42800     2.13100    -1.50400
O     8.0    -1.50800     2.77000    -1.01800
O     8.0    -3.65000     2.62500    -1.61000
H     1.0    -3.64900     3.52100    -1.23800
N     7.0    -2.89000     0.56600    -3.33700
H     1.0    -2.31800     0.98000    -4.06400
H     1.0    -3.05300    -0.41200    -3.54900
C     6.0    -0.40000     0.02800    -0.45700
C     6.0     1.09000     0.13800    -0.17300
C     6.0     1.73400     1.39400    -0.08300
C     6.0     1.83900    -1.02700     0.09100
C     6.0     3.21600     1.50600     0.29600
O     8.0     3.70200     2.62100     0.34500
C     6.0     3.25500    -0.90400     0.47200
C     6.0     3.91300     0.27300     0.57000
H     1.0    -0.15900     0.85300    -2.44500
H     1.0    -0.79700    -0.78700    -2.34900
H     1.0     4.95600     0.31800     0.85300
H     1.0     1.74400     3.36600    -0.19100
O     8.0    -0.64600    -5.89700     0.23900
N     7.0     1.24500    -2.21200    -0.01800
C     6.0    -0.82300    -4.00800    -1.21000
C     6.0    -2.11000    -4.64100    -1.74300
H     1.0    -2.78900    -4.81200    -0.89000
C     6.0    -2.84900    -3.65300    -2.63800
O     8.0    -2.60900    -2.46900    -2.73400
O     8.0    -3.85000    -4.24700    -3.30000
H     1.0    -4.30400    -3.58300    -3.84100
N     7.0    -1.81300    -5.86500    -2.49100
H     1.0    -2.63300    -6.16600    -3.00700
H     1.0    -1.59300    -6.60200    -1.82800
C     6.0    -0.11900    -4.90400    -0.21300
C     6.0     1.32200    -4.62800     0.19700
C     6.0     1.94000    -3.33500     0.25700
C     6.0     2.07200    -5.73300     0.55500
C     6.0     3.30800    -3.25900     0.66400
O     8.0     3.92600    -2.05200     0.74300
C     6.0     3.42100    -5.61800     0.93500
C     6.0     4.05000    -4.38000     0.99000
H     1.0    -1.03100    -3.05300    -0.72400
H     1.0    -0.14200    -3.79600    -2.04100
H     1.0     1.59400    -6.70300     0.53700
H     1.0     3.97800    -6.51000     1.19200
H     1.0     5.08500    -4.27000     1.28500

D10-3HAA-cat
O     8.0    -1.08700    -0.78900     0.11700
N     7.0     1.29500     2.54000    -0.53000
H     1.0     0.33300     2.62800    -0.84100
C     6.0    -0.38000     0.04900    -0.35700
O     8.0    -0.86100     1.08500    -1.10600
H     1.0    -1.82500     0.98400    -1.15600
C     6.0     1.10800     0.14000    -0.18700
C     6.0     1.80500     1.37300    -0.21700
C     6.0     1.85200    -1.03600     0.08000
C     6.0     3.29400     1.45900     0.14800
O     8.0     3.82000     2.55600     0.13900
C     6.0     3.27400    -0.93400     0.43900
C     6.0     3.96700     0.22600     0.47900
H     1.0     5.01200     0.26100     0.75800
H     1.0     1.92500     3.34000    -0.48900
O     8.0    -0.77100    -5.74100     0.15700
N     7.0     1.26500    -2.22800    -0.02500
C     6.0    -0.08700    -4.86200    -0.29400
O     8.0    -0.45100    -4.04200    -1.28600
H     1.0    -1.36500    -4.26800    -1.52500
C     6.0     1.32600    -4.63300     0.18300
C     6.0     1.94800    -3.34000     0.26200
C     6.0     2.03000    -5.73500     0.60700
C     6.0     3.30800    -3.27600     0.71700
O     8.0     3.92900    -2.08000     0.76700
C     6.0     3.36800    -5.62500     1.05500
C     6.0     4.01800    -4.40100     1.10500
H     1.0     1.54300    -6.70200     0.59000
H     1.0     3.89500    -6.52000     1.36300
H     1.0     5.04300    -4.30400     1.44000

D10-3HAAi-cat
O     8.0    -1.00100    -4.02600     0.99000
N     7.0     1.45500    -6.95900     0.57000
H     1.0     0.52000    -7.03500     0.16100
C     6.0    -0.31300    -4.77100     0.27600
O     8.0    -0.70000    -5.73200    -0.43400
C     6.0     1.20000    -4.58200     0.40700
C     6.0     1.96300    -5.72900     0.65400
C     6.0     1.86900    -3.31800     0.36400
C     6.0     3.41600    -5.68300     1.04900
O     8.0     4.00000    -6.73800     1.31100
C     6.0     3.29600    -3.28300     0.74200
C     6.0     4.02100    -4.38300     1.08000
H     1.0     5.06500    -4.29700     1.35200
H     1.0     2.07700    -7.72700     0.78200
O     8.0    -0.98400     0.70500    -0.29400
N     7.0     1.24800    -2.22600    -0.03100
C     6.0    -0.12600     0.18700    -1.04100
O     8.0    -0.30300    -0.21700    -2.20300
C     6.0     1.28800     0.15200    -0.50100
C     6.0     1.92400    -1.04400    -0.06300
C     6.0     2.00200     1.35400    -0.45600
C     6.0     3.27300    -0.95400     0.35600
O     8.0     3.93000    -2.08800     0.75400
C     6.0     3.32400     1.40000    -0.02500
C     6.0     3.97600     0.23600     0.38500
H     1.0     1.50000     2.26200    -0.76700
H     1.0     3.85600     2.34500    -0.00700
H     1.0     5.00500     0.23800     0.72300

D1'-2AP-cat
N     7.0    -0.13800    -3.29200    -0.37500
C     6.0    -1.00800    -1.73800    -1.91200
H     1.0    -1.43100    -2.57100    -2.45800
C     6.0    -0.25200    -2.06200    -0.70300
C     6.0    -1.15700    -0.46100    -2.30800
C     6.0     0.34900    -0.88100     0.10400
O     8.0     0.97600    -1.09200     1.13700
C     6.0    -0.57800     0.64200    -1.55300
C     6.0     0.13200     0.45600    -0.41800
H     1.0    -1.71700    -0.22900    -3.20600
H     1.0    -0.73000     1.64800    -1.92600
H     1.0     0.56300     1.27400     0.14500
N     7.0     3.19000    -6.32100     1.32900
C     6.0     1.74400    -4.54500     0.58500
H     1.0     2.40600    -4.24500    -0.22200
C     6.0     2.07000    -5.61200     1.40800
C     6.0     0.54800    -3.75100     0.83300
H     1.0     0.96200    -2.79700     1.31500
C     6.0     1.11200    -6.09500     2.48700
O     8.0     1.44000    -7.04500     3.16800
C     6.0    -0.43000    -4.31800     1.82400
C     6.0    -0.15300    -5.37200     2.60200
H     1.0    -1.37500    -3.79500     1.91400
H     1.0    -0.85200    -5.73800     3.34300
H     1.0     3.29100    -7.09700     1.98000
H     1.0     3.92700    -6.12500     0.66700

D1'-L-3HOK-cat
O     8.0     3.49400    -3.13700    -0.47700
N     7.0     3.44200    -6.33300     1.56700
H     1.0     4.17900    -6.20700     0.84800
C     6.0     2.86600    -5.20700    -1.53600
C     6.0     4.12000    -5.19700    -2.43800
H     1.0     4.33000    -4.16000    -2.71800
C     6.0     5.33900    -5.65200    -1.63200
O     8.0     5.30400    -5.97700    -0.45500
O     8.0     6.46000    -5.64300    -2.33000
H     1.0     7.18700    -5.92400    -1.75000
N     7.0     3.99900    -5.96800    -3.66000
H     1.0     3.75400    -6.93600    -3.47600
H     1.0     3.27300    -5.57200    -4.24900
C     6.0     2.90700    -4.19500    -0.42600
C     6.0     2.11000    -4.47100     0.82500
C     6.0     2.39100    -5.54800     1.67900
C     6.0     1.06100    -3.47200     1.19600
H     1.0     1.59400    -2.64600     1.70700
C     6.0     1.43100    -5.92700     2.80400
O     8.0     1.69400    -6.90800     3.46600
C     6.0     0.07200    -3.97700     2.21900
C     6.0     0.25600    -5.07900     2.96100
H     1.0     2.66700    -6.21100    -1.15200
H     1.0     2.00800    -4.94000    -2.16800
H     1.0    -0.79700    -3.35100     2.37100
H     1.0    -0.45600    -5.37900     3.72000
H     1.0     3.49700    -7.09600     2.24300
O     8.0    -0.48200    -1.83500    -3.78800
N     7.0     0.41800    -2.97900    -0.02400
C     6.0    -1.21300    -3.69600    -2.50300
C     6.0    -1.42800    -4.42600    -3.83900
H     1.0    -2.09800    -3.84900    -4.47500
C     6.0    -0.11500    -4.57800    -4.60600
O     8.0     0.95400    -4.84300    -4.08900
O     8.0    -0.28100    -4.45600    -5.92000
H     1.0     0.57100    -4.61600    -6.35400
N     7.0    -1.97900    -5.77600    -3.71400
H     1.0    -1.53100    -6.29800    -2.96900
H     1.0    -2.97700    -5.75900    -3.54500
C     6.0    -0.69500    -2.28200    -2.68100
C     6.0    -0.52400    -1.35900    -1.48700
C     6.0    -0.02200    -1.78100    -0.16700
C     6.0    -0.76300    -0.04300    -1.70500
C     6.0     0.04700    -0.70800     0.94100
O     8.0     0.33200    -1.03500     2.08300
C     6.0    -0.62800     0.97500    -0.68100
C     6.0    -0.23400     0.67400     0.57200
H     1.0    -0.52300    -4.24900    -1.86300
H     1.0    -2.16200    -3.65100    -1.95600
H     1.0    -1.05600     0.26300    -2.70300
H     1.0    -0.85900     2.00000    -0.95000
H     1.0    -0.13800     1.41600     1.35600

D1'-3HAA-cat
O     8.0     2.54230    -2.75540    -0.74000
N     7.0     3.40230    -6.32530     1.35910
H     1.0     4.14160    -6.04190     0.72940
C     6.0     2.79440    -3.82830    -0.24690
O     8.0     3.94700    -4.49330    -0.50690
H     1.0     4.46910    -3.95220    -1.12080
C     6.0     1.89730    -4.53530     0.69260
C     6.0     2.25560    -5.67450     1.42290
C     6.0     0.59060    -3.89510     0.94040
H     1.0     0.83580    -2.88980     1.42910
C     6.0     1.28840    -6.30770     2.42670
O     8.0     1.65310    -7.29290     3.03130
C     6.0    -0.34920    -4.58870     1.88300
C     6.0    -0.01710    -5.67660     2.58480
H     1.0    -1.32790    -4.13540     1.98930
H     1.0    -0.69730    -6.14070     3.28840
H     1.0     3.49440    -7.13950     1.96170
O     8.0    -2.34310    -2.97940    -3.72050
N     7.0    -0.15230    -3.49810    -0.24590
C     6.0    -1.96890    -3.14050    -2.59010
O     8.0    -2.20260    -4.24710    -1.86850
H     1.0    -2.70130    -4.85580    -2.43720
C     6.0    -1.23080    -2.06930    -1.82870
C     6.0    -0.43700    -2.32270    -0.61450
C     6.0    -1.29870    -0.81300    -2.32200
C     6.0     0.11340    -1.06850     0.15040
O     8.0     0.62890    -1.20080     1.24590
C     6.0    -0.67710     0.32710    -1.67370
C     6.0    -0.01350     0.22250    -0.50500
H     1.0    -1.84980    -0.65720    -3.24160
H     1.0    -0.77720     1.29560    -2.15020
H     1.0     0.42730     1.06960     0.00430

D1'-3HAAi-cat
O     8.0     3.34800    -3.01000    -0.58500
N     7.0     2.86400    -6.83600     0.99000
H     1.0     3.33300    -6.66900     0.09300
C     6.0     3.15000    -4.22600    -0.39200
O     8.0     3.74300    -5.20700    -0.93300
C     6.0     2.07400    -4.56500     0.65700
C     6.0     1.99800    -5.78800     1.25900
C     6.0     1.18300    -3.43100     1.08500
H     1.0     1.83500    -2.60000     1.37800
C     6.0     0.99800    -6.07100     2.31500
O     8.0     0.86400    -7.20700     2.78600
C     6.0     0.27300    -3.72900     2.24000
C     6.0     0.19000    -4.94300     2.79500
H     1.0    -0.34600    -2.90300     2.57400
H     1.0    -0.48800    -5.16200     3.61500
H     1.0     2.44300    -7.73600     1.17500
O     8.0    -2.83400    -2.65900    -0.84100
N     7.0     0.26400    -3.03200    -0.00400
C     6.0    -2.07400    -2.45400    -1.81300
O     8.0    -2.18000    -2.77500    -3.01000
C     6.0    -0.90500    -1.52400    -1.42200
C     6.0    -0.00800    -1.80600    -0.27100
C     6.0    -0.76200    -0.33000    -2.06300
C     6.0     0.64400    -0.60500     0.41800
O     8.0     1.01400    -0.64000     1.59300
C     6.0     0.11700     0.69300    -1.57600
C     6.0     0.80200     0.58400    -0.40600
H     1.0    -1.35100    -0.15200    -2.95600
H     1.0     0.20100     1.61400    -2.15300
H     1.0     1.40700     1.38600     0.00100

D3'-2AP-cat
N     7.0    -0.17200    -3.45800    -0.64400
C     6.0    -0.93300    -1.69700    -2.07500
H     1.0    -1.32400    -2.40200    -2.79700
C     6.0    -0.30700    -2.21300    -0.87500
C     6.0    -0.99400    -0.36200    -2.25800
C     6.0     0.22900    -1.21700     0.19200
O     8.0     0.68600    -1.67100     1.21900
C     6.0    -0.45900     0.58900    -1.28500
C     6.0     0.12000     0.20200    -0.13000
H     1.0    -1.45200     0.03800    -3.15500
H     1.0    -0.54400     1.64400    -1.51600
H     1.0     0.50900     0.90400     0.59600
N     7.0     3.20600    -6.09900     1.48200
C     6.0     1.59600    -4.72000     0.33400
H     1.0     2.23000    -4.52400    -0.52100
C     6.0     2.02600    -5.51600     1.38600
C     6.0     0.32700    -4.13900     0.39700
C     6.0     1.10700    -5.79200     2.58000
O     8.0     1.51100    -6.48900     3.48300
C     6.0    -0.59900    -4.41100     1.51600
C     6.0    -0.23000    -5.18200     2.54600
H     1.0    -1.58100    -3.95800     1.46800
H     1.0    -0.87900    -5.38500     3.38800
H     1.0     3.39600    -6.65600     2.31000
H     1.0     3.91900    -6.01200     0.77300

D3'-L-3HOK-cat
O     8.0     2.57300    -3.77500    -1.39400
N     7.0     3.05300    -6.45900     1.44100
H     1.0     3.76800    -6.42700     0.69900
C     6.0     2.49200    -6.12900    -1.80000
C     6.0     3.75000    -6.07600    -2.68800
H     1.0     3.80600    -5.07100    -3.11700
C     6.0     4.99800    -6.20800    -1.81600
O     8.0     4.97600    -6.26900    -0.59700
O     8.0     6.12900    -6.22000    -2.50400
H     1.0     6.86400    -6.28200    -1.87300
N     7.0     3.78300    -7.02200    -3.79100
H     1.0     3.63200    -7.97500    -3.47600
H     1.0     3.05400    -6.79500    -4.45800
C     6.0     2.26600    -4.87400    -0.98200
C     6.0     1.49200    -5.00400     0.30900
C     6.0     1.92400    -5.79000     1.38600
C     6.0     0.31400    -4.25600     0.46800
C     6.0     1.07600    -5.90400     2.65900
O     8.0     1.47000    -6.60500     3.56300
C     6.0    -0.54200    -4.38300     1.66100
C     6.0    -0.18100    -5.14600     2.69900
H     1.0     2.46900    -7.03100    -1.18400
H     1.0     1.62600    -6.17300    -2.47200
H     1.0    -1.46600    -3.81800     1.66500
H     1.0    -0.78000    -5.24100     3.59600
H     1.0     3.23600    -6.97200     2.29900
O     8.0    -1.19400    -2.12400    -4.46900
N     7.0    -0.19100    -3.57200    -0.57300
C     6.0    -1.62900    -4.05900    -3.16100
C     6.0    -1.80400    -4.84900    -4.47200
H     1.0    -2.34400    -4.24700    -5.20100
C     6.0    -0.43700    -5.18200    -5.07700
O     8.0     0.53500    -5.50800    -4.42600
O     8.0    -0.44500    -5.12100    -6.40800
H     1.0     0.42400    -5.40300    -6.73300
N     7.0    -2.49500    -6.12700    -4.33100
H     1.0    -2.16500    -6.65400    -3.53000
H     1.0    -3.49800    -6.00800    -4.25600
C     6.0    -1.10400    -2.65200    -3.38300
C     6.0    -0.46400    -1.84900    -2.25400
C     6.0    -0.01100    -2.37900    -0.97200
C     6.0    -0.17900    -0.54800    -2.52000
C     6.0     0.77000    -1.44500     0.00700
O     8.0     1.09500    -1.89300     1.08200
C     6.0     0.52400     0.34400    -1.61200
C     6.0     1.00300    -0.07000    -0.42400
H     1.0    -0.98500    -4.61100    -2.47900
H     1.0    -2.60400    -3.96700    -2.66500
H     1.0    -0.47100    -0.16700    -3.49200
H     1.0     0.67500     1.36800    -1.93300
H     1.0     1.54800     0.57400     0.25400

D3'-3HAA-cat
O     8.0     2.14500    -3.68600    -1.63200
N     7.0     3.17500    -6.36300     1.48000
H     1.0     3.84700    -6.32800     0.72400
C     6.0     2.42900    -4.51900    -0.81200
O     8.0     3.55000    -5.28200    -0.91400
H     1.0     4.01500    -5.01100    -1.72200
C     6.0     1.62700    -4.83200     0.39400
C     6.0     2.05100    -5.68700     1.42600
C     6.0     0.36800    -4.18700     0.54700
C     6.0     1.18200    -5.91100     2.67500
O     8.0     1.59300    -6.64500     3.54300
C     6.0    -0.48900    -4.42300     1.72700
C     6.0    -0.10600    -5.21800     2.73100
H     1.0    -1.44400    -3.91400     1.73700
H     1.0    -0.71500    -5.38500     3.61100
H     1.0     3.33500    -6.92800     2.31000
O     8.0    -2.46600    -2.16600    -3.75800
N     7.0    -0.20100    -3.48400    -0.41200
C     6.0    -1.94100    -2.61100    -2.77400
O     8.0    -2.01500    -3.89700    -2.39400
H     1.0    -2.54500    -4.36100    -3.06200
C     6.0    -1.14500    -1.75800    -1.82400
C     6.0    -0.37600    -2.26500    -0.69700
C     6.0    -1.12700    -0.42200    -2.05300
C     6.0     0.35600    -1.25200     0.24100
O     8.0     0.91600    -1.68700     1.22100
C     6.0    -0.40900     0.53100    -1.22100
C     6.0     0.29700     0.15700    -0.13600
H     1.0    -1.68100    -0.05300    -2.90800
H     1.0    -0.46300     1.57800    -1.49800
H     1.0     0.82600     0.85800     0.49600

D3'-3HAAi-cat
O     8.0     3.66900    -5.49900    -0.91100
N     7.0     3.05300    -6.56000     1.36300
H     1.0     3.65200    -6.44700     0.52100
C     6.0     2.65800    -4.74500    -0.89000
O     8.0     2.31300    -3.87700    -1.71400
C     6.0     1.71800    -4.89600     0.30500
C     6.0     1.98500    -5.76600     1.35400
C     6.0     0.58200    -4.06100     0.39600
C     6.0     1.08000    -5.86600     2.55300
O     8.0     1.34100    -6.64900     3.45900
C     6.0    -0.34400    -4.16300     1.53800
C     6.0    -0.10200    -5.00100     2.55800
H     1.0    -1.23000    -3.54200     1.50000
H     1.0    -0.76600    -5.08600     3.41000
H     1.0     3.19700    -7.15700     2.16300
O     8.0    -2.63000    -2.00500    -3.38600
N     7.0     0.18900    -3.25400    -0.55600
C     6.0    -1.95900    -2.49700    -2.46600
O     8.0    -2.03400    -3.60300    -1.88800
C     6.0    -0.85800    -1.55600    -1.88200
C     6.0     0.02000    -2.02600    -0.82500
C     6.0    -0.75400    -0.26300    -2.26500
C     6.0     0.86600    -1.02500    -0.01400
O     8.0     1.41900    -1.37300     1.01400
C     6.0     0.16600     0.65900    -1.63500
C     6.0     0.93200     0.32200    -0.57100
H     1.0    -1.41600     0.06800    -3.05700
H     1.0     0.21000     1.67500    -2.01900
H     1.0     1.58400     1.02600    -0.06800

XAN-cat
O     8.0    -0.43160     3.38630     0.05000
O     8.0    -4.66990    -0.38080    -1.70710
O     8.0     3.93270     2.15820     1.25550
O     8.0     0.10670    -1.70440    -1.12920
O     8.0    -2.29910    -2.59080    -1.77950
O     8.0     5.67410    -1.84440     0.84710
O     8.0    -1.98120    -3.93350     0.01360
O     8.0     4.66160    -3.72110     0.08930
N     7.0    -1.05600     0.69670    -0.29120
N     7.0     3.53420    -0.36050     0.53320
N     7.0    -4.30580    -3.27620     1.06190
C     6.0     0.18440     1.04660    -0.06000
C     6.0     1.26020     0.07370    -0.03680
C     6.0    -2.02080     1.65900    -0.42190
C     6.0     0.53370     2.44870     0.22330
C     6.0     2.49720     0.48650     0.43180
C     6.0    -3.36940     1.33330    -0.73600
C     6.0    -1.68920     3.03220    -0.31780
C     6.0    -3.59710    -1.02210     0.33360
C     6.0    -3.89950    -0.07570    -0.83320
C     6.0     1.74820     2.85950     0.66310
C     6.0     2.81460     1.90090     0.83860
C     6.0     1.11160    -1.30610    -0.54230
C     6.0    -3.90790    -2.51040    -0.06090
C     6.0    -4.28030     2.35070    -0.98420
C     6.0    -2.61090     4.04840    -0.53230
C     6.0     3.43300    -1.68000     0.17860
C     6.0     2.27080    -2.16400    -0.32840
C     6.0    -3.90630     3.69840    -0.88020
C     6.0    -2.61860    -3.12650    -0.61330
C     6.0     4.64020    -2.55480     0.35590
H     1.0    -2.57370    -0.91380     0.69030
H     1.0    -4.26470    -0.70950     1.14530
H     1.0     1.94560     3.90180     0.87620
H     1.0    -4.69470    -2.45980    -0.82780
H     1.0     4.40930     0.02400     0.88900
H     1.0    -5.29050     2.08920    -1.27110
H     1.0    -2.29800     5.07990    -0.43320
H     1.0     2.20660    -3.20330    -0.62080
H     1.0    -4.63510     4.47310    -1.08340
H     1.0    -3.65520    -3.97930     1.40150
H     1.0    -5.22910    -3.20480     1.46360
H     1.0    -1.33650    -2.69540    -1.91510
H     1.0     6.43840    -2.43380     0.94330


ANIONS

2AP-an
N     7.0     1.48100    -2.29400    -0.41000
C     6.0     1.23300     0.16300    -0.39900
H     1.0     0.30200     0.08300    -0.95600
C     6.0     2.04800    -0.99400    -0.21400
C     6.0     1.77500     1.43000    -0.04200
C     6.0     3.34900    -0.86000     0.21900
O     8.0     4.06800    -2.03000     0.54600
H     1.0     4.47300    -1.83300     1.41800
C     6.0     3.07200     1.55300     0.41700
C     6.0     3.91500     0.41000     0.55300
H     1.0     1.15300     2.32000    -0.13500
H     1.0     3.45900     2.53800     0.67700
H     1.0     4.99800     0.52300     0.59400
H     1.0     2.11400    -2.97800     0.00100
H     1.0     0.58600    -2.34100     0.08300

L-3HOK-an
O     8.0    -0.87000     1.31900    -0.74100
O     8.0    -2.22200    -1.40400    -3.44300
O     8.0    -0.79300    -2.66000    -2.27000
N     7.0    -3.41400    -1.97100    -0.60100
N     7.0     1.37400    -2.32200     0.07000
C     6.0    -1.27700    -0.87100     0.05500
C     6.0    -2.28600    -1.13000    -1.06300
C     6.0    -0.30600     0.25500    -0.33300
C     6.0     1.11900     0.17500    -0.12000
C     6.0     1.91500    -1.00900     0.12000
C     6.0     1.84400     1.41300    -0.17900
C     6.0    -1.64200    -1.79600    -2.27200
C     6.0     3.27000    -0.87500     0.39800
O     8.0     3.99500    -2.06200     0.61600
H     1.0     4.87600    -1.90100     0.26200
C     6.0     3.19200     1.50600     0.08900
C     6.0     3.93900     0.35900     0.41000
H     1.0    -0.78400    -1.79200     0.36700
H     1.0    -1.87100    -0.51100     0.90600
H     1.0    -2.67400    -0.16100    -1.37700
H     1.0     1.25600     2.29200    -0.41400
H     1.0    -3.05300    -2.88000    -0.32200
H     1.0    -4.06300    -2.13300    -1.36700
H     1.0     3.68100     2.47800     0.06800
H     1.0     4.98400     0.41000     0.70300
H     1.0     2.13200    -2.99400     0.05500
H     1.0     0.77800    -2.45700    -0.74200
H     1.0    -1.77500    -1.91700    -4.13400

3HAA-an
O     8.0     4.00500    -2.14200     0.60400
O     8.0    -0.69900    -0.95600    -1.16400
O     8.0    -0.79300     1.28900    -0.90900
N     7.0     1.45300    -2.32600    -0.22500
C     6.0     1.98700    -1.03800    -0.00800
C     6.0     1.21100     0.17600    -0.20100
C     6.0     3.28500    -0.93700     0.46200
C     6.0     1.86400     1.41700     0.13800
C     6.0     3.91300     0.28900     0.77000
C     6.0     3.15700     1.46800     0.60500
C     6.0    -0.10000     0.26700    -0.73900
H     1.0     1.28500     2.32100    -0.00400
H     1.0     4.89700     0.29400     1.22900
H     1.0     3.60200     2.43000     0.85000
H     1.0     0.69000    -2.32300    -0.88700
H     1.0     2.18400    -2.99000    -0.44700
H     1.0     4.92100    -1.91600     0.41400
H     1.0    -1.55300    -0.64000    -1.48400

3HAAi-an
O     8.0     4.05600    -2.01900     0.52500
O     8.0    -0.78100     1.17900    -1.06200
O     8.0    -0.64500    -1.05100    -1.26100
N     7.0     1.50000    -2.30400    -0.30900
C     6.0     2.00100    -1.01000    -0.04900
C     6.0     1.13900     0.13800    -0.22600
C     6.0     3.29200    -0.84700     0.39600
C     6.0     1.69000     1.40300     0.16400
C     6.0     3.84200     0.42300     0.72500
C     6.0     2.98200     1.54000     0.61100
C     6.0    -0.16000     0.08500    -0.86900
H     1.0     1.03200     2.25400     0.03900
H     1.0     4.84900     0.50500     1.12200
H     1.0     3.35500     2.52400     0.88900
H     1.0     0.64700    -2.17800    -0.87300
H     1.0     2.20500    -2.89700    -0.73400
H     1.0     4.98100    -1.75900     0.60700

2AP*-an
N     7.0     1.44100    -2.26000    -0.42800
C     6.0     1.21900     0.20300    -0.39800
H     1.0     0.21200     0.11900    -0.80700
C     6.0     1.94000    -0.95300    -0.15700
C     6.0     1.76500     1.47500    -0.13500
C     6.0     3.29800    -0.91900     0.37400
O     8.0     3.92100    -2.00800     0.59900
C     6.0     3.06300     1.54800     0.36600
C     6.0     3.81000     0.39300     0.61200
H     1.0     1.18600     2.37300    -0.32900
H     1.0     3.50700     2.52100     0.57400
H     1.0     4.81600     0.45900     1.02000
H     1.0     2.15500    -2.88300    -0.04000
H     1.0     0.55600    -2.42800     0.04100

L-3HOK*-an
O     8.0    -0.71000     1.13000    -1.40900
O     8.0    -2.96500    -1.93400    -2.96600
O     8.0    -0.99100    -2.56100    -2.11500
N     7.0    -3.46600    -1.69600    -0.04300
N     7.0     1.32500    -2.23500     0.14500
C     6.0    -1.23100    -0.65400     0.05500
C     6.0    -2.41400    -1.02300    -0.83000
C     6.0    -0.23400     0.27800    -0.66100
C     6.0     1.19700     0.21800    -0.31900
C     6.0     1.86900    -0.94400     0.09800
C     6.0     1.91100     1.45100    -0.39500
C     6.0    -1.99400    -1.89900    -2.00600
C     6.0     3.27600    -0.91700     0.52200
O     8.0     3.83200    -2.00400     0.87800
C     6.0     3.22900     1.50200     0.00900
C     6.0     3.89900     0.35600     0.46200
H     1.0    -0.73900    -1.53300     0.47000
H     1.0    -1.63000    -0.07100     0.89300
H     1.0    -2.83300    -0.10600    -1.24900
H     1.0     1.37900     2.32800    -0.74100
H     1.0    -3.08600    -2.54400     0.37100
H     1.0    -4.22800    -1.97700    -0.65400
H     1.0     3.76300     2.44900    -0.02600
H     1.0     4.94500     0.40300     0.75400
H     1.0     2.11400    -2.85100     0.35900
H     1.0     0.80500    -2.51300    -0.67800
H     1.0    -2.63600    -2.53700    -3.64800

3HAA*-an
O     8.0    -2.76500    -1.16140     0.02790
O     8.0     2.29260    -1.30230    -0.01010
O     8.0     2.89090     0.85170     0.03960
N     7.0    -0.30410    -1.99450     0.16090
C     6.0    -0.46290    -0.63310     0.06060
C     6.0     0.55660     0.33660     0.03100
C     6.0    -1.87530    -0.23780     0.03020
C     6.0     0.21640     1.72000    -0.00040
C     6.0    -2.13180     1.14290    -0.00640
C     6.0    -1.10320     2.10250    -0.01650
C     6.0     1.98640     0.03020     0.02450
H     1.0     1.02150     2.44270    -0.01340
H     1.0    -3.17030     1.45950    -0.03400
H     1.0    -1.36080     3.15700    -0.04040
H     1.0     0.55090    -2.41030    -0.17290
H     1.0    -1.18540    -2.45450    -0.05330
H     1.0     3.26130    -1.36300    -0.02690

3HAAi*-an
O     8.0     3.98870    -1.84930     0.67050
O     8.0    -1.01570     1.01310    -1.06550
O     8.0    -0.77590    -1.21940    -0.96820
N     7.0     1.44090    -2.19610    -0.20310
C     6.0     1.89610    -1.00250    -0.05240
C     6.0     1.06950     0.14800    -0.34330
C     6.0     3.34390    -0.84480     0.43980
C     6.0     1.63560     1.36390    -0.15980
C     6.0     3.82520     0.52290     0.59420
C     6.0     3.00630     1.55420     0.30740
C     6.0    -0.37650    -0.01960    -0.83880
H     1.0     1.03610     2.23970    -0.37460
H     1.0     4.84000     0.65830     0.94120
H     1.0     3.35730     2.57100     0.42120
H     1.0     0.43360    -2.20700    -0.54910
H     1.0     2.03800    -2.99440    -0.00230

2APq-an
N     7.0     1.37300    -2.24800    -0.22600
H     1.0     2.10900    -2.91800     0.03200
C     6.0     1.19100     0.14400    -0.30700
H     1.0     0.16900     0.02600    -0.65700
C     6.0     1.92400    -1.06200    -0.04600
C     6.0     1.74700     1.39400    -0.12700
C     6.0     3.34100    -0.93800     0.44000
O     8.0     4.01500    -1.97200     0.68100
C     6.0     3.08100     1.51800     0.32900
C     6.0     3.84600     0.39700     0.60100
H     1.0     1.16300     2.28700    -0.33600
H     1.0     3.50800     2.51000     0.46700
H     1.0     4.87100     0.48800     0.95200

L-3HOKq-an
O     8.0    -0.74800     1.53800    -1.03700
O     8.0    -0.25700    -1.37100    -2.96200
O     8.0    -1.47700    -3.20900    -2.53500
N     7.0    -3.39900    -1.73600    -1.11400
N     7.0     1.08800    -2.19200    -0.19700
C     6.0    -1.37300    -0.60700    -0.28200
C     6.0    -2.14400    -1.09900    -1.52600
C     6.0    -0.32400     0.46600    -0.60400
C     6.0     1.10400     0.24900    -0.30900
C     6.0     1.71700    -1.05500    -0.07400
C     6.0     1.90500     1.39300    -0.27100
C     6.0    -1.27600    -2.02900    -2.37200
C     6.0     3.19400    -1.09700     0.29600
O     8.0     3.72200    -2.20400     0.54100
C     6.0     3.27200     1.34400     0.04100
C     6.0     3.90300     0.14400     0.32100
H     1.0    -0.93400    -1.45700     0.23800
H     1.0    -2.11900    -0.11300     0.34800
H     1.0    -2.37700    -0.21600    -2.13000
H     1.0     1.42400     2.34100    -0.47900
H     1.0    -3.15900    -2.55500    -0.55900
H     1.0    -3.85200    -2.12000    -1.94100
H     1.0     3.83900     2.27200     0.07000
H     1.0     4.95900     0.09900     0.57000
H     1.0     1.78200    -2.91400     0.03200
H     1.0     0.35000    -2.04600    -3.29800

3HAAq-an
O     8.0    -0.76100     1.35800    -0.98300
N     7.0     1.48200    -2.24500    -0.43800
H     1.0     2.24200    -2.89200    -0.18800
C     6.0    -0.14600     0.30400    -0.84500
O     8.0    -0.75200    -0.85400    -1.23400
H     1.0    -1.60900    -0.54400    -1.55900
C     6.0     1.20500     0.18300    -0.28800
C     6.0     1.93900    -1.07100    -0.11600
C     6.0     1.79500     1.39000     0.09700
C     6.0     3.34000    -0.98600     0.48500
O     8.0     3.99300    -2.04000     0.64300
C     6.0     3.08200     1.45300     0.64900
C     6.0     3.83700     0.30700     0.84000
H     1.0     1.21700     2.29500    -0.04600
H     1.0     3.48800     2.42200     0.93000
H     1.0     4.83500     0.34700     1.26700

3HAAiq-an
O     8.0    -0.69000     1.46500    -0.96800
N     7.0     1.38800    -2.26200    -0.22300
H     1.0     0.43200    -2.06900    -0.55200
C     6.0    -0.23200     0.30400    -0.79900
O     8.0    -0.86800    -0.77000    -1.01000
C     6.0     1.23300     0.20100    -0.29100
C     6.0     1.92600    -1.07300    -0.04500
C     6.0     1.89900     1.39700    -0.06400
C     6.0     3.36500    -1.03200     0.44900
O     8.0     4.02200    -2.08100     0.67500
C     6.0     3.22900     1.44300     0.39700
C     6.0     3.93500     0.27300     0.64400
H     1.0     1.33900     2.30500    -0.26100
H     1.0     3.70700     2.41200     0.56100
H     1.0     4.96600     0.29100     1.00000

D1-2AP-an
N     7.0     2.22800    -2.25900     0.14100
C     6.0     1.65200     0.02700    -0.50100
H     1.0     0.74400    -0.35200    -0.96000
C     6.0     2.49300    -0.90200     0.14700
C     6.0     1.94000     1.38900    -0.56300
C     6.0     3.66300    -0.36600     0.75000
O     8.0     4.53400    -1.24800     1.35400
H     1.0     5.24100    -0.73500     1.75600
C     6.0     3.08300     1.89000     0.04900
C     6.0     3.93500     0.99500     0.70600
H     1.0     1.25600     2.05600    -1.07900
H     1.0     3.31800     2.94800     0.02300
H     1.0     4.84700     1.35900     1.17600
H     1.0     1.39300    -2.46200    -0.40000
N     7.0     1.07400    -6.70800     0.71800
C     6.0     2.15000    -4.54800     1.09400
H     1.0     3.07400    -4.89900     0.63700
C     6.0     1.07400    -5.38000     1.18100
C     6.0     2.09200    -3.10700     1.46900
H     1.0     2.98000    -2.79500     2.02300
C     6.0    -0.20700    -4.96600     1.78300
O     8.0    -1.16300    -5.80700     1.89000
C     6.0     0.83000    -2.75500     2.18300
C     6.0    -0.23800    -3.61900     2.26000
H     1.0     0.74900    -1.74900     2.58900
H     1.0    -1.15900    -3.30800     2.75000
H     1.0     0.25500    -7.16500     1.11700
H     1.0     1.93300    -7.20600     0.91200

D1-L-3HOK-an
O     8.0     3.33300    -6.18000    -0.48500
N     7.0     0.88900    -6.62500     0.50600
H     1.0     1.70800    -7.01800     0.05800
C     6.0     4.40000    -4.07000    -0.31400
C     6.0     5.52500    -4.77200    -1.08200
H     1.0     5.92200    -5.60100    -0.49600
C     6.0     5.00800    -5.35200    -2.38900
O     8.0     4.30400    -4.74700    -3.16800
O     8.0     5.51100    -6.56900    -2.67400
H     1.0     5.13100    -6.81600    -3.53000
N     7.0     6.65300    -3.88900    -1.45200
H     1.0     6.28000    -3.09200    -1.96300
H     1.0     7.06100    -3.51100    -0.60100
C     6.0     3.21500    -5.00700    -0.03000
C     6.0     2.09500    -4.51600     0.69100
C     6.0     0.99000    -5.36300     0.98900
C     6.0     2.03000    -3.05600     1.09600
H     1.0     3.00000    -2.70400     1.44000
C     6.0    -0.09800    -4.96600     1.86700
O     8.0    -1.03700    -5.77700     2.13800
C     6.0     0.99100    -2.76600     2.14500
C     6.0     0.00500    -3.64200     2.44500
H     1.0     4.06000    -3.20200    -0.88700
H     1.0     4.81500    -3.67400     0.62200
H     1.0     1.03600    -1.79000     2.61400
H     1.0    -0.76100    -3.38800     3.17400
H     1.0     0.14900    -7.16600     0.93300
O     8.0    -0.16800    -0.70200    -3.56800
N     7.0     1.73900    -2.25500    -0.17500
H     1.0     1.11800    -2.79800    -0.75100
C     6.0     1.26500    -2.52900    -3.09900
C     6.0     1.17700    -2.88900    -4.59100
H     1.0     0.13500    -2.87600    -4.91000
C     6.0     1.90800    -1.86000    -5.44600
O     8.0     2.88000    -1.22900    -5.11100
O     8.0     1.36900    -1.74500    -6.68300
H     1.0     1.92800    -1.10800    -7.15100
N     7.0     1.75100    -4.20100    -4.92400
H     1.0     2.65300    -4.31300    -4.46400
H     1.0     1.15000    -4.92900    -4.55000
C     6.0     0.63600    -1.17300    -2.77400
C     6.0     1.08400    -0.37500    -1.58900
C     6.0     1.69600    -0.90900    -0.41000
C     6.0     0.92600     1.01600    -1.73900
C     6.0     2.27000     0.04500     0.48400
O     8.0     2.98400    -0.43700     1.56300
H     1.0     3.21800     0.30800     2.12400
C     6.0     1.42500     1.91000    -0.81600
C     6.0     2.11800     1.40400     0.29000
H     1.0     2.30400    -2.56400    -2.76700
H     1.0     0.73500    -3.32100    -2.55600
H     1.0     0.42200     1.35600    -2.63400
H     1.0     1.31100     2.97900    -0.95000
H     1.0     2.55800     2.08300     1.01800

D1-3HAA-an
O     8.0     4.38700    -4.03700     0.26200
N     7.0     1.24400    -6.80900     0.93200
H     1.0     2.01800    -7.20000     0.42700
C     6.0     3.45700    -4.83300     0.40600
O     8.0     3.71800    -6.17300     0.11400
H     1.0     4.63900    -6.15500    -0.18200
C     6.0     2.13600    -4.52500     0.84800
C     6.0     1.14200    -5.47600     1.14400
C     6.0     1.90100    -3.04700     1.09700
H     1.0     2.71400    -2.67500     1.73700
C     6.0    -0.12800    -5.11500     1.78700
O     8.0    -0.98700    -6.01900     2.04100
C     6.0     0.59600    -2.75100     1.78300
C     6.0    -0.30100    -3.72800     2.11000
H     1.0     0.42800    -1.71900     2.07400
H     1.0    -1.22600    -3.47700     2.62300
H     1.0     0.39800    -7.31500     1.16000
O     8.0     5.06100    -2.62100    -3.09100
N     7.0     2.10900    -2.15300    -0.12800
H     1.0     3.06400    -1.82800    -0.09800
C     6.0     4.18800    -2.23800    -2.34300
O     8.0     4.50200    -1.41500    -1.29800
H     1.0     5.46500    -1.45400    -1.22200
C     6.0     2.74300    -2.53400    -2.49500
C     6.0     1.78900    -2.52200    -1.43500
C     6.0     2.36700    -2.87500    -3.80800
C     6.0     0.44600    -2.84600    -1.78400
O     8.0    -0.57700    -2.79700    -0.89800
H     1.0    -0.26500    -2.68800     0.02300
C     6.0     1.05800    -3.19300    -4.10900
C     6.0     0.10500    -3.17200    -3.09100
H     1.0     3.13900    -2.88600    -4.56500
H     1.0     0.77000    -3.45000    -5.12200
H     1.0    -0.93800    -3.39900    -3.28600

D1-3HAAi-an
O     8.0     4.13800    -3.97800    -0.17400
N     7.0     1.25500    -6.79800     0.97100
H     1.0     1.85200    -6.94800     0.15800
C     6.0     3.20300    -4.85100    -0.02900
O     8.0     3.29500    -6.00300    -0.54900
C     6.0     2.00100    -4.47800     0.78400
C     6.0     1.09900    -5.43700     1.22500
C     6.0     1.82600    -3.01400     1.17400
H     1.0     2.74000    -2.67200     1.66700
C     6.0    -0.09000    -5.14100     2.04500
O     8.0    -0.92800    -6.07800     2.34700
C     6.0     0.66000    -2.78800     2.10100
C     6.0    -0.22300    -3.77700     2.44900
H     1.0     0.49100    -1.76000     2.41500
H     1.0    -1.09300    -3.54800     3.06800
H     1.0     0.35000    -7.25200     1.04900
O     8.0    -0.37000     1.36800    -1.52100
N     7.0     1.68800    -2.09700    -0.03100
H     1.0     0.73300    -2.04900    -0.39400
C     6.0     0.11900     0.26200    -1.16500
O     8.0    -0.46200    -0.85500    -1.21700
C     6.0     1.57900     0.29200    -0.63200
C     6.0     2.27700    -0.84600    -0.11200
C     6.0     2.22200     1.54000    -0.68600
C     6.0     3.66400    -0.66800     0.25500
O     8.0     4.45600    -1.68000     0.66500
H     1.0     4.19400    -2.64300     0.30000
C     6.0     3.52800     1.71800    -0.25700
C     6.0     4.23800     0.60300     0.20500
H     1.0     1.62000     2.35500    -1.07400
H     1.0     4.00400     2.69900    -0.29400
H     1.0     5.28400     0.67100     0.50200

D2-2AP-an
N     7.0     2.61500    -2.29900     0.21000
C     6.0     2.36600    -0.09000    -0.84800
H     1.0     1.95900    -0.56900    -1.73200
C     6.0     2.60500    -0.89300     0.32400
C     6.0     2.60700     1.28800    -0.81700
C     6.0     3.02800    -0.24100     1.48900
O     8.0     3.27000    -1.01500     2.61100
H     1.0     3.76200    -0.45400     3.22000
C     6.0     3.02300     1.92000     0.34600
C     6.0     3.20800     1.14300     1.53500
H     1.0     2.44300     1.87700    -1.71800
H     1.0     3.19700     2.99100     0.36600
H     1.0     3.43200     1.62200     2.48500
H     1.0     3.03800    -2.65000    -0.65100
N     7.0     1.27100    -6.89000     1.13800
C     6.0     1.91300    -4.57300     0.65100
H     1.0     2.77700    -4.93000     0.09600
C     6.0     1.04000    -5.49500     1.24300
C     6.0     1.70000    -3.17600     0.78200
C     6.0    -0.07700    -5.03300     1.93700
O     8.0    -0.89500    -5.97900     2.58800
H     1.0    -1.01900    -5.66400     3.49400
C     6.0     0.56700    -2.73400     1.48200
C     6.0    -0.31600    -3.65400     2.04500
H     1.0     0.38400    -1.67000     1.55900
H     1.0    -1.22300    -3.31100     2.53600
H     1.0     0.71900    -7.38100     1.83200
H     1.0     2.25400    -7.11300     1.24900

D2-3HAA-an
O     8.0     3.70100    -4.39000    -1.03600
N     7.0     1.13900    -6.87600     1.20100
H     1.0     2.04900    -7.24200     0.97200
C     6.0     3.03300    -5.04400    -0.23500
O     8.0     3.41600    -6.37900    -0.06500
H     1.0     4.13400    -6.47700    -0.70400
C     6.0     1.93200    -4.58900     0.57400
C     6.0     1.06100    -5.48800     1.29300
C     6.0     1.69900    -3.15900     0.69400
C     6.0     0.02800    -4.96600     2.06300
O     8.0    -0.80000    -5.88500     2.73300
H     1.0    -1.02500    -5.49100     3.58100
C     6.0     0.61400    -2.70400     1.46300
C     6.0    -0.21100    -3.59100     2.12800
H     1.0     0.42400    -1.64000     1.50500
H     1.0    -1.07800    -3.22800     2.67500
H     1.0     0.65700    -7.33500     1.95900
O     8.0     2.15400     0.66800    -3.04200
N     7.0     2.53200    -2.25400     0.08000
H     1.0     3.01600    -2.60500    -0.73800
C     6.0     2.30200    -0.16900    -2.14600
O     8.0     2.29900    -1.51000    -2.50200
H     1.0     2.14800    -1.48600    -3.45600
C     6.0     2.49800     0.10500    -0.74300
C     6.0     2.58800    -0.87400     0.32300
C     6.0     2.59700     1.48600    -0.39700
C     6.0     2.82200    -0.40600     1.63000
O     8.0     3.00300    -1.34900     2.62000
H     1.0     3.10300    -0.87200     3.44900
C     6.0     2.78100     1.90400     0.89600
C     6.0     2.89700     0.95100     1.93600
H     1.0     2.51500     2.19700    -1.20900
H     1.0     2.84900     2.96300     1.12500
H     1.0     3.09600     1.25900     2.96000

D2-3HAAi-an
O     8.0     3.11370    -4.14540    -1.46510
N     7.0     1.68370    -6.77520     1.47040
H     1.0     2.13600    -6.99420     0.56980
C     6.0     2.73470    -4.98820    -0.61880
O     8.0     3.02260    -6.23640    -0.68040
C     6.0     1.84800    -4.50740     0.53590
C     6.0     1.31120    -5.43290     1.48280
C     6.0     1.42390    -3.12090     0.66260
C     6.0     0.40530    -5.04560     2.50510
O     8.0    -0.18700    -6.02690     3.28320
H     1.0    -1.21750    -6.07050     3.07630
C     6.0     0.46060    -2.78120     1.62260
C     6.0    -0.06260    -3.72110     2.52540
H     1.0     0.10090    -1.75670     1.64530
H     1.0    -0.76060    -3.41750     3.29990
H     1.0     0.94660    -7.35840     1.84800
O     8.0     1.03310     1.16290    -2.87040
N     7.0     1.93010    -2.09340    -0.16980
H     1.0     2.10370    -2.34840    -1.14100
C     6.0     1.39650     0.11420    -2.26490
O     8.0     1.44130    -1.04680    -2.73170
C     6.0     1.85480     0.30890    -0.79180
C     6.0     2.06860    -0.75440     0.15420
C     6.0     2.07930     1.63380    -0.39420
C     6.0     2.53360    -0.37260     1.45910
O     8.0     2.87730    -1.30510     2.41030
H     1.0     2.39450    -2.13010     2.20730
C     6.0     2.50530     1.98300     0.88130
C     6.0     2.72310     0.95600     1.81300
H     1.0     1.87140     2.37640    -1.15740
H     1.0     2.66920     3.02490     1.15660
H     1.0     3.07760     1.15400     2.82260

D3-2AP-an
N     7.0     2.28710    -2.23740    -0.26460
C     6.0     2.42100     0.09110    -0.93450
H     1.0     2.04320    -0.19860    -1.91110
C     6.0     2.54990    -0.91420     0.04200
C     6.0     2.73430     1.42570    -0.68380
C     6.0     3.02910    -0.50640     1.31680
O     8.0     3.24120    -1.47720     2.25580
H     1.0     3.33210    -1.05830     3.11700
C     6.0     3.16860     1.81110     0.57830
C     6.0     3.30970     0.83160     1.56750
H     1.0     2.61310     2.16100    -1.47280
H     1.0     3.39960     2.84690     0.80060
H     1.0     3.67810     1.10460     2.55420
H     1.0     2.10480    -2.36350    -1.25290
N     7.0     1.64510    -6.75470     1.58290
C     6.0     1.98320    -4.47280     0.70970
H     1.0     2.90920    -4.76770     0.21920
C     6.0     1.26550    -5.39430     1.44770
C     6.0     1.54100    -3.14200     0.58030
C     6.0     0.03260    -5.03670     2.14330
O     8.0    -0.57970    -5.90810     2.83860
C     6.0     0.35750    -2.76340     1.20980
C     6.0    -0.37020    -3.67700     1.97370
H     1.0     0.00120    -1.74110     1.10210
H     1.0    -1.28150    -3.36870     2.47970
H     1.0     1.01310    -7.13130     2.29320
H     1.0     2.60910    -6.85770     1.88010

D3-L-3HOK-an
O     8.0     3.55180    -4.12790    -1.08710
N     7.0     1.18270    -6.89300     1.14750
H     1.0     2.09010    -7.33040     1.10040
C     6.0     2.75230    -6.33420    -1.14470
C     6.0     3.35620    -6.35910    -2.57460
H     1.0     3.06090    -7.32110    -3.01340
C     6.0     2.64940    -5.30800    -3.43200
O     8.0     1.43870    -5.19370    -3.42070
O     8.0     3.45500    -4.55390    -4.17310
H     1.0     2.93230    -3.82240    -4.57380
N     7.0     4.81260    -6.26230    -2.66990
H     1.0     5.08040    -5.34620    -2.32190
H     1.0     5.22510    -6.94790    -2.04360
C     6.0     2.79660    -4.93930    -0.51100
C     6.0     1.93340    -4.56750     0.60560
C     6.0     1.14220    -5.51490     1.30830
C     6.0     1.74700    -3.16020     0.93560
C     6.0     0.10670    -5.14080     2.27780
O     8.0    -0.54470    -6.06060     2.86730
C     6.0     0.72040    -2.80320     1.79560
C     6.0    -0.07180    -3.75100     2.44700
H     1.0     3.33600    -7.03610    -0.53460
H     1.0     1.72770    -6.70680    -1.14580
H     1.0     0.53580    -1.75170     1.97750
H     1.0    -0.85000    -3.42900     3.13190
H     1.0     0.56120    -7.27130     1.87270
O     8.0     2.58900     0.28800    -3.02590
N     7.0     2.54500    -2.19290     0.30040
H     1.0     3.07690    -2.58290    -0.47480
C     6.0     1.45970    -1.66740    -2.33510
C     6.0     0.57400    -1.53700    -3.59170
H     1.0    -0.01460    -0.61950    -3.53470
C     6.0     1.40350    -1.45600    -4.86330
O     8.0     2.25700    -2.25570    -5.19460
O     8.0     1.04540    -0.45000    -5.67570
H     1.0     1.62040    -0.51760    -6.45290
N     7.0    -0.34770    -2.66400    -3.79920
H     1.0     0.17440    -3.54040    -3.76370
H     1.0    -1.00930    -2.69160    -3.02930
C     6.0     2.27500    -0.40770    -2.06260
C     6.0     2.59950     0.03250    -0.67510
C     6.0     2.58540    -0.82470     0.46340
C     6.0     2.87500     1.40790    -0.52120
C     6.0     2.76930    -0.22390     1.74210
O     8.0     2.83140    -1.05500     2.82530
H     1.0     2.97570    -0.51880     3.61140
C     6.0     3.03380     1.96550     0.72870
C     6.0     2.96620     1.14130     1.86340
H     1.0     2.14060    -2.51070    -2.47510
H     1.0     0.82710    -1.92550    -1.48460
H     1.0     2.91490     2.01150    -1.41860
H     1.0     3.21210     3.02860     0.84420
H     1.0     3.12510     1.56140     2.85440

D3-3HAA-an
O     8.0     3.42040    -4.36880    -1.24750
N     7.0     1.36590    -6.83840     1.46050
H     1.0     2.25630    -7.23530     1.22040
C     6.0     2.96270    -4.99160    -0.29820
O     8.0     3.48140    -6.25360    -0.07020
H     1.0     4.11000    -6.37060    -0.79590
C     6.0     1.92470    -4.56490     0.62560
C     6.0     1.20540    -5.47940     1.42740
C     6.0     1.55800    -3.16570     0.66520
C     6.0     0.09490    -5.05430     2.30630
O     8.0    -0.48170    -5.93150     3.02030
C     6.0     0.48660    -2.77680     1.44520
C     6.0    -0.22470    -3.68200     2.24210
H     1.0     0.19930    -1.73010     1.44330
H     1.0    -1.05920    -3.33920     2.84610
H     1.0     0.81280    -7.21810     2.22750
O     8.0     2.36960     0.82770    -3.05360
N     7.0     2.30270    -2.21280    -0.07430
H     1.0     2.56440    -2.51150    -1.00410
C     6.0     2.43420    -0.05910    -2.21940
O     8.0     2.38570    -1.36270    -2.62550
H     1.0     2.27410    -1.32820    -3.58560
C     6.0     2.57930     0.13800    -0.77010
C     6.0     2.50680    -0.89760     0.22530
C     6.0     2.76980     1.48610    -0.38860
C     6.0     2.72880    -0.47830     1.58200
O     8.0     2.85080    -1.46400     2.52090
H     1.0     2.83010    -1.06110     3.39420
C     6.0     2.89890     1.85520     0.92800
C     6.0     2.88760     0.85060     1.91360
H     1.0     2.79810     2.21960    -1.18350
H     1.0     3.03290     2.89350     1.20760
H     1.0     3.06030     1.10610     2.95690

D3-3HAAi-an
O     8.0     2.93870    -4.37290    -1.62980
N     7.0     1.72270    -6.79520     1.31550
H     1.0     2.70630    -6.81450     1.03990
C     6.0     2.96650    -4.88080    -0.49060
O     8.0     3.82420    -5.71730    -0.06060
C     6.0     1.83810    -4.48220     0.49470
C     6.0     1.28990    -5.45510     1.34290
C     6.0     1.31400    -3.14780     0.56430
C     6.0     0.24540    -5.19080     2.33100
O     8.0    -0.15100    -6.12200     3.12700
C     6.0     0.27650    -2.87880     1.46450
C     6.0    -0.23310    -3.85720     2.33000
H     1.0    -0.13290    -1.87130     1.48830
H     1.0    -1.01780    -3.60740     3.04520
H     1.0     1.48490    -7.19790     2.21940
O     8.0     1.08950     1.31770    -2.80760
N     7.0     1.80340    -2.08530    -0.27310
H     1.0     1.69630    -2.19280    -1.28180
C     6.0     1.31560     0.22570    -2.21820
O     8.0     1.16760    -0.92710    -2.69410
C     6.0     1.83370     0.33290    -0.75680
C     6.0     2.01430    -0.78610     0.12360
C     6.0     2.13090     1.62510    -0.30190
C     6.0     2.51290    -0.49650     1.44270
O     8.0     2.81640    -1.49040     2.34020
H     1.0     2.35530    -2.30460     2.05600
C     6.0     2.59090     1.88520     0.98180
C     6.0     2.77070     0.80250     1.85340
H     1.0     1.95310     2.41430    -1.02460
H     1.0     2.81020     2.90140     1.30890
H     1.0     3.14580     0.93310     2.86660

D4-2AP-an
N     7.0     2.44200    -2.27610    -0.07080
C     6.0     2.53600    -0.02220    -0.95440
H     1.0     2.27590    -0.42510    -1.92880
C     6.0     2.60750    -0.91790     0.12780
C     6.0     2.76320     1.34460    -0.80980
C     6.0     2.93640    -0.36660     1.39480
O     8.0     3.09680    -1.23540     2.43660
H     1.0     3.14350    -0.73370     3.25600
C     6.0     3.04310     1.87210     0.44500
C     6.0     3.12340     1.00370     1.53820
H     1.0     2.69710     1.99300    -1.67730
H     1.0     3.20150     2.93570     0.58240
H     1.0     3.37130     1.39170     2.52380
H     1.0     2.46060    -2.53880    -1.04590
N     7.0     1.55170    -6.78460     1.36850
C     6.0     2.00630    -4.52180     0.72380
H     1.0     2.87610    -4.86770     0.17250
C     6.0     1.23400    -5.50750     1.42230
C     6.0     1.67790    -3.18240     0.74340
C     6.0     0.05650    -5.03920     2.23290
O     8.0    -0.63220    -5.86740     2.87850
C     6.0     0.55190    -2.73460     1.47890
C     6.0    -0.21420    -3.62970     2.20290
H     1.0     0.29000    -1.68100     1.45770
H     1.0    -1.07600    -3.28910     2.77070
H     1.0     0.85280    -7.25390     1.95820

D4-L-3HOK-an
O     8.0     3.43660    -4.07520    -1.17600
N     7.0     1.30300    -6.83560     1.19250
C     6.0     2.66240    -6.30190    -1.18040
C     6.0     3.34640    -6.35510    -2.56900
H     1.0     3.07300    -7.32300    -3.00970
C     6.0     2.70480    -5.31620    -3.48460
O     8.0     1.49600    -5.18960    -3.55680
O     8.0     3.55660    -4.57790    -4.19660
H     1.0     3.05420    -3.84630    -4.61340
N     7.0     4.80990    -6.26740    -2.57650
H     1.0     5.05120    -5.34130    -2.23410
H     1.0     5.16560    -6.92810    -1.89080
C     6.0     2.70750    -4.91000    -0.56110
C     6.0     1.89860    -4.55510     0.57420
C     6.0     1.14020    -5.55890     1.33490
C     6.0     1.74200    -3.17150     0.94050
C     6.0     0.10900    -5.09120     2.35590
O     8.0    -0.55970    -5.94260     2.97400
C     6.0     0.75290    -2.77360     1.86450
C     6.0    -0.03640    -3.68520     2.53810
H     1.0     3.12770    -7.02620    -0.50690
H     1.0     1.62410    -6.63000    -1.24780
H     1.0     0.60920    -1.71460     2.03700
H     1.0    -0.79630    -3.35300     3.23810
H     1.0     0.63480    -7.27000     1.84000
O     8.0     2.43130     0.37390    -2.98570
N     7.0     2.50730    -2.22180     0.28350
H     1.0     3.06230    -2.65760    -0.47210
C     6.0     1.41100    -1.66270    -2.36220
C     6.0     0.57460    -1.56680    -3.65590
H     1.0    -0.04700    -0.67020    -3.62370
C     6.0     1.45330    -1.45200    -4.89300
O     8.0     2.36240    -2.20380    -5.17900
O     8.0     1.07780    -0.46620    -5.72470
H     1.0     1.68440    -0.50980    -6.47930
N     7.0    -0.29550    -2.72390    -3.90280
H     1.0     0.25660    -3.58270    -3.86930
H     1.0    -0.98100    -2.78760    -3.15650
C     6.0     2.16240    -0.37720    -2.05630
C     6.0     2.50570     0.03410    -0.65140
C     6.0     2.56980    -0.84600     0.46020
C     6.0     2.74170     1.41050    -0.47320
C     6.0     2.85400    -0.28370     1.73390
O     8.0     3.01180    -1.14850     2.77810
H     1.0     3.19940    -0.64140     3.57400
C     6.0     2.97460     1.93850     0.78070
C     6.0     3.02480     1.08460     1.88760
H     1.0     2.12890    -2.48250    -2.45620
H     1.0     0.75400    -1.93890    -1.53490
H     1.0     2.70820     2.04000    -1.35240
H     1.0     3.12690     3.00370     0.91260
H     1.0     3.24520     1.47970     2.87630

D4-3HAA-an
O     8.0     3.56260    -4.28190    -1.14000
N     7.0     1.30440    -6.84570     1.28560
H     1.0     0.59350    -7.23080     1.92040
C     6.0     3.03940    -4.99020    -0.26790
O     8.0     3.52290    -6.25010    -0.12030
H     1.0     4.20620    -6.29850    -0.80440
C     6.0     1.96300    -4.58730     0.62170
C     6.0     1.15580    -5.56050     1.37010
C     6.0     1.65900    -3.20360     0.73790
C     6.0     0.05170    -5.03880     2.28240
O     8.0    -0.61600    -5.84990     2.95540
C     6.0     0.58220    -2.76320     1.53990
C     6.0    -0.18390    -3.63160     2.28670
H     1.0     0.35110    -1.70430     1.54320
H     1.0    -1.01000    -3.26950     2.89090
O     8.0     2.25000     0.69420    -3.04540
N     7.0     2.39000    -2.24990     0.01900
H     1.0     2.81510    -2.62370    -0.82730
C     6.0     2.36220    -0.16810    -2.19370
O     8.0     2.34870    -1.47920    -2.54420
H     1.0     2.22760    -1.49450    -3.50400
C     6.0     2.53600     0.09030    -0.74800
C     6.0     2.52450    -0.90640     0.27800
C     6.0     2.69020     1.45320    -0.41990
C     6.0     2.74580    -0.44320     1.61340
O     8.0     2.89360    -1.39560     2.58000
H     1.0     2.93080    -0.96380     3.43870
C     6.0     2.83560     1.86820     0.88450
C     6.0     2.87000     0.90350     1.90240
H     1.0     2.67700     2.16130    -1.23770
H     1.0     2.94270     2.91920     1.12550
H     1.0     3.04500     1.20100     2.93380

D5-2AP-an
N     7.0     2.63400    -2.28800     0.66800
C     6.0     3.58300    -0.18500     1.33700
H     1.0     4.39900    -0.76400     1.75700
C     6.0     2.52800    -0.92500     0.75500
C     6.0     3.59700     1.20600     1.39100
C     6.0     1.48100    -0.14700     0.17400
O     8.0     0.47700    -0.82200    -0.47700
H     1.0    -0.17200    -0.17600    -0.77200
C     6.0     2.54700     1.93600     0.84100
C     6.0     1.49900     1.24300     0.22700
H     1.0     4.42900     1.71700     1.86600
H     1.0     2.53900     3.02100     0.87400
H     1.0     0.67900     1.79400    -0.23300
N     7.0     1.01500    -6.83700     0.71000
C     6.0     1.82700    -4.52600     0.69200
H     1.0     2.70000    -4.78400     0.09800
C     6.0     0.92300    -5.48600     1.07000
C     6.0     1.66700    -3.14100     1.03400
C     6.0    -0.25400    -5.15400     1.88200
O     8.0    -1.04200    -6.06700     2.26400
C     6.0     0.50700    -2.80800     1.81500
C     6.0    -0.39500    -3.76400     2.21500
H     1.0     0.36800    -1.77500     2.11500
H     1.0    -1.25300    -3.50100     2.82700
H     1.0     0.37100    -7.36500     1.29300
H     1.0     1.95500    -7.20800     0.72100

D5-L-3HOK-an
O     8.0     3.21700    -6.25500    -0.39000
N     7.0     1.13300    -6.94400     1.04000
H     1.0     1.86000    -7.27000     0.41900
C     6.0     4.15000    -4.09400    -0.39800
C     6.0     5.37800    -4.76900    -1.02500
H     1.0     5.73000    -5.58500    -0.39400
C     6.0     5.06100    -5.36400    -2.38600
O     8.0     4.52300    -4.76400    -3.29900
O     8.0     5.50500    -6.61800    -2.55200
H     1.0     5.25800    -6.87000    -3.45500
N     7.0     6.50900    -3.84200    -1.25600
H     1.0     6.15400    -3.00900    -1.72300
H     1.0     6.85200    -3.52900    -0.35200
C     6.0     3.04000    -5.07200    -0.03400
C     6.0     1.87400    -4.63700     0.72300
C     6.0     0.99100    -5.62300     1.23700
C     6.0     1.57000    -3.23100     0.98300
C     6.0    -0.17400    -5.29100     2.08400
O     8.0    -0.89900    -6.22200     2.53100
C     6.0     0.42500    -2.93100     1.79800
C     6.0    -0.39200    -3.90000     2.31800
H     1.0     3.75100    -3.32300    -1.05700
H     1.0     4.46500    -3.54700     0.49700
H     1.0     0.19800    -1.88400     1.95900
H     1.0    -1.25800    -3.63800     2.91900
H     1.0     0.41500    -7.51000     1.47300
O     8.0     1.16300    -1.38900    -1.95900
N     7.0     2.27200    -2.28000     0.39100
C     6.0     2.21000     0.48000    -2.95600
C     6.0     3.65600     0.23500    -3.48000
H     1.0     4.35900     0.36200    -2.65400
C     6.0     3.77300    -1.19700    -4.00300
O     8.0     3.41700    -1.52200    -5.11000
O     8.0     4.29100    -2.02900    -3.09700
H     1.0     4.24000    -2.97000    -3.39100
N     7.0     4.03800     1.12500    -4.58200
H     1.0     3.56400     0.80000    -5.42200
H     1.0     3.71100     2.06700    -4.39200
C     6.0     1.81400    -0.38300    -1.74300
C     6.0     2.26300     0.02200    -0.38400
C     6.0     2.34500    -0.96300     0.65900
C     6.0     2.55900     1.37300    -0.10500
C     6.0     2.72500    -0.48200     1.95800
O     8.0     2.86800    -1.43200     2.93700
H     1.0     3.09000    -0.98500     3.76000
C     6.0     2.90200     1.79900     1.16300
C     6.0     2.98800     0.85300     2.19500
H     1.0     1.50800     0.23100    -3.75500
H     1.0     2.12400     1.54900    -2.74600
H     1.0     2.48400     2.10800    -0.89600
H     1.0     3.10500     2.84400     1.36300
H     1.0     3.28200     1.16300     3.19700

D5-3HAA-an
O     8.0     3.57600    -4.20300    -1.02000
N     7.0     0.92000    -6.85100     0.73700
H     1.0     1.77300    -7.29400     0.44700
C     6.0     2.97500    -4.91300    -0.24100
O     8.0     3.34200    -6.25600    -0.19900
H     1.0     4.02100    -6.32300    -0.88400
C     6.0     1.87200    -4.57200     0.66300
C     6.0     0.91700    -5.52900     1.05300
C     6.0     1.71700    -3.18300     1.08700
C     6.0    -0.29100    -5.15300     1.81900
O     8.0    -1.11300    -6.05100     2.15200
C     6.0     0.50900    -2.83500     1.77600
C     6.0    -0.44200    -3.76400     2.11000
H     1.0     0.35300    -1.79300     2.02800
H     1.0    -1.34800    -3.47400     2.63200
H     1.0     0.18300    -7.35700     1.21300
O     8.0     1.86100    -0.28300     4.56700
N     7.0     2.67800    -2.32200     0.78400
C     6.0     2.32900    -0.87200     3.61000
O     8.0     2.70200    -2.17200     3.71800
H     1.0     2.41300    -2.44700     4.59900
C     6.0     2.61000    -0.27100     2.29100
C     6.0     2.80000    -1.00100     1.08400
C     6.0     2.78700     1.13200     2.30300
C     6.0     3.30600    -0.26200    -0.04700
O     8.0     3.57600    -0.96000    -1.17000
H     1.0     3.41900    -1.90300    -0.91800
C     6.0     3.20900     1.81300     1.18000
C     6.0     3.49000     1.10700    -0.00200
H     1.0     2.60700     1.64900     3.23700
H     1.0     3.34600     2.88800     1.21200
H     1.0     3.85200     1.61200    -0.89100

D5-3HAAi-an
O     8.0     4.07800    -4.37900    -0.30700
N     7.0     1.28100    -6.85800     1.08900
H     1.0     1.68900    -7.05700     0.17400
C     6.0     2.99800    -5.02000    -0.35000
O     8.0     2.81700    -6.08700    -1.01500
C     6.0     1.81000    -4.53400     0.51500
C     6.0     1.04500    -5.47700     1.18900
C     6.0     1.52700    -3.11500     0.71100
C     6.0    -0.05000    -5.12300     2.10100
O     8.0    -0.76500    -6.03600     2.64500
C     6.0     0.50200    -2.76400     1.65500
C     6.0    -0.24100    -3.72300     2.31000
H     1.0     0.28900    -1.71300     1.81400
H     1.0    -1.04100    -3.43700     2.99300
H     1.0     0.42400    -7.34100     1.34100
O     8.0    -0.62600     0.91900     0.92100
N     7.0     2.25300    -2.23800     0.02000
C     6.0     0.02300     0.19800     0.11200
O     8.0    -0.40900    -0.45600    -0.85900
C     6.0     1.56800     0.21700     0.30300
C     6.0     2.45500    -0.89200     0.19300
C     6.0     2.11700     1.50300     0.49000
C     6.0     3.87600    -0.61800     0.19600
O     8.0     4.74400    -1.64700     0.06300
H     1.0     4.22000    -2.49400    -0.06000
C     6.0     3.48500     1.74400     0.51000
C     6.0     4.37500     0.67200     0.34900
H     1.0     1.40400     2.30900     0.63000
H     1.0     3.86700     2.75700     0.64600
H     1.0     5.45500     0.81100     0.35600

D6-2AP-an
N     7.0     1.22600    -2.28400    -0.25400
C     6.0     1.33200     0.11900    -0.53800
H     1.0     0.38700     0.05900    -1.07000
C     6.0     1.89800    -1.10300    -0.10500
C     6.0     1.92800     1.34500    -0.26400
C     6.0     3.14100    -1.01100     0.60000
O     8.0     3.73800    -2.16300     1.03600
C     6.0     3.12200     1.40800     0.45800
C     6.0     3.72600     0.21500     0.88100
H     1.0     1.45200     2.26100    -0.60500
H     1.0     3.58700     2.36300     0.68200
H     1.0     4.66000     0.22000     1.43500
N     7.0     1.35800    -7.06500     0.68000
C     6.0     1.30000    -4.65500     0.14700
H     1.0     0.22200    -4.69700     0.01200
C     6.0     2.00300    -5.80400     0.52500
C     6.0     1.91400    -3.40500     0.00600
C     6.0     3.39800    -5.69700     0.76900
O     8.0     4.02300    -6.87000     1.19700
H     1.0     4.91800    -6.62800     1.45300
C     6.0     3.42200    -3.29700     0.12500
C     6.0     4.09300    -4.53000     0.59800
H     1.0     5.16900    -4.50100     0.74900
H     1.0     1.93300    -7.68400     1.24000
H     1.0     0.45400    -6.95800     1.12800
H     1.0     3.83100    -2.95400    -0.84500

D6-L-3HOK-an
O     8.0    -0.45100    -6.11600    -0.21100
N     7.0     1.81000    -7.14100     0.63500
H     1.0     0.85500    -7.27900     0.32400
C     6.0    -0.63300    -3.99700    -1.19400
C     6.0    -1.51200    -4.65000    -2.28300
H     1.0    -0.92200    -5.37700    -2.84300
C     6.0    -2.68700    -5.44500    -1.72800
O     8.0    -3.04700    -6.53800    -2.07000
O     8.0    -3.39200    -4.70600    -0.82100
H     1.0    -4.13600    -5.26000    -0.54600
N     7.0    -2.08600    -3.70300    -3.25400
H     1.0    -2.64900    -2.98800    -2.79900
H     1.0    -1.34100    -3.21600    -3.74300
C     6.0     0.10900    -5.01400    -0.34400
C     6.0     1.45400    -4.73500     0.15800
C     6.0     2.28800    -5.85900     0.50100
C     6.0     1.99200    -3.41100     0.27900
C     6.0     3.68200    -5.65900     0.73200
O     8.0     4.39500    -6.82100     0.97800
H     1.0     5.30800    -6.57200     1.14800
C     6.0     3.48600    -3.21600     0.43700
C     6.0     4.27700    -4.43900     0.67200
H     1.0    -1.25600    -3.39700    -0.53100
H     1.0     0.06500    -3.30500    -1.66600
H     1.0     5.34700    -4.33000     0.82100
H     1.0     2.48700    -7.88000     0.53000
O     8.0    -0.42200     1.56400    -0.55500
N     7.0     1.25100    -2.30200     0.27500
C     6.0    -1.09100    -0.71000    -0.33600
C     6.0    -2.54800    -0.26400    -0.57800
H     1.0    -2.71700     0.66200    -0.01600
C     6.0    -2.77800     0.07600    -2.06400
O     8.0    -3.50700    -0.57100    -2.78300
O     8.0    -2.12400     1.15000    -2.51100
H     1.0    -1.52000     1.47900    -1.78600
N     7.0    -3.46800    -1.27800    -0.06600
H     1.0    -4.39400    -1.09200    -0.44000
H     1.0    -3.22300    -2.19600    -0.42800
C     6.0    -0.09100     0.41600    -0.18900
C     6.0     1.21000     0.17600     0.43600
C     6.0     1.83100    -1.11200     0.62900
C     6.0     1.85900     1.34400     0.91300
C     6.0     3.08200    -1.10200     1.33700
O     8.0     3.70800    -2.29200     1.56100
C     6.0     3.03600     1.29300     1.62200
C     6.0     3.65500     0.04800     1.83400
H     1.0    -0.74400    -1.36700    -1.13700
H     1.0    -1.05700    -1.33300     0.56100
H     1.0     1.36200     2.28700     0.72800
H     1.0     3.48900     2.20000     2.00600
H     1.0     4.59300    -0.04100     2.37200
H     1.0     3.85200    -2.65800    -0.44600

D6-3HAA-an
N     7.0     1.10400    -2.31400    -0.12700
C     6.0     1.20600     0.11200    -0.48100
C     6.0    -0.02400     0.22400    -1.28900
O     8.0    -0.33500    -0.88000    -2.00700
H     1.0    -1.17500    -0.66900    -2.43700
O     8.0    -0.71100     1.23000    -1.37700
C     6.0     1.77600    -1.13000    -0.06100
C     6.0     1.80400     1.32800    -0.10500
C     6.0     3.03400    -1.05200     0.62100
O     8.0     3.64300    -2.21800     0.97800
C     6.0     2.97900     1.36100     0.62500
C     6.0     3.60600     0.15400     0.97800
H     1.0     1.31200     2.24200    -0.41200
H     1.0     3.42600     2.30900     0.90600
H     1.0     4.54100     0.13900     1.52800
N     7.0     1.46200    -7.15000     0.72000
C     6.0     1.15800    -4.70500     0.26900
C     6.0    -0.30100    -4.79100     0.19200
O     8.0    -1.07800    -4.12900    -0.45700
O     8.0    -0.84700    -5.80400     1.00100
H     1.0    -1.79000    -5.76000     0.79100
C     6.0     1.96500    -5.84800     0.58800
C     6.0     1.77700    -3.43700     0.04300
C     6.0     3.37400    -5.69900     0.67100
O     8.0     4.06600    -6.86200     1.00100
H     1.0     4.99000    -6.62000     1.10400
C     6.0     3.29200    -3.31300     0.04300
C     6.0     4.03100    -4.52900     0.42300
H     1.0     5.11500    -4.47400     0.48000
H     1.0     2.10800    -7.75500     1.20600
H     1.0     0.52100    -7.18000     1.08500
H     1.0     3.60600    -2.92500    -0.94300

D6-3HAAi-an
N     7.0     1.10900    -2.35400    -0.31900
C     6.0     1.24600     0.11100    -0.59400
C     6.0     0.17100     0.34600    -1.69900
O     8.0    -0.68800     1.23700    -1.44400
O     8.0     0.33600    -0.28000    -2.76600
C     6.0     1.76900    -1.15800    -0.15900
C     6.0     1.79600     1.28500    -0.06300
C     6.0     2.96200    -1.10800     0.64700
O     8.0     3.58400    -2.28000     0.97900
C     6.0     2.89300     1.29900     0.80200
C     6.0     3.49500     0.08000     1.13600
H     1.0     1.30700     2.21000    -0.35700
H     1.0     3.28900     2.23900     1.19000
H     1.0     4.38100     0.02000     1.76600
N     7.0     1.46500    -7.10500     0.91800
C     6.0     1.19200    -4.76300     0.15500
C     6.0    -0.33800    -5.03900     0.16500
O     8.0    -0.99300    -4.78100    -0.85500
O     8.0    -0.77900    -5.59700     1.23000
C     6.0     2.02500    -5.85200     0.51200
C     6.0     1.78300    -3.49000    -0.10900
C     6.0     3.42900    -5.72100     0.50000
O     8.0     4.19000    -6.85900     0.88600
H     1.0     4.96300    -6.46700     1.31200
C     6.0     3.29900    -3.33300    -0.06800
C     6.0     4.08300    -4.54800     0.20000
H     1.0     5.15800    -4.54600     0.01400
H     1.0     2.07200    -7.51700     1.62200
H     1.0     0.53900    -6.87300     1.30600
H     1.0     3.61700    -2.82500    -0.99600

D7-2AP-an
N     7.0     1.27800    -2.25900    -0.33200
C     6.0     1.21000     0.17800    -0.28800
H     1.0     0.18900     0.13200    -0.65500
C     6.0     1.89500    -1.02700    -0.08400
C     6.0     1.82000     1.41200    -0.05100
C     6.0     3.23100    -0.96900     0.36800
O     8.0     3.97100    -2.08600     0.61900
C     6.0     3.14200     1.45900     0.38000
C     6.0     3.84200     0.26500     0.58300
H     1.0     1.26100     2.32800    -0.21500
H     1.0     3.63200     2.41000     0.55900
H     1.0     4.87100     0.26300     0.92400
H     1.0     0.31700    -2.29700     0.01100
N     7.0     1.38900    -7.09900     0.48600
C     6.0     1.35700    -4.68800    -0.02100
H     1.0     0.49500    -4.80300    -0.67300
C     6.0     2.06200    -5.83900     0.44600
C     6.0     2.01200    -3.43000     0.05700
C     6.0     3.36400    -5.71900     0.87800
O     8.0     3.99700    -6.86000     1.41500
H     1.0     4.45800    -6.54100     2.20800
C     6.0     3.30300    -3.33600     0.51700
C     6.0     4.04900    -4.47100     0.91600
H     1.0     5.13400    -4.42300     0.93400
H     1.0     1.95400    -7.75000     1.02500
H     1.0     0.48700    -6.98700     0.94900

D7-L-3HOK-an
O     8.0    -0.71500    -5.83600    -0.13200
N     7.0     1.49100    -7.15100     0.37300
H     1.0     0.47900    -7.15000     0.37700
C     6.0    -0.74400    -3.67900    -1.05500
C     6.0    -2.03200    -4.09600    -1.78400
H     1.0    -1.85000    -4.97000    -2.41200
C     6.0    -3.14100    -4.46100    -0.80900
O     8.0    -3.53700    -3.74800     0.08800
O     8.0    -3.72800    -5.64100    -1.07800
H     1.0    -4.42200    -5.74600    -0.41000
N     7.0    -2.59400    -3.02100    -2.62500
H     1.0    -2.67500    -2.17500    -2.06200
H     1.0    -1.92200    -2.80400    -3.35600
C     6.0    -0.03900    -4.80800    -0.32200
C     6.0     1.36300    -4.68700     0.09800
C     6.0     2.05700    -5.89500     0.49000
C     6.0     2.07900    -3.43300     0.18600
C     6.0     3.37400    -5.82100     0.93800
O     8.0     3.99700    -7.02400     1.28900
H     1.0     4.59200    -6.83800     2.02200
C     6.0     3.42200    -3.44000     0.62600
C     6.0     4.05100    -4.60400     1.00400
H     1.0    -1.00900    -2.88400    -0.35500
H     1.0    -0.07600    -3.22000    -1.79000
H     1.0     5.08600    -4.55700     1.32600
H     1.0     1.97300    -7.86100     0.90300
O     8.0    -0.54600    -0.71300    -0.48000
N     7.0     1.55500    -2.19100    -0.07800
H     1.0     0.58200    -2.00000    -0.34000
C     6.0    -0.81300     1.48700     0.39500
C     6.0    -2.27100     1.22700    -0.00700
H     1.0    -2.33600     1.11700    -1.08900
C     6.0    -2.78100    -0.06400     0.63500
O     8.0    -2.70200    -0.30000     1.81800
O     8.0    -3.46300    -0.85800    -0.22600
H     1.0    -3.62200    -1.71800     0.20700
N     7.0    -3.10600     2.38000     0.39300
H     1.0    -4.06400     2.21400     0.09400
H     1.0    -3.13200     2.41000     1.41000
C     6.0     0.05900     0.27700     0.07600
C     6.0     1.43000     0.22100     0.45300
C     6.0     2.17300    -1.01400     0.35700
C     6.0     2.15700     1.34800     0.95700
C     6.0     3.50000    -1.07200     0.75800
O     8.0     4.18500    -2.27700     0.63700
C     6.0     3.47900     1.25700     1.33300
C     6.0     4.18100     0.03600     1.24800
H     1.0    -0.77900     1.70100     1.47200
H     1.0    -0.48100     2.40000    -0.11500
H     1.0     1.64700     2.30100     1.03600
H     1.0     3.99300     2.13900     1.70300
H     1.0     5.21800    -0.06200     1.54300

D7-3HAA-an
O     8.0    -0.63600    -3.56200    -0.61900
N     7.0     1.46900    -7.13600     0.36400
H     1.0     0.46300    -7.13200     0.42700
C     6.0    -0.00100    -4.56900    -0.25000
O     8.0    -0.74800    -5.75500    -0.16500
H     1.0    -1.62100    -5.46500    -0.46000
C     6.0     1.37500    -4.64300     0.11100
C     6.0     2.05800    -5.87000     0.48800
C     6.0     2.14700    -3.41100     0.16600
C     6.0     3.37000    -5.81400     0.91700
O     8.0     3.98500    -7.02600     1.27100
H     1.0     4.57300    -6.83100     2.00800
C     6.0     3.46900    -3.43800     0.60600
C     6.0     4.09600    -4.60900     0.98700
H     1.0     5.13900    -4.59000     1.27900
H     1.0     1.92800    -7.81500     0.95500
O     8.0    -0.02200     1.68100    -1.19400
N     7.0     1.61200    -2.17900    -0.19900
H     1.0     0.64100    -2.19000    -0.51400
C     6.0     0.45100     0.57900    -0.93600
O     8.0    -0.31000    -0.54600    -1.14100
H     1.0    -1.16400    -0.23100    -1.46300
C     6.0     1.78000     0.30400    -0.42100
C     6.0     2.30200    -0.99800    -0.09900
C     6.0     2.61300     1.44300    -0.23600
C     6.0     3.64200    -1.06100     0.36600
O     8.0     4.23100    -2.27400     0.66100
C     6.0     3.89800     1.33800     0.22800
C     6.0     4.42300     0.06000     0.53400
H     1.0     2.18000     2.40300    -0.48600
H     1.0     4.51400     2.22100     0.36000
H     1.0     5.43600    -0.07300     0.89500

D7-3HAAi-an
O     8.0    -0.75070    -5.92850    -0.01500
N     7.0     1.57360    -7.12540     0.26610
H     1.0     0.54920    -7.07100     0.32690
C     6.0    -0.17070    -4.81100    -0.22600
O     8.0    -0.73200    -3.80190    -0.71300
C     6.0     1.30960    -4.67910     0.16090
C     6.0     2.09750    -5.83280     0.42640
C     6.0     1.92860    -3.38300     0.32250
C     6.0     3.45800    -5.75040     0.82170
O     8.0     4.13040    -6.88840     1.19210
H     1.0     4.30340    -6.92340     2.27030
C     6.0     3.24550    -3.33670     0.77260
C     6.0     4.00500    -4.47110     1.03670
H     1.0     5.04000    -4.35820     1.33930
H     1.0     2.06450    -7.76650     0.88000
O     8.0    -0.42570     1.76860    -0.88330
N     7.0     1.27520    -2.15190     0.06620
H     1.0     0.31910    -2.19350    -0.30470
C     6.0    -0.10340     0.57050    -0.63690
O     8.0    -0.83720    -0.44030    -0.71390
C     6.0     1.35840     0.33680    -0.18240
C     6.0     1.92290    -0.94230     0.14530
C     6.0     2.16310     1.48260    -0.07380
C     6.0     3.27960    -0.94530     0.59540
O     8.0     3.89890    -2.10860     1.00080
C     6.0     3.48590     1.45260     0.34160
C     6.0     4.04390     0.20410     0.67710
H     1.0     1.65970     2.40600    -0.34090
H     1.0     4.08120     2.36230     0.40960
H     1.0     5.06980     0.09820     1.02230

D8-2AP-an
N     7.0     1.10110    -2.17770     0.20980
C     6.0     1.22050     0.21050    -0.30730
H     1.0     0.19190     0.19140    -0.65720
C     6.0     1.79500    -0.98320     0.14850
C     6.0     1.93730     1.40880    -0.30350
C     6.0     3.13720    -0.94900     0.60320
O     8.0     3.76820    -2.06450     1.07830
C     6.0     3.25060     1.43350     0.15100
C     6.0     3.84420     0.24550     0.59460
H     1.0     1.46100     2.31700    -0.65820
H     1.0     3.81840     2.35730     0.15810
H     1.0     4.87040     0.22280     0.94350
H     1.0     0.31880    -2.25650    -0.42310
N     7.0     1.48180    -7.11510     0.21090
C     6.0     1.27730    -4.65670     0.20220
H     1.0     0.24710    -4.72910    -0.14580
C     6.0     2.00500    -5.81120     0.42940
C     6.0     1.84310    -3.38680     0.40620
C     6.0     3.39030    -5.77110     0.88190
O     8.0     4.02420    -6.85210     1.09270
C     6.0     3.15970    -3.31950     0.83340
C     6.0     3.92250    -4.45550     1.06350
H     1.0     4.94320    -4.35040     1.41360
H     1.0     2.22140    -7.73990     0.54260
H     1.0     0.63930    -7.28010     0.75270

D8-L-3HOK-an
O     8.0    -0.68340    -5.88960    -0.21240
N     7.0     1.51040    -7.12620     0.49310
H     1.0     0.52010    -7.24930     0.36120
C     6.0    -0.75900    -3.69720    -1.04390
C     6.0    -2.05960    -4.12050    -1.74930
H     1.0    -1.89370    -5.02480    -2.33340
C     6.0    -3.16730    -4.42090    -0.75030
O     8.0    -3.55130    -3.65000     0.10720
O     8.0    -3.76300    -5.60690    -0.94210
H     1.0    -4.45210    -5.67420    -0.26390
N     7.0    -2.61520    -3.08020    -2.63710
H     1.0    -2.66330    -2.19920    -2.12800
H     1.0    -1.96760    -2.93180    -3.40510
C     6.0    -0.02970    -4.83870    -0.33560
C     6.0     1.35410    -4.70280     0.11240
C     6.0     2.04020    -5.88740     0.49660
C     6.0     2.09830    -3.45310     0.19410
C     6.0     3.46660    -5.90820     0.91780
O     8.0     3.98980    -7.01950     1.20780
C     6.0     3.40650    -3.48370     0.63730
C     6.0     4.09250    -4.64780     0.97460
H     1.0    -1.01440    -2.90960    -0.33190
H     1.0    -0.11060    -3.24110    -1.79810
H     1.0     5.12200    -4.58110     1.30370
H     1.0     2.16760    -7.82680     0.82150
O     8.0    -0.49180    -0.62320    -0.60060
N     7.0     1.54060    -2.17700    -0.02900
H     1.0     0.60930    -2.04080    -0.40140
C     6.0    -0.81990     1.50680     0.37730
C     6.0    -2.28050     1.27350    -0.03440
H     1.0    -2.34430     1.17390    -1.11770
C     6.0    -2.80720    -0.01800     0.60170
O     8.0    -2.72840    -0.24660     1.78570
O     8.0    -3.44110    -0.82390    -0.27170
H     1.0    -3.60570    -1.69430     0.14770
N     7.0    -3.08700     2.43880     0.37340
H     1.0    -4.03950     2.32040     0.03760
H     1.0    -3.14560     2.44600     1.38980
C     6.0     0.05920     0.31040     0.01990
C     6.0     1.43350     0.23120     0.45050
C     6.0     2.11740    -1.03070     0.40200
C     6.0     2.13830     1.35940     0.96140
C     6.0     3.45840    -1.10590     0.86950
O     8.0     4.13890    -2.28750     0.77020
C     6.0     3.43480     1.25590     1.39660
C     6.0     4.10070     0.00520     1.36100
H     1.0    -0.77580     1.67010     1.45960
H     1.0    -0.46920     2.42800    -0.09850
H     1.0     1.63760     2.31980     0.98710
H     1.0     3.96000     2.12750     1.77020
H     1.0     5.12440    -0.10020     1.69960

D8-3HAA-an
O     8.0    -0.65230    -3.58580    -0.66060
N     7.0     1.47510    -7.09790     0.43860
H     1.0     0.48210    -7.23680     0.40620
C     6.0    -0.02240    -4.57540    -0.30070
O     8.0    -0.70060    -5.77810    -0.30620
H     1.0    -1.58180    -5.53540    -0.62230
C     6.0     1.35680    -4.63090     0.14060
C     6.0     1.99610    -5.83900     0.50940
C     6.0     2.10610    -3.39460     0.22240
C     6.0     3.38910    -5.87260     1.00830
O     8.0     3.87990    -6.98810     1.35460
C     6.0     3.40500    -3.44580     0.67050
C     6.0     4.04120    -4.62380     1.05930
H     1.0     5.06220    -4.57840     1.41850
H     1.0     2.09660    -7.75180     0.91110
O     8.0     0.01290     1.69970    -1.21980
N     7.0     1.56170    -2.14180    -0.13500
H     1.0     0.60140    -2.13470    -0.46240
C     6.0     0.44730     0.60270    -0.91160
O     8.0    -0.35900    -0.49810    -1.01910
H     1.0    -1.20640    -0.17590    -1.35360
C     6.0     1.79120     0.31160    -0.41780
C     6.0     2.27300    -0.98820    -0.06460
C     6.0     2.64860     1.43740    -0.29710
C     6.0     3.62310    -1.07410     0.40160
O     8.0     4.17140    -2.27580     0.76890
C     6.0     3.93760     1.31550     0.15110
C     6.0     4.42560     0.03770     0.50340
H     1.0     2.23310     2.39660    -0.57710
H     1.0     4.58120     2.18340     0.23670
H     1.0     5.43830    -0.10470     0.86270

D8-3HAAi-an
O     8.0    -0.85270    -5.77730     0.25330
N     7.0     1.46640    -7.12060     0.47560
H     1.0     0.45880    -7.04690     0.62900
C     6.0    -0.20320    -4.79360    -0.22240
O     8.0    -0.67730    -3.90390    -0.96570
C     6.0     1.29300    -4.67840     0.14790
C     6.0     2.02310    -5.82450     0.51410
C     6.0     1.96690    -3.41070     0.13050
C     6.0     3.40660    -5.79620     0.97080
O     8.0     3.99320    -6.87260     1.37400
C     6.0     3.29210    -3.38230     0.53750
C     6.0     3.99930    -4.50970     0.95340
H     1.0     5.03080    -4.39770     1.27990
H     1.0     2.00380    -7.68580     1.12950
O     8.0    -0.43520     1.77340    -0.80450
N     7.0     1.34920    -2.17320    -0.22700
H     1.0     0.40020    -2.19910    -0.60890
C     6.0    -0.05770     0.56800    -0.74810
O     8.0    -0.70030    -0.44320    -1.11040
C     6.0     1.36330     0.32290    -0.18300
C     6.0     1.95690    -0.96960    -0.00080
C     6.0     2.11150     1.46840     0.13700
C     6.0     3.31670    -0.99130     0.44960
O     8.0     4.02430    -2.17070     0.52570
C     6.0     3.41240     1.42190     0.61380
C     6.0     4.01250     0.15990     0.77070
H     1.0     1.58550     2.40370    -0.02400
H     1.0     3.96180     2.33110     0.85660
H     1.0     5.03910     0.04120     1.10980

D9-2AP-an
N     7.0     0.63350     1.34180     0.62770
C     6.0     3.02380     1.49510     0.14120
H     1.0     3.03510     2.52990     0.47160
C     6.0     1.81180     0.79400     0.16970
C     6.0     4.20090     0.88270    -0.29210
C     6.0     1.80430    -0.55300    -0.26480
O     8.0     0.66230    -1.30260    -0.25700
C     6.0     4.18430    -0.44340    -0.71030
C     6.0     2.97840    -1.15280    -0.69820
H     1.0     5.12560     1.44980    -0.29990
H     1.0     5.09250    -0.92870    -1.04930
H     1.0     2.92590    -2.18520    -1.02450
H     1.0     0.59320     2.34140     0.74780
N     7.0    -4.20610     1.19290     0.75870
C     6.0    -1.81310     1.27870     0.69010
H     1.0    -1.85360     2.30820     1.03680
C     6.0    -3.06110     0.59400     0.51500
C     6.0    -0.60080     0.67450     0.43850
C     6.0    -3.01960    -0.83570     0.04330
O     8.0    -4.08750    -1.47220    -0.12010
C     6.0    -0.56730    -0.66630    -0.00860
C     6.0    -1.72010    -1.39490    -0.20000
H     1.0    -1.65670    -2.42060    -0.54500
H     1.0    -4.92220     0.48500     0.55520

D9-L-3HOK-an
O     8.0    -0.85420    -3.78230     0.74050
N     7.0     1.56760    -6.59410    -1.15390
C     6.0    -0.95800    -5.31050    -1.04330
C     6.0    -2.45450    -4.94720    -1.05000
H     1.0    -2.93130    -5.28830    -0.13120
C     6.0    -2.65600    -3.43900    -1.11240
O     8.0    -2.02540    -2.74040    -1.90210
O     8.0    -3.59870    -2.96680    -0.31790
H     1.0    -3.60680    -1.98070    -0.36530
N     7.0    -3.20030    -5.52320    -2.19000
H     1.0    -2.73320    -5.23810    -3.04820
H     1.0    -3.11230    -6.53510    -2.15080
C     6.0    -0.17480    -4.49160    -0.02530
C     6.0     1.27830    -4.46050    -0.02850
C     6.0     2.08050    -5.51340    -0.64900
C     6.0     1.94030    -3.33830     0.53720
C     6.0     3.59530    -5.35440    -0.69980
O     8.0     4.27790    -6.25550    -1.21970
C     6.0     3.34070    -3.20240     0.41640
C     6.0     4.14710    -4.15480    -0.15940
H     1.0    -0.52540    -5.15300    -2.03580
H     1.0    -0.82070    -6.37690    -0.85140
H     1.0     5.21770    -3.99920    -0.21040
H     1.0     2.36610    -7.13400    -1.50720
O     8.0    -0.97420    -1.03050     1.96640
N     7.0     1.25240    -2.28930     1.14290
H     1.0     0.25060    -2.43010     1.30450
C     6.0    -1.27490     1.28360     1.67780
C     6.0    -1.71750     1.55110     0.21460
H     1.0    -0.85410     1.89400    -0.35930
C     6.0    -2.21350     0.25200    -0.43290
O     8.0    -3.34760    -0.17190    -0.25980
O     8.0    -1.29710    -0.32870    -1.17870
H     1.0    -1.61770    -1.22320    -1.50950
N     7.0    -2.73290     2.60770     0.22200
H     1.0    -2.92820     2.89130    -0.73480
H     1.0    -3.59880     2.19990     0.56960
C     6.0    -0.39250     0.04020     1.80800
C     6.0     1.06450     0.11810     1.65340
C     6.0     1.80890    -1.06280     1.34360
C     6.0     1.76510     1.33980     1.80040
C     6.0     3.21330    -0.94990     1.18670
O     8.0     3.96610    -2.06420     0.92120
C     6.0     3.13400     1.41350     1.65920
C     6.0     3.86460     0.25500     1.33990
H     1.0    -2.17160     1.07630     2.26670
H     1.0    -0.82280     2.20350     2.04780
H     1.0     1.21070     2.23470     2.05160
H     1.0     3.65050     2.35700     1.79040
H     1.0     4.94080     0.27560     1.21690

D9-3HAA-an
O     8.0    -0.62060    -3.50330    -0.62510
N     7.0     1.39330    -7.05020     0.49270
C     6.0    -0.03310    -4.54390    -0.28920
O     8.0    -0.74200    -5.69840    -0.33980
H     1.0    -1.60870    -5.40140    -0.65290
C     6.0     1.34420    -4.62910     0.15570
C     6.0     1.98170    -5.89880     0.53390
C     6.0     2.10280    -3.42600     0.22920
C     6.0     3.43450    -5.87140     1.00680
O     8.0     3.98110    -6.94080     1.33300
C     6.0     3.44010    -3.45840     0.67310
C     6.0     4.09150    -4.60970     1.04810
H     1.0     5.12140    -4.56200     1.37960
H     1.0     2.10630    -7.71670     0.81590
O     8.0     0.00580     1.65510    -1.22990
N     7.0     1.57700    -2.18180    -0.12630
H     1.0     0.60380    -2.20270    -0.44160
C     6.0     0.43790     0.55790    -0.93010
O     8.0    -0.33980    -0.54960    -1.05750
H     1.0    -1.19660    -0.25630    -1.39520
C     6.0     1.78700     0.27730    -0.41760
C     6.0     2.28070    -1.01390    -0.06160
C     6.0     2.62600     1.40860    -0.28680
C     6.0     3.62290    -1.08440     0.40200
O     8.0     4.17990    -2.28340     0.75190
C     6.0     3.91710     1.30170     0.17390
C     6.0     4.41860     0.03520     0.52040
H     1.0     2.20300     2.36400    -0.56790
H     1.0     4.54610     2.17870     0.27030
H     1.0     5.43000    -0.09990     0.88520

D9-3HAAi-an
O     8.0    -1.02500    -5.00370     0.71750
N     7.0     1.45330    -7.07980     0.33260
C     6.0    -0.22640    -4.73250    -0.20530
O     8.0    -0.46690    -4.48270    -1.41180
C     6.0     1.27280    -4.65830     0.19700
C     6.0     2.00510    -5.88330     0.47800
C     6.0     1.92380    -3.42840     0.27940
C     6.0     3.43700    -5.81600     0.93020
O     8.0     4.08380    -6.88340     1.19180
C     6.0     3.26680    -3.38490     0.72400
C     6.0     3.99980    -4.51620     1.03810
H     1.0     5.02920    -4.40950     1.37150
H     1.0     2.21680    -7.71860     0.59800
O     8.0    -0.43800     1.67960    -0.91940
N     7.0     1.30300    -2.18480    -0.03560
H     1.0     0.37950    -2.15120    -0.47220
C     6.0    -0.06710     0.48790    -0.74090
O     8.0    -0.72520    -0.55580    -0.96570
C     6.0     1.36460     0.29270    -0.18680
C     6.0     1.93990    -0.98350     0.10930
C     6.0     2.12660     1.45080     0.02460
C     6.0     3.28270    -0.98920     0.59270
O     8.0     3.94060    -2.16430     0.87540
C     6.0     3.42800     1.42350     0.50740
C     6.0     4.00390     0.17580     0.79050
H     1.0     1.61690     2.37700    -0.21890
H     1.0     3.99500     2.34030     0.66230
H     1.0     5.02130     0.07540     1.16030

D10-2AP-an
N     7.0     1.18000    -2.22500    -0.06800
C     6.0     1.20200     0.18100    -0.27500
H     1.0     0.17000     0.11700    -0.60500
C     6.0     1.84300    -1.04000     0.04100
C     6.0     1.85700     1.40200    -0.17100
C     6.0     3.19600    -0.94500     0.47000
O     8.0     3.89800    -2.08000     0.79700
C     6.0     3.18600     1.45900     0.25400
C     6.0     3.85300     0.27100     0.57500
H     1.0     1.32900     2.31700    -0.42400
H     1.0     3.70200     2.41000     0.33900
H     1.0     4.88500     0.27000     0.91000
N     7.0     1.44100    -7.06200     0.36300
C     6.0     1.29000    -4.62300     0.16200
H     1.0     0.26200    -4.65700    -0.18600
C     6.0     1.97300    -5.77300     0.48200
C     6.0     1.88600    -3.33600     0.25500
C     6.0     3.36400    -5.73500     0.95500
O     8.0     3.94600    -6.80500     1.28300
C     6.0     3.24800    -3.30200     0.69100
C     6.0     3.95700    -4.43100     1.02100
H     1.0     4.98300    -4.34900     1.36100
H     1.0     2.06000    -7.70500     0.85200
H     1.0     0.47500    -7.14600     0.64800

D10-L-3HOK-an
O     8.0    -1.15400    -0.29900     0.27900
N     7.0     1.23300     2.55000    -0.62300
H     1.0     0.23700     2.70300    -0.55700
C     6.0    -0.76400     0.40000    -1.96500
C     6.0    -2.26300     0.67200    -2.09700
H     1.0    -2.80000    -0.10900    -1.55700
C     6.0    -2.64500     1.98000    -1.41200
O     8.0    -1.88000     2.83200    -1.01900
O     8.0    -3.98000     2.11900    -1.27000
H     1.0    -4.10700     2.97000    -0.82300
N     7.0    -2.77700     0.68200    -3.47500
H     1.0    -2.12800     1.18700    -4.07300
H     1.0    -2.78300    -0.28200    -3.79600
C     6.0    -0.33100     0.05100    -0.54400
C     6.0     1.13500     0.12700    -0.24600
C     6.0     1.79300     1.35000    -0.25900
C     6.0     1.82900    -1.07900     0.08000
C     6.0     3.21900     1.46100     0.12600
O     8.0     3.76300     2.59200     0.14100
C     6.0     3.20100    -0.95700     0.45500
C     6.0     3.87200     0.23900     0.48000
H     1.0    -0.16400     1.22700    -2.35300
H     1.0    -0.52700    -0.48600    -2.56500
H     1.0     4.91300     0.27500     0.77500
H     1.0     1.84900     3.32300    -0.39800
O     8.0    -0.48600    -6.15600    -0.18300
N     7.0     1.21400    -2.27700    -0.04000
C     6.0    -0.75900    -4.01300    -1.18800
C     6.0    -2.07700    -4.56100    -1.73000
H     1.0    -2.72000    -4.83000    -0.87700
C     6.0    -2.83200    -3.51000    -2.52800
O     8.0    -2.44400    -2.42100    -2.87500
O     8.0    -4.07300    -3.95500    -2.86200
H     1.0    -4.47900    -3.25600    -3.39500
N     7.0    -1.86200    -5.69900    -2.64900
H     1.0    -2.76600    -6.08400    -2.90700
H     1.0    -1.38800    -6.40700    -2.09300
C     6.0     0.00200    -5.03200    -0.34700
C     6.0     1.33300    -4.70900     0.21200
C     6.0     1.90400    -3.39000     0.28900
C     6.0     2.07900    -5.81200     0.68200
C     6.0     3.25000    -3.30900     0.77200
O     8.0     3.89200    -2.09500     0.80900
C     6.0     3.36200    -5.67900     1.17000
C     6.0     3.96000    -4.40600     1.20500
H     1.0    -0.92100    -3.11400    -0.59100
H     1.0    -0.11700    -3.68200    -2.01000
H     1.0     1.60200    -6.78200     0.62900
H     1.0     3.91500    -6.54500     1.51400
H     1.0     4.97300    -4.25800     1.56200

D10-3HAA-an
O     8.0    -1.15000    -0.54300     0.19800
N     7.0     1.27500     2.64100    -0.40800
H     1.0     0.45900     2.69000    -0.99400
C     6.0    -0.33500     0.14900    -0.35900
O     8.0    -0.78100     1.07500    -1.29900
H     1.0    -1.74300     0.97900    -1.27500
C     6.0     1.12700     0.19100    -0.16100
C     6.0     1.82100     1.40600    -0.17600
C     6.0     1.81900    -1.04000     0.13100
C     6.0     3.26400     1.48300     0.14900
O     8.0     3.84300     2.59900     0.10200
C     6.0     3.19900    -0.93100     0.47600
C     6.0     3.89400     0.25200     0.49200
H     1.0     4.94800     0.26100     0.74400
H     1.0     2.00500     3.33900    -0.50600
O     8.0    -0.55700    -6.06800    -0.20200
N     7.0     1.20000    -2.22900     0.00900
C     6.0    -0.01900    -4.97700    -0.31900
O     8.0    -0.65000    -3.97900    -0.97700
H     1.0    -1.50800    -4.35700    -1.21400
C     6.0     1.33700    -4.66700     0.18100
C     6.0     1.90000    -3.35000     0.28500
C     6.0     2.09100    -5.78800     0.57700
C     6.0     3.25700    -3.29000     0.73400
O     8.0     3.89300    -2.07700     0.80500
C     6.0     3.39100    -5.67300     1.03100
C     6.0     3.98400    -4.40100     1.10200
H     1.0     1.61100    -6.75500     0.50400
H     1.0     3.95300    -6.55200     1.32500
H     1.0     5.00500    -4.26300     1.43900

D10-3HAAi-an
O     8.0    -1.05500    -4.20800     1.15900
N     7.0     1.41600    -7.04100     0.88900
H     1.0     0.60200    -7.08600     0.27100
C     6.0    -0.32900    -4.86700     0.39900
O     8.0    -0.68300    -5.79600    -0.39600
C     6.0     1.20900    -4.63500     0.50300
C     6.0     1.98600    -5.75800     0.78100
C     6.0     1.84400    -3.34200     0.38700
C     6.0     3.43500    -5.72600     0.98400
O     8.0     4.10100    -6.80300     1.16100
C     6.0     3.24600    -3.31100     0.67600
C     6.0     4.01300    -4.42400     0.95500
H     1.0     5.08100    -4.31500     1.12800
H     1.0     2.15300    -7.71900     0.71500
O     8.0    -0.86400     1.23900    -0.73800
N     7.0     1.17900    -2.22700    -0.03600
C     6.0    -0.10300     0.37400    -1.24600
O     8.0    -0.23700    -0.25500    -2.31400
C     6.0     1.26700     0.19100    -0.52400
C     6.0     1.86400    -1.04800    -0.08800
C     6.0     1.99300     1.37900    -0.38100
C     6.0     3.22600    -0.95700     0.34000
O     8.0     3.91800    -2.09600     0.68500
C     6.0     3.30900     1.42900     0.08200
C     6.0     3.93700     0.23100     0.43500
H     1.0     1.47100     2.29400    -0.64900
H     1.0     3.83800     2.37800     0.16900
H     1.0     4.96500     0.18700     0.78800

D1'-2AP-an
N     7.0     0.26000    -3.24600    -0.44600
C     6.0    -0.72400    -1.74800    -1.95600
H     1.0    -0.84700    -2.62500    -2.58500
C     6.0    -0.11300    -1.98600    -0.67700
C     6.0    -1.12100    -0.50300    -2.38100
C     6.0     0.04800    -0.81300     0.23200
O     8.0     0.51800    -0.92000     1.40200
C     6.0    -0.93400     0.61900    -1.53800
C     6.0    -0.36600     0.46100    -0.29200
H     1.0    -1.57500    -0.37900    -3.36000
H     1.0    -1.24100     1.60600    -1.87500
H     1.0    -0.22200     1.30700     0.37400
N     7.0     2.87900    -6.90000     1.07200
C     6.0     1.91600    -4.71000     0.55400
H     1.0     2.58300    -4.56000    -0.29100
C     6.0     1.98900    -5.83600     1.29000
C     6.0     0.94100    -3.60400     0.80800
H     1.0     1.48200    -2.72100     1.20100
C     6.0     1.03700    -6.06800     2.40900
O     8.0     1.14100    -7.07600     3.11400
C     6.0    -0.03200    -3.91800     1.89800
C     6.0     0.01300    -5.04700     2.62600
H     1.0    -0.76500    -3.14500     2.09600
H     1.0    -0.68500    -5.24500     3.43300
H     1.0     2.91300    -7.49300     1.89300
H     1.0     3.79600    -6.61500     0.76000

D1'-L-3HOK-an
O     8.0     3.69900    -3.23900    -0.18800
N     7.0     2.76800    -6.86600     1.10800
H     1.0     3.68800    -6.70800     0.71900
C     6.0     2.92200    -5.08000    -1.49600
C     6.0     4.16600    -4.98000    -2.37800
H     1.0     4.37300    -3.93100    -2.59300
C     6.0     5.38900    -5.51700    -1.64300
O     8.0     5.36800    -6.27300    -0.69600
O     8.0     6.54900    -5.07600    -2.16700
H     1.0     7.25200    -5.47800    -1.63600
N     7.0     4.05300    -5.68900    -3.66600
H     1.0     3.73000    -6.63700    -3.48600
H     1.0     3.30300    -5.24800    -4.19400
C     6.0     2.96700    -4.21000    -0.24700
C     6.0     2.01100    -4.54800     0.84800
C     6.0     1.97700    -5.77700     1.42600
C     6.0     1.09100    -3.41700     1.24900
H     1.0     1.69600    -2.60100     1.67100
C     6.0     0.99300    -6.06800     2.51600
O     8.0     0.99900    -7.16700     3.06900
C     6.0     0.10900    -3.79000     2.31100
C     6.0     0.06100    -5.00400     2.88100
H     1.0     2.70800    -6.11800    -1.23700
H     1.0     2.06900    -4.71900    -2.08100
H     1.0    -0.56100    -2.99100     2.60200
H     1.0    -0.65500    -5.25200     3.65700
H     1.0     2.69800    -7.59900     1.80300
O     8.0    -0.87700    -1.96300    -3.77700
N     7.0     0.40000    -2.97300     0.02500
C     6.0    -0.94400    -3.82000    -2.32700
C     6.0    -1.31100    -4.62600    -3.57600
H     1.0    -2.21300    -4.22800    -4.04100
C     6.0    -0.20700    -4.56400    -4.62300
O     8.0     0.97200    -4.72300    -4.39000
O     8.0    -0.66900    -4.40500    -5.87700
H     1.0     0.11200    -4.39700    -6.45000
N     7.0    -1.52900    -6.06600    -3.31500
H     1.0    -0.73700    -6.41800    -2.78100
H     1.0    -2.33800    -6.16500    -2.70800
C     6.0    -0.74900    -2.33500    -2.60800
C     6.0    -0.47800    -1.37000    -1.51700
C     6.0     0.03000    -1.73000    -0.19200
C     6.0    -0.68400    -0.03000    -1.84400
C     6.0     0.14000    -0.62000     0.82500
O     8.0     0.40300    -0.86900     2.02800
C     6.0    -0.48000     1.00400    -0.92100
C     6.0    -0.07800     0.71900     0.36800
H     1.0    -0.04900    -4.21600    -1.84800
H     1.0    -1.72700    -3.94200    -1.56900
H     1.0    -1.01500     0.18900    -2.85200
H     1.0    -0.65500     2.03200    -1.22400
H     1.0     0.05900     1.49800     1.11100

D1'-3HAA-an
O     8.0     3.35900    -2.95800    -0.62500
N     7.0     2.97000    -6.81700     1.06900
H     1.0     3.60300    -6.79600     0.28800
C     6.0     3.17200    -4.09200    -0.24500
O     8.0     4.00400    -5.10000    -0.71400
H     1.0     4.61100    -4.64300    -1.31200
C     6.0     2.14500    -4.53400     0.69400
C     6.0     2.10100    -5.78700     1.24700
C     6.0     1.08900    -3.49300     0.99600
H     1.0     1.57100    -2.54700     1.27100
C     6.0     1.02100    -6.14500     2.24600
O     8.0     0.97200    -7.29600     2.67800
C     6.0     0.17200    -3.86600     2.11100
C     6.0     0.11500    -5.09300     2.65900
H     1.0    -0.49600    -3.06900     2.41100
H     1.0    -0.61000    -5.35800     3.42000
H     1.0     2.65600    -7.69100     1.46600
O     8.0    -1.81700    -3.19200    -3.75900
N     7.0     0.24200    -3.32500    -0.20600
C     6.0    -1.47400    -3.26900    -2.58800
O     8.0    -1.48300    -4.48300    -1.97600
H     1.0    -1.77200    -5.08400    -2.67700
C     6.0    -1.11700    -2.11300    -1.74100
C     6.0    -0.37100    -2.19800    -0.48600
C     6.0    -1.53800    -0.88100    -2.23300
C     6.0    -0.31700    -0.94500     0.35000
O     8.0     0.10000    -0.96800     1.53800
C     6.0    -1.34500     0.30600    -1.51100
C     6.0    -0.75700     0.27300    -0.26200
H     1.0    -2.04100    -0.86700    -3.19200
H     1.0    -1.68700     1.24800    -1.93000
H     1.0    -0.63900     1.17000     0.33800

D1'-3HAAi-an
O     8.0     3.97100    -3.55200    -0.48000
N     7.0     2.66700    -7.03600     1.12200
H     1.0     3.05600    -7.01600     0.17300
C     6.0     3.36000    -4.63600    -0.40300
O     8.0     3.63500    -5.71300    -1.02000
C     6.0     2.19000    -4.69000     0.60400
C     6.0     1.94600    -5.83700     1.30300
C     6.0     1.43200    -3.41400     0.91400
H     1.0     2.16800    -2.61600     1.06100
C     6.0     0.93100    -5.90700     2.37800
O     8.0     0.65300    -6.99000     2.93000
C     6.0     0.57600    -3.50000     2.13400
C     6.0     0.30900    -4.65200     2.77800
H     1.0     0.12900    -2.55600     2.42200
H     1.0    -0.39100    -4.71000     3.61000
H     1.0     2.06200    -7.82000     1.33700
O     8.0    -2.50900    -3.20100    -1.31300
N     7.0     0.47200    -3.03600    -0.17000
C     6.0    -1.77800    -2.56400    -2.10400
O     8.0    -1.79900    -2.57800    -3.36400
C     6.0    -0.83600    -1.50700    -1.45000
C     6.0     0.10300    -1.76900    -0.35700
C     6.0    -1.00300    -0.21100    -1.91700
C     6.0     0.60900    -0.57700     0.41400
O     8.0     1.20900    -0.68100     1.53200
C     6.0    -0.39100     0.89600    -1.29900
C     6.0     0.38600     0.71400    -0.16800
H     1.0    -1.64200    -0.07800    -2.78700
H     1.0    -0.54700     1.90000    -1.70300
H     1.0     0.82900     1.55200     0.37200

D3'-2AP-an
N     7.0     0.54900    -3.07700    -0.41500
C     6.0     0.01800    -1.47500    -1.99700
H     1.0     0.51100    -2.18100    -2.65700
C     6.0    -0.03600    -1.87400    -0.62100
C     6.0    -0.50500    -0.30400    -2.48100
C     6.0    -0.69100    -0.94700     0.33800
O     8.0    -0.80800    -1.14200     1.56700
C     6.0    -1.13900     0.58400    -1.57200
C     6.0    -1.22400     0.27800    -0.24400
H     1.0    -0.43600    -0.05900    -3.53500
H     1.0    -1.56100     1.51700    -1.93900
H     1.0    -1.70300     0.94700     0.46400
N     7.0     2.40400    -7.27600     0.91800
C     6.0     1.45800    -5.10700     0.28200
H     1.0     1.72600    -5.22800    -0.76400
C     6.0     1.76800    -6.06100     1.20100
C     6.0     0.75500    -3.88300     0.61700
C     6.0     1.40600    -5.87800     2.62100
O     8.0     1.73900    -6.72900     3.46700
C     6.0     0.37300    -3.71600     2.00400
C     6.0     0.68000    -4.66300     2.93400
H     1.0    -0.15500    -2.80800     2.26100
H     1.0     0.40400    -4.53200     3.97700
H     1.0     2.73600    -7.68900     1.78400
H     1.0     3.11900    -7.22000     0.20700

D3'-L-3HOK-an
O     8.0     3.50700    -4.23300    -1.05000
N     7.0     2.68000    -7.09700     1.23600
H     1.0     3.51600    -7.08600     0.66800
C     6.0     2.45000    -6.20800    -1.85900
C     6.0     3.61300    -6.37200    -2.83800
H     1.0     3.82500    -5.41000    -3.30400
C     6.0     4.88500    -6.77800    -2.10100
O     8.0     4.93300    -7.31600    -1.01600
O     8.0     6.00300    -6.49900    -2.79900
H     1.0     6.74100    -6.80300    -2.25000
N     7.0     3.37700    -7.34800    -3.91600
H     1.0     2.97600    -8.19200    -3.51600
H     1.0     2.66500    -6.95900    -4.53000
C     6.0     2.63900    -5.06200    -0.87200
C     6.0     1.72500    -5.03200     0.32100
C     6.0     1.85200    -5.99900     1.28800
C     6.0     0.79200    -3.92000     0.46100
C     6.0     1.03400    -5.93400     2.53000
O     8.0     1.17100    -6.80900     3.40100
C     6.0     0.03100    -3.85000     1.68800
C     6.0     0.12500    -4.81600     2.64100
H     1.0     2.25400    -7.13700    -1.31700
H     1.0     1.55300    -5.98500    -2.44600
H     1.0    -0.63600    -3.01100     1.81000
H     1.0    -0.47400    -4.77600     3.54400
H     1.0     2.73300    -7.57200     2.12800
O     8.0    -0.05900    -2.43600    -4.46900
N     7.0     0.60800    -3.19300    -0.63200
C     6.0    -0.89100    -4.07300    -2.97900
C     6.0    -1.39200    -4.83200    -4.21800
H     1.0    -2.12600    -4.23100    -4.75500
C     6.0    -0.25700    -5.13700    -5.18500
O     8.0     0.77300    -5.68800    -4.86600
O     8.0    -0.54000    -4.82500    -6.46100
H     1.0     0.24400    -5.06300    -6.97700
N     7.0    -2.01000    -6.13800    -3.91200
H     1.0    -1.34600    -6.69300    -3.37600
H     1.0    -2.80900    -5.98800    -3.30300
C     6.0    -0.33100    -2.69400    -3.30500
C     6.0    -0.24300    -1.66100    -2.23000
C     6.0     0.03500    -1.99000    -0.85100
C     6.0    -0.54300    -0.37000    -2.62800
C     6.0    -0.09700    -0.91600     0.16400
O     8.0     0.03100    -1.09600     1.39200
C     6.0    -0.57800     0.67400    -1.68000
C     6.0    -0.33900     0.41700    -0.35700
H     1.0    -0.11500    -4.64200    -2.46600
H     1.0    -1.70900    -3.97800    -2.25700
H     1.0    -0.75700    -0.18500    -3.67200
H     1.0    -0.80800     1.68400    -2.00700
H     1.0    -0.37500     1.20300     0.39100

D3'-3HAA-an
O     8.0     2.65300    -4.10100    -1.65400
N     7.0     2.71200    -7.04500     1.07100
H     1.0     2.72900    -7.42000     0.13600
C     6.0     2.19100    -5.00100    -1.00200
O     8.0     2.19000    -6.28400    -1.53300
H     1.0     2.63400    -6.18200    -2.38800
C     6.0     1.63600    -4.94500     0.36900
C     6.0     1.94300    -5.93000     1.28600
C     6.0     0.82800    -3.77600     0.74900
C     6.0     1.49000    -5.81900     2.70400
O     8.0     1.74900    -6.74200     3.49600
C     6.0     0.46100    -3.66200     2.13900
C     6.0     0.76300    -4.62800     3.05100
H     1.0    -0.08700    -2.77200     2.41700
H     1.0     0.44700    -4.54200     4.08500
H     1.0     2.65000    -7.69000     1.84900
O     8.0    -0.30500    -2.40500    -4.00000
N     7.0     0.39600    -3.03700    -0.25100
C     6.0    -0.60000    -2.64900    -2.84900
O     8.0    -0.97200    -3.89900    -2.48000
H     1.0    -0.84900    -4.43800    -3.27500
C     6.0    -0.70200    -1.62400    -1.76700
C     6.0    -0.28400    -1.89000    -0.40900
C     6.0    -1.24800    -0.41900    -2.15500
C     6.0    -0.51000    -0.82500     0.60100
O     8.0    -0.22500    -0.93100     1.81200
C     6.0    -1.43000     0.61000    -1.20200
C     6.0    -1.06700     0.42100     0.10100
H     1.0    -1.53600    -0.27700    -3.18800
H     1.0    -1.86600     1.55500    -1.51600
H     1.0    -1.20300     1.19500     0.84900

D3'-3HAAi-an
O     8.0     2.86800    -6.49200    -1.34500
N     7.0     2.91500    -6.92500     1.34700
H     1.0     3.01600    -7.25300     0.38100
C     6.0     2.79500    -5.27300    -0.98400
O     8.0     3.42800    -4.31200    -1.44600
C     6.0     1.87900    -5.00300     0.24500
C     6.0     2.02100    -5.83700     1.33700
C     6.0     0.95600    -3.86700     0.33100
C     6.0     1.25300    -5.67500     2.57900
O     8.0     1.34000    -6.51600     3.51400
C     6.0     0.26600    -3.66400     1.58700
C     6.0     0.37800    -4.52900     2.63200
H     1.0    -0.43200    -2.84200     1.62800
H     1.0    -0.21300    -4.41100     3.53900
H     1.0     2.57400    -7.61000     2.01300
O     8.0    -1.75000    -2.25300    -3.99500
N     7.0     0.60500    -3.19100    -0.75400
C     6.0    -1.57200    -2.58800    -2.79200
O     8.0    -2.04600    -3.57200    -2.18600
C     6.0    -0.75700    -1.57300    -1.92600
C     6.0     0.06700    -1.94200    -0.80300
C     6.0    -1.00300    -0.23200    -2.20000
C     6.0     0.53100    -0.87400     0.14200
O     8.0     1.12200    -1.08600     1.23200
C     6.0    -0.45400     0.79000    -1.40800
C     6.0     0.31700     0.48500    -0.30800
H     1.0    -1.62400    -0.01500    -3.06300
H     1.0    -0.65800     1.83600    -1.65700
H     1.0     0.71900     1.25600     0.34800

XAN-an
O     8.0    -0.44670     3.30100     0.03600
O     8.0    -4.96200    -0.31160    -1.55130
O     8.0     3.87560     1.99100     1.40700
O     8.0     0.32400    -1.69800    -1.61840
O     8.0    -2.20550    -2.26800    -1.59620
O     8.0     5.60550    -1.95020     1.02560
O     8.0    -1.71160    -3.53200     0.21010
O     8.0     4.71670    -3.75330     0.01560
N     7.0    -1.13230     0.61020    -0.46020
N     7.0     3.49210    -0.44480     0.55230
N     7.0    -4.28600    -3.21660     1.25380
C     6.0     0.14150     0.96650    -0.18130
C     6.0     1.22620     0.01130    -0.16770
C     6.0    -2.06870     1.60000    -0.51490
C     6.0     0.48810     2.30650     0.19210
C     6.0     2.44200     0.40790     0.41500
C     6.0    -3.44570     1.33620    -0.79350
C     6.0    -1.71520     2.96880    -0.36780
C     6.0    -3.76910    -0.93550     0.41750
C     6.0    -4.07800    -0.02160    -0.76580
C     6.0     1.69890     2.70010     0.71590
C     6.0     2.74840     1.76270     0.90740
C     6.0     1.19400    -1.31320    -0.82000
C     6.0    -3.85870    -2.44140     0.08570
C     6.0    -4.31810     2.39810    -1.06420
C     6.0    -2.59300     4.00970    -0.60440
C     6.0     3.44070    -1.72760     0.11790
C     6.0     2.32820    -2.17650    -0.53750
C     6.0    -3.90900     3.72250    -0.97780
C     6.0    -2.47710    -2.84410    -0.43180
C     6.0     4.61320    -2.60140     0.35670
H     1.0    -2.80750    -0.67960     0.86320
H     1.0    -4.55030    -0.72550     1.15830
H     1.0     1.85400     3.73510     0.99360
H     1.0    -4.59780    -2.54850    -0.71110
H     1.0     4.30780    -0.02350     0.99580
H     1.0    -5.34040     2.15090    -1.32300
H     1.0    -2.23560     5.02680    -0.49080
H     1.0     2.29360    -3.18990    -0.91000
H     1.0    -4.60600     4.52790    -1.17880
H     1.0    -3.45960    -3.36210     1.83240
H     1.0    -4.53490    -4.15120     0.93890
H     1.0    -1.22120    -2.12950    -1.67830
H     1.0     6.32170    -2.59140     1.13300


COMPLEXES WITH MOLECULAR OXYGEN

REACTANTS

D1'-2AP-O2
O     8.0     4.59200    -2.67000     2.21100
O     8.0     3.88000    -1.73000     2.46400
N     7.0     0.18900    -3.15700    -0.23400
C     6.0    -0.74300    -1.81600    -1.90700
H     1.0    -0.81800    -2.72100    -2.49700
C     6.0    -0.22400    -1.97900    -0.54700
C     6.0    -1.06800    -0.60400    -2.39800
C     6.0    -0.19200    -0.73700     0.34300
O     8.0     0.04600    -0.81100     1.54100
C     6.0    -0.92100     0.59100    -1.58700
C     6.0    -0.48900     0.54100    -0.30900
H     1.0    -1.43100    -0.50100    -3.41400
H     1.0    -1.17800     1.54700    -2.03200
H     1.0    -0.39700     1.42600     0.31000
N     7.0     2.79900    -6.73600     1.24600
C     6.0     1.87000    -4.52900     0.81900
H     1.0     2.63900    -4.27400     0.09600
C     6.0     1.88500    -5.72700     1.44100
C     6.0     0.82000    -3.48800     1.05500
C     6.0     0.81300    -6.07900     2.42300
O     8.0     0.85100    -7.14300     3.02600
C     6.0    -0.26100    -3.90500     2.01400
C     6.0    -0.25200    -5.08900     2.63500
H     1.0    -1.03900    -3.17500     2.20000
H     1.0    -1.01800    -5.36900     3.34900
H     1.0     2.77500    -7.45200     1.95800
H     1.0     3.70900    -6.49300     0.88900
H     1.0     1.27900    -2.59200     1.50100

D1'-L-3HOK-O2
O     8.0     5.00200    -2.77300     2.34000
O     8.0     4.18700    -1.92500     2.60400
H     1.0     1.27900    -2.59100     1.50100
O     8.0     3.13800    -2.94900    -0.37700
N     7.0     2.88800    -6.64000     1.51400
H     1.0     3.82800    -6.41800     1.20600
C     6.0     3.37000    -5.16400    -1.20700
C     6.0     4.81400    -4.91500    -1.65800
H     1.0     4.91300    -3.87100    -1.96200
C     6.0     5.78500    -5.11500    -0.49500
O     8.0     5.53700    -5.72400     0.52500
O     8.0     6.97700    -4.54800    -0.71100
H     1.0     7.52500    -4.74400     0.06400
N     7.0     5.26900    -5.75600    -2.77100
H     1.0     5.01400    -6.72400    -2.60100
H     1.0     4.79100    -5.47500    -3.62000
C     6.0     2.85000    -4.12700    -0.21600
C     6.0     1.87000    -4.52900     0.81900
C     6.0     1.92000    -5.69200     1.54200
C     6.0     0.80600    -3.48500     1.07300
C     6.0     0.81000    -6.03500     2.50600
O     8.0     0.85000    -7.08900     3.12300
C     6.0    -0.27800    -3.89400     2.02500
C     6.0    -0.27200    -5.06300     2.67100
H     1.0     3.24500    -6.18500    -0.84400
H     1.0     2.72300    -5.06400    -2.08800
H     1.0    -1.06400    -3.16500     2.18100
H     1.0    -1.04800    -5.33500     3.37800
H     1.0     2.76400    -7.37800     2.19400
O     8.0    -0.74500    -2.64400    -4.20800
N     7.0     0.18800    -3.16700    -0.22600
C     6.0    -0.99900    -4.37100    -2.60600
C     6.0    -1.12900    -5.33300    -3.79300
H     1.0    -1.91400    -5.00300    -4.47400
C     6.0     0.17200    -5.37900    -4.59200
O     8.0     1.27600    -5.38500    -4.09800
O     8.0    -0.03800    -5.47800    -5.91300
H     1.0     0.83400    -5.54300    -6.33200
N     7.0    -1.41500    -6.72400    -3.41300
H     1.0    -0.77000    -7.02500    -2.68700
H     1.0    -2.35400    -6.79800    -3.03600
C     6.0    -0.77400    -2.93200    -3.02600
C     6.0    -0.63200    -1.81900    -2.00300
C     6.0    -0.21700    -2.00900    -0.59400
C     6.0    -0.81600    -0.55800    -2.46900
C     6.0    -0.21200    -0.77100     0.30900
O     8.0    -0.11300    -0.88200     1.52300
C     6.0    -0.66900     0.61900    -1.64400
C     6.0    -0.35700     0.53400    -0.33400
H     1.0    -0.18400    -4.67500    -1.94900
H     1.0    -1.90400    -4.41800    -1.98600
H     1.0    -1.05800    -0.43700    -3.51800
H     1.0    -0.82100     1.58800    -2.10600
H     1.0    -0.26100     1.40200     0.30700

D1'-3HAA-O2
O     8.0     3.12400    -2.89000    -0.35500
N     7.0     2.60700    -6.83500     1.14600
H     1.0     3.43300    -6.74200     0.57900
C     6.0     2.98600    -4.03600     0.01700
O     8.0     3.92600    -4.98600    -0.29900
H     1.0     4.60200    -4.51900    -0.81200
C     6.0     1.87000    -4.52900     0.81900
C     6.0     1.76000    -5.80800     1.31100
C     6.0     0.81100    -3.48800     1.07600
C     6.0     0.58700    -6.18300     2.19400
O     8.0     0.49600    -7.32700     2.60900
C     6.0    -0.27600    -3.90200     2.02200
C     6.0    -0.37500    -5.13600     2.52800
H     1.0    -0.99600    -3.13100     2.26600
H     1.0    -1.16900    -5.42100     3.20900
H     1.0     2.35200    -7.70400     1.59400
O     8.0    -1.20200    -2.97800    -3.96800
N     7.0     0.14400    -3.18500    -0.20600
C     6.0    -1.26400    -2.95300    -2.76200
O     8.0    -1.88500    -3.90600    -2.04300
H     1.0    -2.19500    -4.56600    -2.68100
C     6.0    -0.74300    -1.82300    -1.92700
C     6.0    -0.21600    -2.00800    -0.55900
C     6.0    -0.72700    -0.59400    -2.49100
C     6.0    -0.01500    -0.74500     0.27200
O     8.0     0.08000    -0.79500     1.48900
C     6.0    -0.29500     0.58000    -1.76300
C     6.0     0.05600     0.52300    -0.46100
H     1.0    -1.05200    -0.48900    -3.51800
H     1.0    -0.28600     1.53000    -2.28700
H     1.0     0.33400     1.39900     0.11200
O     8.0     4.29000    -2.72500     2.93500
O     8.0     3.68000    -1.68400     2.96500
H     1.0     1.27900    -2.59200     1.50100

D1'-3HAAi-O2
O     8.0     3.18700    -2.82900    -0.15900
N     7.0     2.82600    -6.70500     1.31500
H     1.0     3.43500    -6.48900     0.51900
C     6.0     3.07900    -4.06600    -0.00700
O     8.0     3.85900    -4.96600    -0.43200
C     6.0     1.87000    -4.52900     0.81900
C     6.0     1.81700    -5.76200     1.40600
C     6.0     0.79700    -3.50500     1.07000
C     6.0     0.67100    -6.16800     2.25500
O     8.0     0.58200    -7.31700     2.70200
C     6.0    -0.28300    -3.92200     2.02100
C     6.0    -0.33700    -5.14700     2.55800
H     1.0    -1.04600    -3.17800     2.22100
H     1.0    -1.13500    -5.45400     3.22700
H     1.0     2.48500    -7.64600     1.44700
O     8.0    -2.85200    -3.11700    -1.53000
N     7.0     0.06600    -3.17100    -0.17200
C     6.0    -1.97200    -2.78900    -2.35600
O     8.0    -1.84300    -3.06800    -3.56100
C     6.0    -0.99500    -1.75400    -1.75800
C     6.0    -0.28500    -1.97200    -0.47000
C     6.0    -0.87700    -0.53100    -2.34900
C     6.0     0.10800    -0.73100     0.33300
O     8.0     0.27200    -0.75700     1.55400
C     6.0    -0.20800     0.56300    -1.70900
C     6.0     0.28000     0.49000    -0.44100
H     1.0    -1.32300    -0.38900    -3.32800
H     1.0    -0.13000     1.50500    -2.25300
H     1.0     0.72000     1.33900     0.07200
O     8.0     4.77100    -1.86600     2.95400
O     8.0     4.72300    -1.49300     1.80300
H     1.0     1.28700    -2.61800     1.49200

D1'-2AP-O2
O     8.0     5.70200    -2.77500     0.62300
O     8.0     5.23300    -2.26500    -0.36300
N     7.0     2.76300     3.02500     0.20300
H     1.0     2.31500     3.90400    -0.00900
C     6.0     0.58200     1.92100     0.13500
H     1.0     0.06600     2.85600     0.32200
C     6.0     1.96300     1.89800     0.03000
C     6.0    -0.22100     0.75400     0.01400
C     6.0     2.57800     0.64600    -0.20300
O     8.0     3.93600     0.66300    -0.31300
C     6.0     0.43200    -0.48100    -0.21500
C     6.0     1.81400    -0.51300    -0.31900
H     1.0    -0.15300    -1.38000    -0.31100
H     1.0     2.31700    -1.45800    -0.49900
H     1.0     3.68600     2.94700    -0.19800
N     7.0    -1.56000     1.02100     0.15400
C     6.0    -3.86000     1.15500     0.33600
H     1.0    -3.66600     2.20200     0.53200
C     6.0    -2.67300     0.33900     0.10100
C     6.0    -5.11700     0.65700     0.31200
C     6.0    -2.90600    -1.13600    -0.17200
O     8.0    -2.00500    -1.94700    -0.37700
C     6.0    -5.33600    -0.74300     0.04400
C     6.0    -4.30100    -1.58200    -0.18600
H     1.0    -5.96900     1.30200     0.49300
H     1.0    -6.35300    -1.12000     0.02900
H     1.0    -4.44600    -2.63700    -0.38700
H     1.0     4.26400    -0.22900    -0.47200

D1'-L-3HOK-O2
O     8.0    -1.49200     2.92000     0.66900
N     7.0     2.76300     3.02600     0.20200
H     1.0     2.41100     3.89700    -0.15700
C     6.0     0.34400     4.30100     1.21800
C     6.0    -0.55600     4.99100     2.27000
H     1.0    -1.54400     5.17700     1.85500
C     6.0    -0.77200     4.07200     3.47000
O     8.0    -1.86800     3.78500     3.91700
O     8.0     0.37600     3.62300     3.96200
H     1.0     0.20800     2.92100     4.64300
N     7.0    -0.01500     6.25400     2.78300
H     1.0     0.94100     6.12400     3.10200
H     1.0    -0.00300     6.95500     2.05000
C     6.0    -0.27600     3.02500     0.63700
C     6.0     0.55400     1.89900     0.13600
C     6.0     1.96600     1.90300     0.03200
C     6.0    -0.14800     0.68000    -0.13000
C     6.0     2.64600     0.68800    -0.21500
O     8.0     4.02000     0.78100    -0.29700
C     6.0     0.55800    -0.50200    -0.35700
C     6.0     1.95000    -0.49000    -0.39600
H     1.0     1.31500     4.09000     1.66500
H     1.0     0.50300     5.01300     0.39500
H     1.0     0.01400    -1.41100    -0.57500
H     1.0     2.49300    -1.40700    -0.60400
H     1.0     3.73400     2.86200    -0.02300
O     8.0    -0.76500     0.24000     2.49900
N     7.0    -1.50400     0.67800    -0.37900
C     6.0    -2.03600    -1.22900     3.86500
C     6.0    -1.19000    -0.73300     5.05800
H     1.0    -0.15300    -1.04700     4.93900
C     6.0    -1.13600     0.79400     5.12100
O     8.0    -0.11700     1.41100     5.36600
O     8.0    -2.31900     1.35000     4.90100
H     1.0    -2.20900     2.32600     4.73900
N     7.0    -1.66000    -1.21400     6.36100
H     1.0    -2.64200    -0.98800     6.49100
H     1.0    -1.56600    -2.22300     6.42400
C     6.0    -1.66500    -0.57200     2.53000
C     6.0    -2.49300    -0.88500     1.31900
C     6.0    -2.44400    -0.05100     0.08800
C     6.0    -3.44000    -1.86300     1.38700
H     1.0    -3.50600    -2.48300     2.27200
C     6.0    -3.68200    -0.07500    -0.81700
O     8.0    -3.91100     0.79400    -1.63000
C     6.0    -4.41700    -2.10400     0.34900
C     6.0    -4.55300    -1.25900    -0.69000
H     1.0    -3.09100    -1.02300     4.07200
H     1.0    -1.93000    -2.31700     3.79400
H     1.0    -5.08600    -2.95000     0.46500
H     1.0    -5.33200    -1.36800    -1.43600
O     8.0     4.18800    -0.68100     2.91600
O     8.0     4.78200    -1.13600     1.96900
H     1.0     4.41000    -0.08700    -0.15100

D1'-3HAA-O2
O     8.0     4.40700    -0.87100     2.82000
O     8.0     4.83900    -1.32400     1.79000
O     8.0    -1.32700     3.13900     0.92300
N     7.0     2.76300     3.02600     0.20200
H     1.0     2.33600     3.92900     0.08700
C     6.0    -0.22800     3.11000     0.42700
O     8.0     0.39100     4.28300     0.06500
H     1.0    -0.22300     4.98600     0.32600
C     6.0     0.56600     1.90000     0.13800
C     6.0     1.97600     1.91800     0.03400
C     6.0    -0.14000     0.65600     0.05600
C     6.0     2.64800     0.68600    -0.19300
O     8.0     4.01300     0.77800    -0.29700
C     6.0     0.56800    -0.52900    -0.15100
C     6.0     1.95200    -0.50100    -0.29500
H     1.0     0.03000    -1.46000    -0.23200
H     1.0     2.49300    -1.42500    -0.47500
H     1.0     3.73200     2.92200    -0.04900
O     8.0    -5.26800     1.36400    -1.35100
N     7.0    -1.51500     0.69000    -0.06900
C     6.0    -4.22800     0.77900    -1.16300
O     8.0    -3.35800     0.51000    -2.15500
H     1.0    -3.73500     0.91000    -2.95400
C     6.0    -3.82000     0.21400     0.16200
C     6.0    -2.41400     0.00500     0.54600
C     6.0    -4.81500    -0.08800     1.03100
C     6.0    -2.15300    -0.82000     1.79800
O     8.0    -1.05900    -1.29400     2.05800
C     6.0    -4.54800    -0.66900     2.32500
C     6.0    -3.29400    -0.99200     2.70800
H     1.0    -5.83800     0.12100     0.74000
H     1.0    -5.38700    -0.86400     2.98300
H     1.0    -3.07700    -1.46800     3.65600
H     1.0     4.39900    -0.10300    -0.26600

D5'-2AP-O2
N     7.0     1.26200    -2.33200    -0.04300
C     6.0     1.33200     0.05100    -0.46400
H     1.0     0.35800    -0.04300    -0.92900
C     6.0     1.94300    -1.11800     0.01000
C     6.0     1.95600     1.28300    -0.32200
C     6.0     3.20500    -1.01000     0.63000
O     8.0     3.80700    -2.13600     1.13000
C     6.0     3.19400     1.37000     0.32100
C     6.0     3.82100     0.22300     0.80200
H     1.0     1.47500     2.18000    -0.69500
H     1.0     3.67500     2.33300     0.44500
H     1.0     4.77900     0.26600     1.30500
N     7.0     1.46600    -7.06600     0.66900
C     6.0     1.32100    -4.69200     0.23100
H     1.0     0.27700    -4.72900    -0.05900
C     6.0     1.98800    -5.82600     0.62900
C     6.0     1.94100    -3.40700     0.21300
C     6.0     3.40800    -5.77400     1.11700
O     8.0     3.93800    -6.81100     1.54200
C     6.0     3.44700    -3.32900     0.42100
C     6.0     4.04300    -4.50300     1.09800
H     1.0     5.03300    -4.41200     1.52800
H     1.0     2.04900    -7.78400     1.07700
H     1.0     0.49300    -7.24500     0.48900
O     8.0     2.67800    -3.76800    -3.67200
O     8.0     3.81100    -3.68800    -3.26500
H     1.0     3.89400    -3.26400    -0.59300

D5'-L-3HOK-O2
O     8.0    -0.69700    -5.92600    -0.10600
N     7.0     1.44400    -7.01900     0.88000
H     1.0     0.47200    -7.17000     0.63300
C     6.0    -0.61100    -4.06100    -1.53300
C     6.0    -0.69500    -4.78800    -2.91900
H     1.0     0.31400    -5.04900    -3.24400
C     6.0    -1.44000    -6.11600    -2.83300
O     8.0    -0.93700    -7.20100    -2.95600
O     8.0    -2.76000    -5.93100    -2.61900
H     1.0    -3.16000    -6.81200    -2.57600
N     7.0    -1.31300    -3.97100    -3.95700
H     1.0    -2.22200    -3.63300    -3.65000
H     1.0    -0.74800    -3.15200    -4.15000
C     6.0    -0.04600    -4.93400    -0.43400
C     6.0     1.30700    -4.70700     0.15200
C     6.0     1.96800    -5.81500     0.71700
C     6.0     1.94100    -3.40700     0.21300
C     6.0     3.40100    -5.74900     1.19800
O     8.0     3.91900    -6.76800     1.67200
C     6.0     3.45300    -3.34000     0.42000
C     6.0     4.06100    -4.50500     1.09500
H     1.0    -1.62900    -3.78500    -1.25000
H     1.0    -0.03100    -3.15300    -1.67400
H     1.0     5.05900    -4.40500     1.50300
H     1.0     2.05800    -7.73200     1.25500
O     8.0    -0.12000     0.90000    -1.95100
N     7.0     1.28400    -2.30100     0.05100
C     6.0    -1.15100    -0.43200    -0.25000
C     6.0    -2.52700    -0.19600    -0.90900
H     1.0    -2.59800     0.86300    -1.17300
C     6.0    -2.66000    -1.02400    -2.20600
O     8.0    -3.34500    -2.01500    -2.27600
O     8.0    -1.94900    -0.59800    -3.26100
H     1.0    -1.38400     0.15700    -2.99100
N     7.0    -3.56900    -0.49500     0.06600
H     1.0    -4.46200    -0.16100    -0.28300
H     1.0    -3.67100    -1.50500     0.13600
C     6.0     0.02600     0.21300    -0.94800
C     6.0     1.38600     0.12100    -0.32400
C     6.0     1.96600    -1.08600     0.13000
C     6.0     2.10200     1.31800    -0.22300
C     6.0     3.25200    -1.02000     0.70000
O     8.0     3.83000    -2.17100     1.15900
C     6.0     3.35000     1.35500     0.39000
C     6.0     3.93200     0.18000     0.85800
H     1.0    -0.93900    -1.49200    -0.10000
H     1.0    -1.19800    -0.00300     0.75800
H     1.0     1.65400     2.22300    -0.61400
H     1.0     3.87800     2.29500     0.49100
H     1.0     4.90600     0.17100     1.32900
O     8.0     2.73100    -3.53300    -3.75000
O     8.0     3.77000    -3.83500    -3.21700
H     1.0     3.89500    -3.26400    -0.59300

D5'-3HAA-O2
N     7.0     1.26200    -2.33200    -0.04300
C     6.0     1.33200     0.05100    -0.46400
H     1.0     0.35800    -0.04300    -0.92900
C     6.0     1.94300    -1.11800     0.01000
C     6.0     1.95600     1.28300    -0.32200
C     6.0     3.20500    -1.01000     0.63000
O     8.0     3.80700    -2.13600     1.13000
C     6.0     3.19400     1.37000     0.32100
C     6.0     3.82100     0.22300     0.80200
H     1.0     1.47500     2.18000    -0.69500
H     1.0     3.67500     2.33300     0.44500
H     1.0     4.77900     0.26600     1.30500
N     7.0     1.46600    -7.06600     0.66900
C     6.0     1.32100    -4.69200     0.23100
H     1.0     0.27700    -4.72900    -0.05900
C     6.0     1.98800    -5.82600     0.62900
C     6.0     1.94100    -3.40700     0.21300
C     6.0     3.40800    -5.77400     1.11700
O     8.0     3.93800    -6.81100     1.54200
C     6.0     3.44700    -3.32900     0.42100
C     6.0     4.04300    -4.50300     1.09800
H     1.0     5.03300    -4.41200     1.52800
H     1.0     2.04900    -7.78400     1.07700
H     1.0     0.49300    -7.24500     0.48900
O     8.0     2.67800    -3.76800    -3.67200
O     8.0     3.81100    -3.68800    -3.26500
H     1.0     3.89400    -3.26400    -0.59300


TRANSITION STATES

D1'-2AP-O2-ts
O     8.0     3.56300    -3.17600     1.64700
O     8.0     2.61800    -2.36000     1.53100
N     7.0     0.58600    -3.46100    -0.87300
C     6.0    -0.17600    -2.15200    -2.65000
H     1.0     0.07500    -2.99500    -3.28200
C     6.0     0.05700    -2.33100    -1.22200
C     6.0    -0.68900    -1.00500    -3.14800
C     6.0    -0.26300    -1.15900    -0.30500
O     8.0    -0.06200    -1.21700     0.90300
C     6.0    -0.99900     0.10800    -2.27800
C     6.0    -0.78800     0.04800    -0.94300
H     1.0    -0.86700    -0.90200    -4.21200
H     1.0    -1.40400     1.01200    -2.72000
H     1.0    -1.00800     0.87800    -0.28200
N     7.0     2.78900    -6.93800     1.58900
C     6.0     1.81300    -5.04000     0.43400
H     1.0     2.49300    -5.10600    -0.40700
C     6.0     1.89100    -5.93000     1.47400
C     6.0     0.86300    -3.94100     0.43000
C     6.0     0.87800    -5.89300     2.57700
O     8.0     0.96200    -6.69000     3.50600
C     6.0    -0.21500    -4.00600     1.44500
C     6.0    -0.18300    -4.90100     2.45000
H     1.0    -1.00700    -3.27500     1.38700
H     1.0    -0.95300    -4.92500     3.21200
H     1.0     2.76100    -7.45300     2.45800
H     1.0     3.62900    -6.95000     1.03700
H     1.0     1.61100    -3.00900     0.99000

D1'-L-3HOK-O2-ts
O     8.0     3.28300    -3.24600     2.19500
O     8.0     2.51700    -2.38500     1.70300
H     1.0     1.62000    -2.99500     1.01900
O     8.0     3.34200    -4.06400    -1.07900
N     7.0     2.79500    -6.87800     1.69600
H     1.0     3.66500    -6.92400     1.17200
C     6.0     2.93500    -6.38300    -1.46500
C     6.0     4.28000    -6.53000    -2.19000
H     1.0     4.51100    -5.57800    -2.67400
C     6.0     5.40100    -6.76100    -1.18000
O     8.0     5.23900    -6.95300     0.00900
O     8.0     6.61900    -6.72300    -1.73000
H     1.0     7.25500    -6.86800    -1.01300
N     7.0     4.31800    -7.57100    -3.21800
H     1.0     3.98000    -8.45100    -2.83700
H     1.0     3.67400    -7.31100    -3.96100
C     6.0     2.78500    -5.07500    -0.70100
C     6.0     1.81300    -5.04000     0.43400
C     6.0     1.87600    -5.91800     1.50400
C     6.0     0.85300    -3.93000     0.43000
C     6.0     0.83000    -5.87100     2.58500
O     8.0     0.89000    -6.66800     3.51400
C     6.0    -0.22700    -3.98000     1.43500
C     6.0    -0.21700    -4.87100     2.44500
H     1.0     2.72200    -7.25000    -0.83800
H     1.0     2.16000    -6.34800    -2.23900
H     1.0    -1.00800    -3.23900     1.35600
H     1.0    -0.99400    -4.88000     3.20000
H     1.0     2.69800    -7.39400     2.56100
O     8.0     0.28300    -3.08400    -4.86500
N     7.0     0.53000    -3.48300    -0.87100
C     6.0    -0.64700    -4.65000    -3.34300
C     6.0    -0.82700    -5.59500    -4.54100
H     1.0    -1.40900    -5.10500    -5.32200
C     6.0     0.51800    -5.97900    -5.15300
O     8.0     1.48000    -6.32700    -4.50600
O     8.0     0.50400    -5.96100    -6.49100
H     1.0     1.37900    -6.25300    -6.79100
N     7.0    -1.48600    -6.86600    -4.21400
H     1.0    -1.03900    -7.29600    -3.41000
H     1.0    -2.45900    -6.70900    -3.97600
C     6.0    -0.09100    -3.29100    -3.72700
C     6.0    -0.09400    -2.15600    -2.73000
C     6.0     0.11600    -2.33300    -1.28300
C     6.0    -0.26700    -0.90700    -3.23700
C     6.0    -0.02000    -1.10400    -0.39700
O     8.0     0.02600    -1.20000     0.82300
C     6.0    -0.30600     0.26800    -2.40400
C     6.0    -0.17700     0.18800    -1.06100
H     1.0     0.01200    -5.09500    -2.59500
H     1.0    -1.61200    -4.51000    -2.84100
H     1.0    -0.36800    -0.79800    -4.31000
H     1.0    -0.45000     1.23200    -2.88100
H     1.0    -0.21800     1.05700    -0.41500

D1'-3HAA-O2-ts
O     8.0     3.10300    -4.02200    -1.29400
N     7.0     2.60200    -7.03000     1.61500
H     1.0     3.35800    -7.20900     0.97500
C     6.0     2.87300    -4.97000    -0.58200
O     8.0     3.63600    -6.10900    -0.67300
H     1.0     4.30300    -5.92100    -1.35000
C     6.0     1.81300    -5.04000     0.43400
C     6.0     1.77400    -5.99700     1.44100
C     6.0     0.85000    -3.92500     0.43000
C     6.0     0.70300    -5.94800     2.50900
O     8.0     0.70600    -6.79800     3.39100
C     6.0    -0.23100    -3.96500     1.42800
C     6.0    -0.27900    -4.88700     2.40900
H     1.0    -0.98000    -3.18900     1.36100
H     1.0    -1.06300    -4.88100     3.15700
H     1.0     2.42100    -7.61000     2.42500
O     8.0    -0.37200    -3.22100    -4.78900
N     7.0     0.48400    -3.47500    -0.85000
C     6.0    -0.52400    -3.29600    -3.59400
O     8.0    -1.00600    -4.39800    -2.99000
H     1.0    -1.14600    -5.04900    -3.69500
C     6.0    -0.28200    -2.15000    -2.65900
C     6.0     0.07400    -2.32100    -1.24200
C     6.0    -0.39300    -0.90400    -3.18500
C     6.0     0.08100    -1.07300    -0.37200
O     8.0     0.17800    -1.15600     0.84600
C     6.0    -0.23200     0.28400    -2.38400
C     6.0     0.00100     0.21700    -1.05500
H     1.0    -0.61200    -0.80900    -4.24200
H     1.0    -0.32300     1.24800    -2.87300
H     1.0     0.09400     1.09700    -0.43100
O     8.0     3.41400    -3.25800     2.04200
O     8.0     2.56100    -2.41000     1.68500
H     1.0     1.63400    -2.99400     1.03900

D1'-3HAAi-O2-ts
O     8.0     3.09800    -4.00300    -1.25100
N     7.0     2.66800    -6.98400     1.56100
H     1.0     3.26000    -7.06100     0.71500
C     6.0     2.94200    -5.05700    -0.61400
O     8.0     3.61000    -6.13400    -0.70500
C     6.0     1.81300    -5.04000     0.43400
C     6.0     1.76500    -5.98200     1.45700
C     6.0     0.86000    -3.93800     0.43000
C     6.0     0.70300    -5.97600     2.49600
O     8.0     0.66400    -6.86500     3.36200
C     6.0    -0.22400    -3.97700     1.43000
C     6.0    -0.26900    -4.90200     2.41300
H     1.0    -0.97100    -3.19900     1.35800
H     1.0    -1.05300    -4.89800     3.16300
H     1.0     2.41900    -7.72600     2.19600
O     8.0    -2.21700    -3.65900    -2.57400
N     7.0     0.41300    -3.48100    -0.84500
C     6.0    -1.31200    -3.19900    -3.30300
O     8.0    -1.06700    -3.38300    -4.50900
C     6.0    -0.48600    -2.11500    -2.57200
C     6.0     0.04900    -2.30300    -1.20100
C     6.0    -0.37600    -0.87900    -3.13700
C     6.0     0.26500    -1.05200    -0.35200
O     8.0     0.31100    -1.09800     0.87700
C     6.0     0.11900     0.25100    -2.40900
C     6.0     0.43400     0.19300    -1.08600
H     1.0    -0.69400    -0.76200    -4.16800
H     1.0     0.20400     1.20300    -2.93200
H     1.0     0.73700     1.06200    -0.51300
O     8.0     3.23600    -3.36900     2.36000
O     8.0     2.55400    -2.45900     1.80600
H     1.0     1.64700    -3.06000     1.03300

D2'-2AP-O2-ts
O     8.0     3.53600    -3.85400    -1.35400
O     8.0     3.01600    -5.02300    -1.40600
N     7.0     0.26300    -2.47200    -1.49300
H     1.0    -0.26600    -1.77500    -1.98800
C     6.0     1.31600    -0.83100    -0.05100
H     1.0     0.88200     0.00700    -0.58300
C     6.0     1.04300    -2.13500    -0.43500
C     6.0     2.18400    -0.55400     1.02400
C     6.0     1.59600    -3.23900     0.33900
O     8.0     1.24300    -4.45000     0.04100
C     6.0     2.71900    -1.64600     1.79400
C     6.0     2.41400    -2.93200     1.46700
H     1.0     3.34300    -1.43000     2.64800
H     1.0     2.78500    -3.76700     2.04900
H     1.0    -0.01300    -3.43900    -1.57200
N     7.0     2.33100     0.75100     1.36400
C     6.0     3.11700     2.71800     2.37400
H     1.0     2.08600     3.05300     2.38200
C     6.0     3.35800     1.38800     1.85700
C     6.0     4.12500     3.49500     2.84100
C     6.0     4.79400     0.89300     1.80700
O     8.0     5.08500    -0.20700     1.35200
C     6.0     5.49300     3.03600     2.79700
C     6.0     5.81500     1.82200     2.29400
H     1.0     3.91500     4.47900     3.24300
H     1.0     6.27200     3.69200     3.17100
H     1.0     6.83700     1.46600     2.24600
H     1.0     2.06700    -4.92200    -0.67600

D2'-L-3HOK-O2-ts
O     8.0     1.43300     1.49900    -0.31900
N     7.0     0.26300    -2.47200    -1.49300
H     1.0    -0.35900    -1.81900    -1.93300
C     6.0     0.54900     0.39600    -2.21600
C     6.0     0.91400     1.65500    -3.04300
H     1.0     0.61500     2.55300    -2.50800
C     6.0     2.42900     1.74700    -3.21000
O     8.0     3.08500     2.72900    -2.91800
O     8.0     2.93600     0.62300    -3.69900
H     1.0     3.93000     0.64200    -3.65600
N     7.0     0.32200     1.68300    -4.38200
H     1.0     0.53200     0.82700    -4.88600
H     1.0    -0.68700     1.77800    -4.32700
C     6.0     1.12600     0.41900    -0.79600
C     6.0     1.38500    -0.82700    -0.03800
C     6.0     1.04100    -2.13600    -0.43800
C     6.0     2.13700    -0.67200     1.17100
C     6.0     1.53000    -3.29300     0.30500
O     8.0     1.15300    -4.47700    -0.08200
C     6.0     2.62800    -1.80900     1.87200
C     6.0     2.33500    -3.07600     1.44500
H     1.0     0.90100    -0.48200    -2.75700
H     1.0    -0.54700     0.34300    -2.14800
H     1.0     3.19800    -1.64300     2.77800
H     1.0     2.69000    -3.94600     1.98100
H     1.0     0.05000    -3.46000    -1.55600
O     8.0     4.48600     0.01400    -0.00700
N     7.0     2.23800     0.51600     1.79800
C     6.0     6.59100     1.06600     0.33100
C     6.0     6.94400     0.66000    -1.11700
H     1.0     6.92000    -0.42500    -1.22000
C     6.0     5.90700     1.17400    -2.11400
O     8.0     5.51600     0.52100    -3.06100
O     8.0     5.50200     2.40800    -1.83300
H     1.0     4.71100     2.64100    -2.38800
N     7.0     8.26100     1.12600    -1.56200
H     1.0     8.36800     2.12200    -1.39200
H     1.0     9.00100     0.64200    -1.06600
C     6.0     5.16200     0.69600     0.73500
C     6.0     4.60900     1.24800     2.01800
C     6.0     3.15900     1.22500     2.32500
C     6.0     5.43100     1.90200     2.88400
H     1.0     6.49400     1.94100     2.68100
C     6.0     2.64300     2.17000     3.42100
O     8.0     1.46000     2.39000     3.56700
C     6.0     4.97000     2.59500     4.06500
C     6.0     3.65600     2.74300     4.32200
H     1.0     6.72900     2.14500     0.43700
H     1.0     7.30000     0.58100     1.01100
H     1.0     5.71300     3.04200     4.71700
H     1.0     3.28400     3.31600     5.16200
O     8.0     3.75100    -4.20700    -1.16400
O     8.0     3.05600    -5.28700    -1.24300
H     1.0     2.07100    -5.03200    -0.67000

D2'-3HAA-O2-ts
O     8.0     3.56600    -3.97100    -1.37400
O     8.0     2.99600    -5.11900    -1.41400
O     8.0     1.34400     1.50600    -0.58100
N     7.0     0.26300    -2.47200    -1.49300
H     1.0    -0.18500    -1.76800    -2.05600
C     6.0     0.93700     0.38500    -0.77100
O     8.0    -0.01500     0.15500    -1.73400
H     1.0    -0.18800     1.01900    -2.13700
C     6.0     1.36200    -0.82400    -0.04800
C     6.0     1.03300    -2.13900    -0.44800
C     6.0     2.20800    -0.64200     1.08800
C     6.0     1.55000    -3.28200     0.30700
O     8.0     1.17600    -4.47400    -0.05000
C     6.0     2.70800    -1.76900     1.80200
C     6.0     2.37400    -3.04100     1.43100
H     1.0     3.32700    -1.58800     2.67000
H     1.0     2.73300    -3.90200     1.98100
H     1.0     0.08300    -3.45700    -1.62200
O     8.0     1.88300     3.97900     3.93600
N     7.0     2.35000     0.58400     1.65000
C     6.0     2.09600     2.85300     3.55600
O     8.0     1.28200     1.82100     3.85100
H     1.0     0.54800     2.19700     4.36100
C     6.0     3.31100     2.46200     2.77400
C     6.0     3.40500     1.24600     1.96400
C     6.0     4.37400     3.30400     2.84700
C     6.0     4.75600     0.90000     1.33700
O     8.0     4.91900    -0.14900     0.73900
C     6.0     5.62300     3.03400     2.17700
C     6.0     5.81100     1.90900     1.45400
H     1.0     4.27100     4.20800     3.43500
H     1.0     6.42500     3.75800     2.28000
H     1.0     6.74900     1.67900     0.96400
H     1.0     2.03400    -4.96900    -0.72200

D5'-2AP-O2-ts
N     7.0     1.25500    -2.31300    -0.13700
C     6.0     1.24800     0.07800    -0.37300
H     1.0     0.22600    -0.00700    -0.72200
C     6.0     1.91900    -1.12100    -0.04900
C     6.0     1.87400     1.30100    -0.23800
C     6.0     3.26200    -1.01700     0.40800
O     8.0     3.96500    -2.13500     0.73500
C     6.0     3.19500     1.37400     0.23500
C     6.0     3.88900     0.21700     0.56000
H     1.0     1.34300     2.21100    -0.49200
H     1.0     3.68100     2.33600     0.34000
H     1.0     4.90900     0.24300     0.92200
N     7.0     1.43500    -7.06000     0.61600
C     6.0     1.32100    -4.68700     0.15100
H     1.0     0.28300    -4.71200    -0.16000
C     6.0     1.97000    -5.82300     0.57100
C     6.0     1.95800    -3.41500     0.13900
C     6.0     3.38200    -5.76000     1.06600
O     8.0     3.93700    -6.79300     1.49800
C     6.0     3.39500    -3.37100     0.37300
C     6.0     4.02200    -4.49200     1.03100
H     1.0     5.01900    -4.39400     1.44200
H     1.0     2.02200    -7.80500     0.96100
H     1.0     0.50300    -7.25300     0.29800
O     8.0     2.83200    -3.53100    -2.67800
O     8.0     3.97600    -3.72900    -2.14600
H     1.0     3.80300    -3.60700    -0.94500

D5'-L-3HOK-O2-ts
O     8.0    -0.74500    -5.83400    -0.15700
N     7.0     1.37100    -6.97400     0.82100
H     1.0     0.39700    -7.09900     0.56300
C     6.0    -0.61600    -3.97800    -1.59400
C     6.0    -0.72300    -4.71500    -2.97000
H     1.0     0.27600    -5.01900    -3.28900
C     6.0    -1.52500    -6.00900    -2.87600
O     8.0    -1.07300    -7.11700    -3.00200
O     8.0    -2.83600    -5.76800    -2.65400
H     1.0    -3.27200    -6.63000    -2.60900
N     7.0    -1.30400    -3.88100    -4.01600
H     1.0    -2.18200    -3.47300    -3.70500
H     1.0    -0.67900    -3.11500    -4.24300
C     6.0    -0.07300    -4.85600    -0.48800
C     6.0     1.28300    -4.65800     0.09700
C     6.0     1.92400    -5.78000     0.66200
C     6.0     1.95800    -3.38300     0.13700
C     6.0     3.35100    -5.72900     1.13600
O     8.0     3.88300    -6.75600     1.60300
C     6.0     3.39500    -3.37000     0.37200
C     6.0     4.02200    -4.49200     1.03100
H     1.0    -1.62600    -3.67200    -1.31300
H     1.0    -0.00900    -3.09200    -1.75100
H     1.0     5.03100    -4.39800     1.41100
H     1.0     1.96300    -7.71000     1.18600
O     8.0    -0.26600     1.14800    -1.66000
N     7.0     1.29800    -2.23800    -0.06000
C     6.0    -1.16700    -0.45100    -0.12900
C     6.0    -2.57300    -0.19800    -0.71100
H     1.0    -2.70000     0.88100    -0.83600
C     6.0    -2.71100    -0.86400    -2.09800
O     8.0    -3.32700    -1.88800    -2.26500
O     8.0    -2.08400    -0.25900    -3.11800
H     1.0    -1.55500     0.49000    -2.77800
N     7.0    -3.56600    -0.66800     0.24700
H     1.0    -4.48400    -0.33000    -0.02600
H     1.0    -3.62500    -1.68100     0.18500
C     6.0    -0.04600     0.32700    -0.78000
C     6.0     1.35800     0.19000    -0.26700
C     6.0     1.97700    -1.05600     0.04600
C     6.0     2.08800     1.37100    -0.16100
C     6.0     3.33300    -1.00800     0.47200
O     8.0     3.99100    -2.15800     0.76000
C     6.0     3.40400     1.37900     0.31000
C     6.0     4.03100     0.18400     0.63100
H     1.0    -0.91000    -1.51100    -0.11900
H     1.0    -1.19400    -0.15200     0.92700
H     1.0     1.60700     2.29700    -0.44700
H     1.0     3.93900     2.31500     0.40700
H     1.0     5.05500     0.14600     0.98200
O     8.0     2.81800    -3.36600    -2.67700
O     8.0     3.94600    -3.66800    -2.16200
H     1.0     3.79000    -3.58900    -0.97100

D5'-3HAA-O2-ts
N     7.0     1.28200    -2.25900    -0.01900
C     6.0     1.31100     0.15600    -0.22500
C     6.0    -0.09100     0.23700    -0.74600
O     8.0    -0.35600    -0.68900    -1.67800
H     1.0    -1.28700    -0.58900    -1.92500
O     8.0    -0.87800     1.08800    -0.40700
C     6.0     1.96400    -1.07700     0.04400
C     6.0     1.96500     1.35700     0.01900
C     6.0     3.31200    -1.01100     0.48900
O     8.0     3.98900    -2.15700     0.75800
C     6.0     3.28600     1.38200     0.48100
C     6.0     3.96600     0.19600     0.71300
H     1.0     1.42700     2.27900    -0.16100
H     1.0     3.78000     2.33100     0.65000
H     1.0     4.98900     0.18000     1.06900
N     7.0     1.44000    -7.04100     0.74700
C     6.0     1.27500    -4.67000     0.16000
C     6.0    -0.09400    -4.73100    -0.41000
O     8.0    -0.60300    -3.96000    -1.17500
O     8.0    -0.79300    -5.84700     0.01100
H     1.0    -1.64400    -5.79900    -0.45000
C     6.0     1.93200    -5.80300     0.64700
C     6.0     1.95500    -3.38500     0.16700
C     6.0     3.36000    -5.73500     1.12300
O     8.0     3.90200    -6.76300     1.58000
C     6.0     3.39500    -3.37100     0.37300
C     6.0     4.02200    -4.49200     1.03100
H     1.0     5.03000    -4.40000     1.41700
H     1.0     2.06200    -7.73500     1.13700
H     1.0     0.47300    -7.23100     0.54200
O     8.0     2.81500    -3.56000    -2.67200
O     8.0     3.96400    -3.74400    -2.14700
H     1.0     3.80200    -3.61000    -0.97200

PRODUCTS

D1'-2AP*-HO2
O     8.0     3.13700    -3.15500     2.78600
O     8.0     3.20500    -2.00000     2.14100
N     7.0     0.51900    -3.17400    -0.70500
C     6.0    -0.70400    -1.57200    -1.96900
H     1.0    -0.78900    -2.31200    -2.75600
C     6.0    -0.04100    -1.96100    -0.77400
C     6.0    -1.23600    -0.31600    -2.10900
C     6.0     0.13100    -0.95700     0.31100
O     8.0     0.74900    -1.22800     1.36700
C     6.0    -1.09700     0.65200    -1.07200
C     6.0    -0.43600     0.35100     0.08300
H     1.0    -1.76200    -0.04900    -3.01900
H     1.0    -1.51600     1.64200    -1.21300
H     1.0    -0.30300     1.07600     0.87700
N     7.0     2.94800    -6.62700     1.51800
C     6.0     1.72200    -4.92200     0.31800
H     1.0     2.35000    -4.95800    -0.56400
C     6.0     1.96600    -5.71600     1.40700
C     6.0     0.69200    -3.93800     0.35000
C     6.0     1.07800    -5.63800     2.62500
O     8.0     1.29600    -6.36600     3.58000
C     6.0    -0.20800    -3.88000     1.51600
C     6.0    -0.03500    -4.68700     2.57300
H     1.0    -1.03400    -3.18200     1.47700
H     1.0    -0.69300    -4.67100     3.43300
H     1.0     3.05700    -7.06900     2.42000
H     1.0     3.69700    -6.67900     0.84900
H     1.0     2.27600    -1.78100     1.86100

D1'-L-3HOK*-HO2
O     8.0     3.00700    -3.23700     2.98100
O     8.0     3.09300    -1.98900     2.55300
H     1.0     2.25800    -1.80500     2.05100
O     8.0     3.33900    -3.96900    -1.17300
N     7.0     2.96300    -6.60200     1.53000
H     1.0     3.70000    -6.71800     0.83700
C     6.0     2.57500    -6.15200    -1.78000
C     6.0     3.80900    -6.34100    -2.67000
H     1.0     4.07800    -5.36300    -3.08200
C     6.0     5.00600    -6.75600    -1.81800
O     8.0     4.96900    -6.95800    -0.61900
O     8.0     6.13900    -6.86500    -2.51700
H     1.0     6.83600    -7.10400    -1.88700
N     7.0     3.63600    -7.26000    -3.79500
H     1.0     3.25100    -8.14300    -3.47400
H     1.0     2.95800    -6.86000    -4.43600
C     6.0     2.64400    -4.91900    -0.89300
C     6.0     1.73900    -4.90400     0.31200
C     6.0     1.97700    -5.71300     1.41000
C     6.0     0.69200    -3.93800     0.35000
C     6.0     1.07000    -5.64200     2.62200
O     8.0     1.26900    -6.39100     3.56200
C     6.0    -0.20700    -3.88000     1.51400
C     6.0    -0.03700    -4.68500     2.57300
H     1.0     2.36400    -7.04800    -1.19000
H     1.0     1.71300    -5.99200    -2.44000
H     1.0    -1.03100    -3.18000     1.46900
H     1.0    -0.69700    -4.66800     3.43000
H     1.0     3.01800    -7.08700     2.41600
O     8.0    -0.87800    -2.00500    -4.43500
N     7.0     0.46100    -3.23300    -0.73900
C     6.0    -1.18800    -3.92700    -3.07200
C     6.0    -1.48900    -4.71400    -4.35700
H     1.0    -2.13400    -4.12900    -5.01200
C     6.0    -0.20400    -5.01600    -5.12500
O     8.0     0.79300    -5.48200    -4.61700
O     8.0    -0.30700    -4.77000    -6.43500
H     1.0     0.53500    -5.02600    -6.84500
N     7.0    -2.11800    -6.02300    -4.13700
H     1.0    -1.60500    -6.54600    -3.43400
H     1.0    -3.06800    -5.90400    -3.80100
C     6.0    -0.84900    -2.46400    -3.30800
C     6.0    -0.55000    -1.55600    -2.14200
C     6.0     0.01600    -1.99500    -0.89600
C     6.0    -0.81100    -0.21300    -2.33300
C     6.0     0.29800    -0.98100     0.16600
O     8.0     0.79700    -1.32800     1.26000
C     6.0    -0.55300     0.75500    -1.32900
C     6.0    -0.01100     0.39300    -0.12900
H     1.0    -0.37400    -4.39900    -2.51900
H     1.0    -2.06200    -3.96800    -2.41000
H     1.0    -1.21700     0.09200    -3.28900
H     1.0    -0.78600     1.79400    -1.53000
H     1.0     0.20500     1.11500     0.64900

D1'-3HAA*-HO2
O     8.0     2.75700    -4.04500    -1.66100
N     7.0     2.75900    -6.73500     1.58100
H     1.0     3.47100    -6.91000     0.88900
C     6.0     2.67100    -4.89200    -0.81100
O     8.0     3.52200    -5.97600    -0.82800
H     1.0     4.11000    -5.82900    -1.58400
C     6.0     1.72200    -4.92200     0.31800
C     6.0     1.85700    -5.77900     1.40900
C     6.0     0.67600    -3.92200     0.35100
C     6.0     0.91200    -5.68800     2.60200
O     8.0     1.05600    -6.46600     3.52800
C     6.0    -0.23300    -3.84900     1.50700
C     6.0    -0.13600    -4.67800     2.55500
H     1.0    -1.01600    -3.10500     1.45400
H     1.0    -0.81100    -4.63600     3.40000
H     1.0     2.72800    -7.22600     2.46700
O     8.0    -1.87300    -2.00600    -3.95600
N     7.0     0.44000    -3.15900    -0.67100
C     6.0    -1.40100    -2.38700    -2.91100
O     8.0    -1.39500    -3.69100    -2.56000
H     1.0    -1.78700    -4.16800    -3.30700
C     6.0    -0.81200    -1.48000    -1.88400
C     6.0    -0.02300    -1.92700    -0.77800
C     6.0    -1.07400    -0.13200    -2.03700
C     6.0     0.44300    -0.92500     0.23200
O     8.0     1.06600    -1.29000     1.25300
C     6.0    -0.59200     0.83200    -1.11900
C     6.0     0.14100     0.45600    -0.02900
H     1.0    -1.66900     0.17300    -2.88900
H     1.0    -0.81900     1.87900    -1.28700
H     1.0     0.51200     1.17600     0.69200
O     8.0     3.14000    -3.38900     2.82300
O     8.0     3.40300    -2.27100     2.16300
H     1.0     2.53000    -1.93800     1.82300

D1'-3HAAi*-HO2
O     8.0     2.69500    -3.91800    -1.63400
N     7.0     2.93800    -6.63400     1.51900
H     1.0     3.63200    -6.52800     0.76000
C     6.0     2.85400    -4.79800    -0.77100
O     8.0     3.80700    -5.63600    -0.69900
C     6.0     1.80600    -4.85500     0.35300
C     6.0     1.96500    -5.69500     1.44200
C     6.0     0.69200    -3.93800     0.35000
C     6.0     1.06100    -5.63700     2.63100
O     8.0     1.26700    -6.36400     3.61100
C     6.0    -0.20400    -3.88000     1.51100
C     6.0    -0.04000    -4.68400     2.57700
H     1.0    -1.03000    -3.18300     1.44600
H     1.0    -0.70500    -4.66000     3.43300
H     1.0     3.10500    -7.01400     2.43800
O     8.0    -1.53700    -4.17600    -2.22600
N     7.0     0.36200    -3.23300    -0.68800
C     6.0    -1.80700    -3.04900    -2.69700
O     8.0    -2.54100    -2.74900    -3.66300
C     6.0    -1.17500    -1.85400    -1.93300
C     6.0    -0.23500    -2.06400    -0.87000
C     6.0    -1.60200    -0.57700    -2.20800
C     6.0     0.18700    -0.92200    -0.01700
O     8.0     0.91900    -1.11500     1.00400
C     6.0    -1.14100     0.53300    -1.46200
C     6.0    -0.27700     0.37600    -0.40500
H     1.0    -2.31500    -0.47000    -3.01800
H     1.0    -1.49200     1.53000    -1.71800
H     1.0     0.06000     1.21400     0.19600
O     8.0     1.31600     1.83100     2.30300
O     8.0     1.75300     0.62400     2.63300
H     1.0     1.38400    -0.04400     1.91600

D2'-2AP*-HO2
O     8.0     5.73700     2.06200     1.78200
O     8.0     6.18600     1.00100     1.13400
N     7.0     2.79900     2.30500     1.45000
H     1.0     2.41300     3.09900     1.93300
C     6.0     0.62700     1.65000     0.63800
H     1.0     0.13200     2.49500     1.10300
C     6.0     1.99100     1.47800     0.76100
C     6.0    -0.18900     0.71300    -0.04400
C     6.0     2.64700     0.32000     0.07900
O     8.0     3.86900     0.14500     0.13900
C     6.0     0.45300    -0.41000    -0.72400
C     6.0     1.78900    -0.57700    -0.67900
H     1.0    -0.16700    -1.08100    -1.30300
H     1.0     2.28800    -1.38600    -1.19700
H     1.0     3.80300     2.15000     1.51400
N     7.0    -1.48800     0.97600    -0.13800
C     6.0    -3.73500     0.64500    -0.79800
H     1.0    -3.73900     1.67300    -1.13900
C     6.0    -2.50500     0.13700    -0.27500
C     6.0    -4.84900    -0.14000    -0.88100
C     6.0    -2.46800    -1.27900     0.23500
O     8.0    -1.44400    -1.76300     0.72900
C     6.0    -4.83500    -1.48800    -0.39600
C     6.0    -3.71300    -2.02800     0.14700
H     1.0    -5.76300     0.26000    -1.30400
H     1.0    -5.74200    -2.08000    -0.46500
H     1.0    -3.68400    -3.04000     0.53000
H     1.0     5.37400     0.60200     0.72000

D2'-L-3HOK*-HO2
O     8.0    -1.01600     3.37700     0.90800
N     7.0     3.01100     2.22400     1.42600
H     1.0     2.82500     3.04900     1.96300
C     6.0     0.61400     3.59300     2.61400
C     6.0    -0.42500     4.40800     3.42300
H     1.0    -0.80800     5.22200     2.81000
C     6.0    -1.64600     3.56700     3.78600
O     8.0    -2.78900     3.96200     3.64800
O     8.0    -1.31200     2.38400     4.28200
H     1.0    -2.12900     1.84000     4.46600
N     7.0     0.09700     4.97200     4.66900
H     1.0     0.54200     4.25500     5.23300
H     1.0     0.77900     5.69900     4.48200
C     6.0     0.02800     2.94400     1.35500
C     6.0     0.70000     1.77000     0.72600
C     6.0     2.06400     1.51500     0.78800
C     6.0    -0.13000     0.87600    -0.06600
C     6.0     2.66500     0.34000     0.05900
O     8.0     3.88800     0.16400     0.15500
C     6.0     0.47400    -0.24200    -0.78000
C     6.0     1.79300    -0.51400    -0.70600
H     1.0     1.06800     2.83600     3.26000
H     1.0     1.39800     4.30200     2.31200
H     1.0    -0.19500    -0.89300    -1.32500
H     1.0     2.24700    -1.36400    -1.20300
H     1.0     3.95800     1.87800     1.33700
O     8.0    -2.98200    -0.55100     1.61700
N     7.0    -1.43200     0.94600     0.00200
C     6.0    -5.31100    -0.04500     1.57300
C     6.0    -5.29600    -0.06900     3.12100
H     1.0    -4.84800    -0.99700     3.47300
C     6.0    -4.40900     1.04900     3.66400
O     8.0    -3.49400     0.86400     4.44400
O     8.0    -4.74900     2.23200     3.17300
H     1.0    -4.09700     2.92800     3.46400
N     7.0    -6.61700     0.07500     3.73800
H     1.0    -7.08000     0.91200     3.39400
H     1.0    -7.20500    -0.72100     3.51400
C     6.0    -3.91400    -0.13200     0.95900
C     6.0    -3.71100     0.32800    -0.44800
C     6.0    -2.38500     0.70700    -0.86500
C     6.0    -4.73800     0.34700    -1.36500
H     1.0    -5.73500     0.05500    -1.05900
C     6.0    -2.12400     1.01900    -2.31800
O     8.0    -0.98300     1.24700    -2.72300
C     6.0    -4.52700     0.71600    -2.72500
C     6.0    -3.28900     1.05100    -3.18300
H     1.0    -5.81600     0.86000     1.22900
H     1.0    -5.90300    -0.90000     1.22100
H     1.0    -5.37200     0.71200    -3.40300
H     1.0    -3.11000     1.31700    -4.21800
O     8.0     4.23800    -2.58400    -1.62200
O     8.0     5.21000    -1.90800    -1.02600
H     1.0     4.76200    -1.13500    -0.58800

D2'-3HAA*-HO2
O     8.0     4.17400    -2.53900    -1.73300
O     8.0     5.15500    -1.91300    -1.09800
O     8.0    -1.11300     3.03800     1.69200
N     7.0     3.01100     2.22400     1.42600
H     1.0     2.78000     3.07400     1.91500
C     6.0     0.06400     2.89100     1.48800
O     8.0     0.96900     3.81500     1.96300
H     1.0     0.43900     4.47700     2.43200
C     6.0     0.70000     1.78000     0.75300
C     6.0     2.07100     1.52000     0.79300
C     6.0    -0.16000     0.87100     0.02600
C     6.0     2.64400     0.32000     0.07900
O     8.0     3.86900     0.14500     0.13900
C     6.0     0.41700    -0.29400    -0.63600
C     6.0     1.74200    -0.54500    -0.63600
H     1.0    -0.26300    -0.92500    -1.19100
H     1.0     2.18100    -1.38800    -1.16000
H     1.0     3.95800     1.88100     1.35100
O     8.0    -4.72900     2.45600    -2.37400
N     7.0    -1.41600     1.17000    -0.19400
C     6.0    -3.70500     1.97000    -1.95400
O     8.0    -2.48900     2.40400    -2.34700
H     1.0    -2.65400     3.14300    -2.95000
C     6.0    -3.66200     0.82100    -1.00200
C     6.0    -2.48500     0.41800    -0.28300
C     6.0    -4.83500     0.11900    -0.84000
C     6.0    -2.54400    -0.83500     0.56600
O     8.0    -1.53000    -1.26800     1.12000
C     6.0    -4.92800    -1.01000     0.02100
C     6.0    -3.84300    -1.46300     0.70500
H     1.0    -5.70200     0.45300    -1.39500
H     1.0    -5.88100    -1.51600     0.11500
H     1.0    -3.88500    -2.33100     1.35300
H     1.0     4.72000    -1.15500    -0.62500

D5'-2AP*-HO2
N     7.0     1.07900    -2.22300     0.15400
C     6.0     1.08700     0.14800    -0.15500
H     1.0     0.02000     0.08400    -0.32600
C     6.0     1.76900    -1.07400     0.11500
C     6.0     1.76500     1.34600    -0.19700
C     6.0     3.18200    -0.99800     0.34000
O     8.0     3.90400    -2.12400     0.61900
C     6.0     3.15300     1.38100     0.03100
C     6.0     3.85800     0.20800     0.30000
H     1.0     1.23200     2.26500    -0.40500
H     1.0     3.68400     2.32500    -0.00300
H     1.0     4.92600     0.21500     0.47700
N     7.0     1.34300    -7.00300     0.67900
C     6.0     1.18800    -4.59400     0.41900
H     1.0     0.11700    -4.60600     0.25000
C     6.0     1.91000    -5.78600     0.64500
C     6.0     1.83200    -3.36800     0.39500
C     6.0     3.36800    -5.76500     0.86600
O     8.0     3.97200    -6.84000     1.07100
C     6.0     3.24600    -3.33400     0.61100
C     6.0     3.99400    -4.46800     0.81400
H     1.0     5.05500    -4.39700     1.01900
H     1.0     1.97100    -7.78000     0.85000
H     1.0     0.35900    -7.15500     0.53600
O     8.0     3.56900    -3.27500    -2.48100
O     8.0     4.31900    -4.35200    -2.30500
H     1.0     4.31700    -4.51300    -1.33100

D5'-L-3HOK*-HO2
O     8.0    -0.96000    -5.06100     1.31500
N     7.0     1.34100    -6.99300     0.66000
H     1.0     0.37200    -7.17200     0.40800
C     6.0    -1.05300    -4.18000    -0.89700
C     6.0    -1.26000    -5.32100    -1.95800
H     1.0    -0.28100    -5.67100    -2.29300
C     6.0    -1.90300    -6.52300    -1.27800
O     8.0    -1.28200    -7.35000    -0.64400
O     8.0    -3.23200    -6.55900    -1.39900
H     1.0    -3.54600    -7.32200    -0.88800
N     7.0    -2.01500    -4.88800    -3.12000
H     1.0    -2.86400    -4.40500    -2.83800
H     1.0    -1.46600    -4.22700    -3.66100
C     6.0    -0.34900    -4.61800     0.36500
C     6.0     1.16200    -4.57600     0.43600
C     6.0     1.89600    -5.78100     0.65800
C     6.0     1.83800    -3.35300     0.39800
C     6.0     3.36400    -5.76000     0.86500
O     8.0     3.96300    -6.83700     1.05000
C     6.0     3.24600    -3.33400     0.61100
C     6.0     3.99300    -4.46700     0.81400
H     1.0    -2.04000    -3.80600    -0.62300
H     1.0    -0.49200    -3.38900    -1.39500
H     1.0     5.05400    -4.39800     1.01800
H     1.0     1.99600    -7.75700     0.79900
O     8.0    -0.64900     0.99700    -1.56100
N     7.0     1.11000    -2.19900     0.15900
C     6.0    -1.34500    -0.42000     0.23200
C     6.0    -2.80700    -0.27800    -0.24000
H     1.0    -2.98000     0.77100    -0.49700
C     6.0    -3.04900    -1.12800    -1.51000
O     8.0    -3.64200    -2.17900    -1.48500
O     8.0    -2.54400    -0.64700    -2.65400
H     1.0    -2.01800     0.15700    -2.46800
N     7.0    -3.68900    -0.63000     0.86400
H     1.0    -4.64700    -0.39800     0.62000
H     1.0    -3.67900    -1.63900     0.98800
C     6.0    -0.31400     0.27700    -0.62800
C     6.0     1.14200     0.18200    -0.28500
C     6.0     1.79200    -1.04800     0.08300
C     6.0     1.89200     1.34400    -0.42100
C     6.0     3.21000    -0.99400     0.30200
O     8.0     3.90400    -2.12100     0.62400
C     6.0     3.26400     1.35700    -0.15400
C     6.0     3.92500     0.18400     0.20600
H     1.0    -1.05700    -1.46400     0.36300
H     1.0    -1.28200     0.02600     1.23200
H     1.0     1.38900     2.24700    -0.73900
H     1.0     3.82100     2.28300    -0.24100
H     1.0     4.99200     0.16400     0.39300
O     8.0     3.39800    -3.36300    -2.47900
O     8.0     4.19100    -4.41300    -2.33600
H     1.0     4.27200    -4.54700    -1.36100

D5'-3HAA*-HO2
N     7.0     1.12100    -2.18300     0.16700
C     6.0     1.15700     0.21600    -0.13400
C     6.0    -0.29000     0.34500    -0.49200
O     8.0    -0.76300    -0.68200    -1.21200
H     1.0    -1.69700    -0.49100    -1.39100
O     8.0    -0.95500     1.31500    -0.20900
C     6.0     1.81100    -1.04500     0.11400
C     6.0     1.87300     1.39600    -0.04600
C     6.0     3.22400    -0.98900     0.38200
O     8.0     3.91100    -2.13100     0.66400
C     6.0     3.24800     1.39900     0.22500
C     6.0     3.92600     0.20100     0.43800
H     1.0     1.34400     2.32700    -0.20800
H     1.0     3.78700     2.33700     0.27200
H     1.0     4.98600     0.17200     0.65500
N     7.0     1.36100    -7.00500     0.70800
C     6.0     1.17200    -4.58600     0.35200
C     6.0    -0.26900    -4.63800    -0.04100
O     8.0    -0.80400    -3.99400    -0.89600
O     8.0    -0.96000    -5.58000     0.68300
H     1.0    -1.86800    -5.55800     0.34400
C     6.0     1.89700    -5.78000     0.64200
C     6.0     1.84200    -3.35200     0.36200
C     6.0     3.36100    -5.75500     0.86400
O     8.0     3.96000    -6.82600     1.08900
C     6.0     3.24600    -3.33400     0.61100
C     6.0     3.99300    -4.46700     0.81400
H     1.0     5.05200    -4.39900     1.03000
H     1.0     2.01400    -7.74600     0.93900
H     1.0     0.36100    -7.13900     0.73200
O     8.0     3.80400    -3.10500    -2.41500
O     8.0     4.50300    -4.22300    -2.28900
H     1.0     4.41400    -4.47900    -1.34100


COMPLEXES WITH IRON

2AP-O2-Heme-imidazole
C     6.0     9.57310    -0.13600    28.97390
C     6.0     9.59660     4.70040    28.86080
C     6.0    10.70820     4.54770    24.15330
C     6.0    10.41100    -0.28350    24.20660
C     6.0     9.50120     1.19640    29.35670
C     6.0     9.20730     1.64360    30.69760
H     1.0     9.01930     0.98740    31.53800
C     6.0     9.19670     3.00310    30.66430
H     1.0     9.00120     3.69780    31.47140
C     6.0     9.49130     3.38720    29.30400
C     6.0     9.90650     5.07800    27.56020
C     6.0    10.04200     6.44590    27.11990
H     1.0     9.89320     7.31310    27.75080
C     6.0    10.37050     6.40240    25.80100
H     1.0    10.54700     7.22700    25.12190
C     6.0    10.42870     5.00770    25.43280
C     6.0    10.72270     3.21440    23.76370
C     6.0    10.96160     2.76910    22.41190
H     1.0    11.16670     3.42490    21.57510
C     6.0    10.86000     1.41250    22.42070
H     1.0    10.96820     0.72190    21.59400
C     6.0    10.56690     1.02760    23.77910
C     6.0    10.15660    -0.66350    25.51830
C     6.0    10.01300    -2.02830    25.95970
H     1.0    10.06750    -2.89460    25.31240
C     6.0     9.79880    -1.98420    27.30320
H     1.0     9.63570    -2.80680    27.98810
C     6.0     9.80360    -0.59230    27.68180
N     7.0     9.67730     2.27320    28.52290
N     7.0    10.14950     4.21480    26.51910
N     7.0    10.49240     2.13900    24.58620
N     7.0    10.03480     0.19820    26.58240
Fe   26.0    10.05160     2.19600    26.53310
H     1.0     9.40420    -0.88420    29.74250
H     1.0     9.41700     5.49090    29.58260
H     1.0    10.90570     5.29250    23.38840
H     1.0    10.49110    -1.06850    23.46090
O     8.0     8.33700     2.26280    26.26470
O     8.0     7.73550     1.54070    25.39040
H     1.0     6.92940     3.27510    27.37150
C     6.0     4.71100     2.33670    27.96280
C     6.0     3.44670     2.03650    28.48270
H     1.0     3.12820     0.99570    28.51340
C     6.0     5.12250     3.68950    27.93360
C     6.0     2.59700     3.04150    28.95030
C     6.0     4.26370     4.69240    28.38090
C     6.0     3.00210     4.37430    28.88810
N     7.0     5.61980     1.34450    27.54720
O     8.0     6.35050     4.05410    27.46310
H     1.0     1.62030     2.77950    29.34790
H     1.0     4.61350     5.71980    28.33730
H     1.0     2.34580     5.16670    29.23750
H     1.0     6.03550     1.48480    26.62550
H     1.0     5.23180     0.40930    27.60220
C     6.0    14.23180     1.60740    26.98820
N     7.0    13.99040     2.61620    27.90250
C     6.0    13.01950     1.33100    26.42100
C     6.0    12.67000     2.91240    27.86260
N     7.0    12.05450     2.15040    26.97370
H     1.0    15.21570     1.19370    26.83340
H     1.0    14.67280     3.05950    28.49980
H     1.0    12.77100     0.60710    25.66180
H     1.0    12.20230     3.66620    28.47640

2AP*-HO2-Heme-imidazole
C     6.0     9.62230     0.06790    29.16720
C     6.0     9.82620     4.89370    28.86080
C     6.0    10.67000     4.51140    24.10940
C     6.0    10.31030    -0.30360    24.39230
C     6.0     9.60820     1.41720    29.49490
C     6.0     9.39670     1.92630    30.82890
H     1.0     9.22560     1.31000    31.70270
C     6.0     9.44720     3.28320    30.74390
H     1.0     9.32530     4.01490    31.53280
C     6.0     9.69070     3.60320    29.35820
C     6.0    10.07120     5.21010    27.52960
C     6.0    10.20900     6.55340    27.02120
H     1.0    10.11890     7.45120    27.62010
C     6.0    10.45390     6.44320    25.68710
H     1.0    10.60650     7.23240    24.96150
C     6.0    10.46380     5.03260    25.38030
C     6.0    10.65010     3.16240    23.77840
C     6.0    10.80770     2.65660    22.43420
H     1.0    10.97030     3.27350    21.55920
C     6.0    10.69360     1.30370    22.50950
H     1.0    10.74600     0.57490    21.71040
C     6.0    10.47010     0.98410    23.89930
C     6.0    10.09200    -0.61970    25.72680
C     6.0     9.92240    -1.96240    26.22820
H     1.0     9.93410    -2.85520    25.61550
C     6.0     9.74490    -1.85700    27.57260
H     1.0     9.57560    -2.64510    28.29580
C     6.0     9.80200    -0.44930    27.89020
N     7.0     9.78730     2.45350    28.61040
N     7.0    10.23230     4.29520    26.51610
N     7.0    10.45840     2.12790    24.65840
N     7.0    10.03030     0.28690    26.75580
Fe   26.0    10.11760     2.28190    26.62650
H     1.0     9.45560    -0.64130    29.97250
H     1.0     9.71990     5.71610    29.56190
H     1.0    10.83570     5.21870    23.30210
H     1.0    10.34220    -1.12270    23.68000
O     8.0     8.28490     2.36720    26.33890
H     1.0     7.62490     2.74670    27.00270
O     8.0     7.56480     1.46580    25.53920
C     6.0     4.43040     2.26350    27.35580
C     6.0     3.04050     2.15430    27.63240
H     1.0     2.44470     1.46870    27.03310
C     6.0     5.25410     3.18800    28.16100
C     6.0     2.45450     2.89630    28.63260
C     6.0     4.57530     3.93310    29.18890
C     6.0     3.23010     3.79550    29.41770
N     7.0     5.01020     1.54840    26.38370
O     8.0     6.49630     3.33030    27.96830
H     1.0     1.39000     2.79620    28.82490
H     1.0     5.19090     4.60970    29.77340
H     1.0     2.74640     4.37280    30.20130
H     1.0     6.03760     1.58780    26.11830
H     1.0     4.43000     0.92440    25.83770
C     6.0    14.25960     1.61460    26.88510
N     7.0    14.08780     2.65300    27.78240
C     6.0    13.01340     1.34460    26.39450
C     6.0    12.77280     2.97400    27.80800
N     7.0    12.09630     2.19840    26.97670
H     1.0    15.22570     1.17850    26.68580
H     1.0    14.81080     3.10060    28.32600
H     1.0    12.70840     0.60460    25.67250
H     1.0    12.35130     3.75340    28.42310

2APq-H2O2-Heme-imidazole
C     6.0     0.00700    -0.89290    -3.23820
C     6.0     0.50230     3.08590    -0.52400
C     6.0    -1.83340     0.88180     3.09360
C     6.0    -2.23280    -3.12660     0.41920
C     6.0     0.34900     0.38450    -2.81100
C     6.0     1.05140     1.35290    -3.61830
H     1.0     1.38440     1.18280    -4.63500
C     6.0     1.19820     2.46950    -2.85370
H     1.0     1.67500     3.40710    -3.11300
C     6.0     0.58400     2.18340    -1.57900
C     6.0    -0.10380     2.83340     0.70390
C     6.0    -0.17070     3.78190     1.79260
H     1.0     0.24390     4.78250     1.76860
C     6.0    -0.83180     3.16130     2.80720
H     1.0    -1.07400     3.54600     3.79040
C     6.0    -1.16670     1.83690     2.33530
C     6.0    -2.14030    -0.40840     2.67850
C     6.0    -2.80000    -1.39250     3.50770
H     1.0    -3.12380    -1.22320     4.52740
C     6.0    -2.90770    -2.52270     2.75910
H     1.0    -3.33920    -3.47760     3.03390
C     6.0    -2.31400    -2.22490     1.47520
C     6.0    -1.66060    -2.86110    -0.81820
C     6.0    -1.58160    -3.81560    -1.90090
H     1.0    -1.95450    -4.83160    -1.85670
C     6.0    -0.95780    -3.18510    -2.93090
H     1.0    -0.70940    -3.57400    -3.91080
C     6.0    -0.65550    -1.84640    -2.47490
N     7.0     0.07170     0.90260    -1.56630
N     7.0    -0.72060     1.65550     1.04950
N     7.0    -1.85420    -0.93240     1.44250
N     7.0    -1.09610    -1.66300    -1.18730
Fe   26.0    -0.93500    -0.00590    -0.07820
H     1.0     0.29670    -1.17460    -4.24670
H     1.0     0.95200     4.06470    -0.66810
H     1.0    -2.12380     1.16190     4.10260
H     1.0    -2.64160    -4.12070     0.57790
O     8.0     0.85890    -0.56110     0.64820
H     1.0     1.54530    -0.42110    -0.04570
O     8.0     1.05780    -1.97690     0.94080
H     1.0     1.94370    -1.91120     1.37800
C     6.0     4.66110    -0.92920     1.29550
C     6.0     5.99590    -0.72260     1.85290
H     1.0     6.19210    -1.10760     2.85150
C     6.0     4.38290    -0.38190    -0.10510
C     6.0     6.95680    -0.08030     1.14880
C     6.0     5.49000     0.29570    -0.78020
C     6.0     6.69970     0.43360    -0.18500
N     7.0     3.70730    -1.55060     1.90340
O     8.0     3.28570    -0.51200    -0.64720
H     1.0     7.94510     0.06090     1.57710
H     1.0     5.28170     0.67850    -1.77410
H     1.0     7.50840     0.94120    -0.70440
H     1.0     4.01030    -1.86920     2.82980
C     6.0    -4.81030     0.77400    -1.41560
N     7.0    -4.19860     1.99790    -1.60870
C     6.0    -3.84440    -0.03950    -0.89180
C     6.0    -2.90770     1.89020    -1.20370
N     7.0    -2.66280     0.66650    -0.76420
H     1.0    -5.84640     0.60190    -1.66150
H     1.0    -4.62800     2.83020    -1.98350
H     1.0    -3.90970    -1.07490    -0.59890
H     1.0    -2.19340     2.69760    -1.24150

2AP-O2-FeCl2 singlet
Fe   26.0     9.58450     1.86450    26.90250
O     8.0     8.46380     3.20530    26.98430
O     8.0     8.24880     2.41090    25.84640
H     1.0     6.68180     4.02380    27.06810
C     6.0     4.90260     2.54440    28.02750
C     6.0     3.85040     2.02650    28.81010
H     1.0     3.92570     1.00750    29.18120
C     6.0     4.81700     3.89100    27.56350
C     6.0     2.72620     2.79320    29.07200
C     6.0     3.66960     4.64410    27.81880
C     6.0     2.62740     4.09990    28.56210
N     7.0     6.03570     1.82130    27.74700
O     8.0     5.82660     4.45410    26.86200
H     1.0     1.91570     2.37640    29.66180
H     1.0     3.63110     5.66100    27.44220
H     1.0     1.74130     4.69460    28.76160
H     1.0     6.51460     1.93740    26.85750
H     1.0     6.12030     0.89020    28.13340
Cl   17.0     8.99680     0.48170    28.37270
Cl   17.0    11.48090     1.13660    26.30770

2AP-O2-FeCl2 triplet
Fe   26.0     9.38260     2.30890    26.94530
O     8.0     8.08920     3.15340    25.95350
O     8.0     8.02100     1.71840    25.92210
H     1.0     6.88500     3.66820    26.65600
C     6.0     4.82470     2.28700    27.77580
C     6.0     3.65710     1.86350    28.48310
H     1.0     3.47210     0.79610    28.56880
C     6.0     5.08840     3.72060    27.66400
C     6.0     2.79760     2.77130    29.03980
C     6.0     4.16460     4.62100    28.25400
C     6.0     3.05370     4.16850    28.92230
N     7.0     5.62850     1.37530    27.22140
O     8.0     6.10550     4.24910    27.04230
H     1.0     1.91810     2.42830    29.57520
H     1.0     4.38550     5.67830    28.15680
H     1.0     2.36480     4.87800    29.37000
H     1.0     6.54210     1.55470    26.75250
H     1.0     5.41320     0.39650    27.37140
Cl   17.0     8.51850     2.35220    28.91140
Cl   17.0    11.44870     1.97520    27.39700

2AP*-HO2-FeCl2 singlet
Fe   26.0     9.42310     1.85400    26.65030
O     8.0     8.22500     3.23780    25.81510
H     1.0     7.57900     3.65040    26.45600
O     8.0     7.83050     1.81940    25.90190
C     6.0     4.80430     2.34350    28.10320
C     6.0     3.54420     1.99450    28.65640
H     1.0     3.32420     0.94890    28.85500
C     6.0     5.12140     3.77690    27.81820
C     6.0     2.62770     2.97530    28.94490
C     6.0     4.09410     4.74420    28.13420
C     6.0     2.90440     4.35770    28.68210
N     7.0     5.73890     1.44250    27.81890
O     8.0     6.22300     4.10550    27.33110
H     1.0     1.67040     2.70250    29.37870
H     1.0     4.32650     5.78280    27.92430
H     1.0     2.14830     5.09870    28.92380
H     1.0     6.59000     1.70150    27.30650
H     1.0     5.55850     0.45450    27.94640
Cl   17.0    10.77720     0.25520    26.33120
Cl   17.0     9.40070     2.36860    28.72370

2AP*-HO2-FeCl2 triplet
Fe   26.0     9.55930     2.14880    26.72910
O     8.0     8.02360     2.91570    25.72520
H     1.0     7.29410     3.30710    26.35330
O     8.0     8.05550     1.51170    26.10990
C     6.0     4.64620     2.25350    27.93550
C     6.0     3.39040     2.01880    28.54570
H     1.0     3.03930     0.99500    28.64990
C     6.0     5.13460     3.63490    27.77740
C     6.0     2.63060     3.07140    29.00410
C     6.0     4.29700     4.68490    28.28860
C     6.0     3.08910     4.41480    28.87630
N     7.0     5.41400     1.24290    27.49170
O     8.0     6.24370     3.89820    27.22320
H     1.0     1.67030     2.87670    29.47190
H     1.0     4.67050     5.69730    28.17710
H     1.0     2.47020     5.22570    29.24920
H     1.0     6.32870     1.40140    27.07520
H     1.0     5.11320     0.28460    27.59860
Cl   17.0    11.18160     0.79740    26.87860
Cl   17.0     9.65940     3.23380    28.54140

2APq-H2O2-FeCl2 singlet
Fe   26.0     9.11270     1.74240    27.50210
O     8.0     8.16290     3.05690    25.21510
H     1.0     7.62910     3.66610    25.77440
O     8.0     8.04790     1.81820    25.98590
H     1.0     7.05050     1.72860    26.22120
C     6.0     4.93930     2.25210    27.71420
C     6.0     3.94670     1.85310    28.70840
H     1.0     3.85160     0.79530    28.93930
C     6.0     5.12090     3.75040    27.42860
C     6.0     3.17160     2.78200    29.30820
C     6.0     4.20880     4.66830    28.11490
C     6.0     3.30040     4.20290    29.00120
N     7.0     5.67350     1.43610    27.04770
O     8.0     5.99430     4.14900    26.66820
H     1.0     2.42890     2.48140    30.04140
H     1.0     4.32440     5.72400    27.89360
H     1.0     2.64290     4.89570    29.51940
H     1.0     5.54560     0.45610    27.31480
Cl   17.0     8.39390    -0.17460    28.21580
Cl   17.0     9.06510     3.58830    28.59190

2APq-H2O2-FeCl2 triplet
Fe   26.0     9.29170     2.14040    27.48850
O     8.0     8.00380     2.97580    25.24610
H     1.0     7.36890     3.57920    25.70170
O     8.0     8.00040     1.85460    26.17290
H     1.0     6.99710     1.68930    26.44350
C     6.0     4.83920     2.20790    27.69090
C     6.0     3.74490     1.78820    28.55530
H     1.0     3.58490     0.72240    28.69620
C     6.0     5.09970     3.70410    27.52370
C     6.0     2.95400     2.70770    29.15410
C     6.0     4.18470     4.61340    28.20630
C     6.0     3.17570     4.13440    28.97260
N     7.0     5.61400     1.39760    27.05340
O     8.0     6.04840     4.11770    26.85580
H     1.0     2.13340     2.39100    29.79070
H     1.0     4.36630     5.67500    28.07630
H     1.0     2.50690     4.82330    29.48140
H     1.0     5.42550     0.41180    27.24910
Cl   17.0     8.25060     0.69400    28.74030
Cl   17.0    11.02100     3.24440    28.10780

2AP-O2
O     8.0     3.78520     0.52600     0.02080
O     8.0     3.94670    -0.57720    -0.45970
H     1.0     1.12790     0.87320     0.40960
C     6.0    -0.58560    -0.65380     0.17690
C     6.0    -1.72170    -1.44870     0.02160
H     1.0    -1.62350    -2.53120     0.07730
C     6.0    -0.70220     0.74800     0.10710
C     6.0    -2.96970    -0.86420    -0.20220
C     6.0    -1.95030     1.33800    -0.11760
C     6.0    -3.07420     0.52850    -0.27060
N     7.0     0.75340    -1.14510     0.41500
O     8.0     0.40160     1.51850     0.26010
H     1.0    -3.85040    -1.48800    -0.32250
H     1.0    -2.01820     2.42020    -0.16780
H     1.0    -4.04280     0.99010    -0.44450
H     1.0     1.07930    -1.72900    -0.35330
H     1.0     0.79640    -1.71340     1.25900

2AP*-HO2
O     8.0     8.25190     2.75560    25.97320
H     1.0     7.50280     3.21850    26.46980
O     8.0     7.89250     1.47770    25.96290
C     6.0     4.60050     2.21940    27.86580
C     6.0     3.35180     1.97530    28.48550
H     1.0     2.96910     0.95760    28.51450
C     6.0     5.13650     3.59280    27.82000
C     6.0     2.63220     3.01030    29.04340
C     6.0     4.33280     4.62470    28.42230
C     6.0     3.12690     4.34530    29.01070
N     7.0     5.32350     1.23080    27.31100
O     8.0     6.24850     3.85660    27.27980
H     1.0     1.67520     2.80550    29.51440
H     1.0     4.73470     5.63220    28.38430
H     1.0     2.53890     5.14160    29.45810
H     1.0     6.22860     1.39840    26.85850
H     1.0     4.97960     0.28120    27.32780

2APq-H2O2
O     8.0     3.22720     0.49280    -0.58180
H     1.0     2.37140     0.93800    -0.37940
O     8.0     3.28850    -0.45070     0.52460
H     1.0     2.43910    -0.94540     0.36620
C     6.0    -0.41950    -0.76810    -0.02900
C     6.0    -1.68210    -1.39220    -0.10210
H     1.0    -1.71970    -2.47470    -0.17410
C     6.0    -0.39400     0.71230     0.06190
C     6.0    -2.91230    -0.65780    -0.07410
C     6.0    -1.65860     1.39500     0.09230
C     6.0    -2.89840     0.71510     0.02570
N     7.0     0.73340    -1.44580    -0.02410
O     8.0     0.67640     1.37910     0.11070
H     1.0    -3.84660    -1.20350    -0.12780
H     1.0    -1.62540     2.47710     0.16390
H     1.0    -3.82260     1.27940     0.05500
H     1.0     0.54400    -2.44950    -0.09730
