# Supplementary material for: Enzymatic and non-enzymatic pathways of kynurenines' dimerization: the molecular factors for oxidative stress development
Source: PLoS Comput Biol. 2018 Dec 10;14(12):e1006672. doi: 10.1371/journal.pcbi.1006672 (PMC6301705; doi:10.1371/journal.pcbi.1006672)
Supplement: S2 Dataset — (ZIP) [file pcbi.1006672.s008.zip]

Archive with 10 entries (8 files):
- PHS-R2AP-docking-results/
- PHS-R2AP-docking-results/Docked ligands/
- PHS-R2AP-docking-results/Docked ligands/2AP-5.pdb
- PHS-R2AP-docking-results/Docked ligands/3HAAi-5.pdb
- PHS-R2AP-docking-results/Docked ligands/D2-2AP-2.pdb
- PHS-R2AP-docking-results/Docked ligands/D2-3HAAi-5.pdb
- PHS-R2AP-docking-results/Docked ligands/D2-L3HKzi-6.pdb
- PHS-R2AP-docking-results/Docked ligands/D7-3HAAi-8.pdb
- PHS-R2AP-docking-results/Docked ligands/L3HOKzi-3.pdb
- PHS-R2AP-docking-results/Phenoxazinone synthase_D melanogaster model.pdb
