# Supplementary material for: Enzymatic and non-enzymatic pathways of kynurenines' dimerization: the molecular factors for oxidative stress development
Source: PLoS Comput Biol. 2018 Dec 10;14(12):e1006672. doi: 10.1371/journal.pcbi.1006672 (PMC6301705; doi:10.1371/journal.pcbi.1006672)
Supplement: S2 Dataset — (ZIP) [file pcbi.1006672.s008.zip › PHS-R2AP-docking-results/Docked ligands/2AP-5.pdb]

REMARK   4
REMARK   4 File created by VEGA ZZ 3.0.3
REMARK   4
ATOM      1  N1  UNK     0       6.079   0.819  26.834  1.00  0.00           N
ATOM      2  H6  UNK     0       6.442   1.384  26.067  1.00  0.00           H
ATOM      3  H7  UNK     0       6.744   0.134  27.174  1.00  0.00           H
ATOM      4  C2  UNK     0       5.568   1.655  27.844  1.00  0.00           C
ATOM      5  C1  UNK     0       4.938   1.104  28.962  1.00  0.00           C
ATOM      6  H5  UNK     0       4.931  -0.027  29.109  1.00  0.00           H
ATOM      7  C3  UNK     0       4.316   1.931  29.902  1.00  0.00           C
ATOM      8  H4  UNK     0       3.831   1.475  30.827  1.00  0.00           H
ATOM      9  C5  UNK     0       4.287   3.313  29.712  1.00  0.00           C
ATOM     10  H3  UNK     0       3.787   3.985  30.486  1.00  0.00           H
ATOM     11  C6  UNK     0       4.869   3.873  28.575  1.00  0.00           C
ATOM     12  H1  UNK     0       4.839   5.000  28.409  1.00  0.00           H
ATOM     13  C4  UNK     0       5.488   3.040  27.644  1.00  0.00           C
ATOM     14  O1  UNK     0       6.067   3.563  26.515  1.00  0.00           O
ATOM     15  H2  UNK     0       6.765   2.955  26.225  1.00  0.00           H
TER      16      UNK     0
CONECT    1    2    3    4
CONECT    2    1
CONECT    3    1
CONECT    4    1    5   13
CONECT    5    4    7    6
CONECT    6    5
CONECT    7    5    9    8
CONECT    8    7
CONECT    9    7   11   10
CONECT   10    9
CONECT   11    9   13   12
CONECT   12   11
CONECT   13    4   11   14
CONECT   14   13   15
CONECT   15   14
MASTER        3    0    0    0    0    0    0    0   15    1   15    0
END
