# Supplementary material for: Enzymatic and non-enzymatic pathways of kynurenines' dimerization: the molecular factors for oxidative stress development
Source: PLoS Comput Biol. 2018 Dec 10;14(12):e1006672. doi: 10.1371/journal.pcbi.1006672 (PMC6301705; doi:10.1371/journal.pcbi.1006672)
Supplement: S2 Dataset — (ZIP) [file pcbi.1006672.s008.zip › PHS-R2AP-docking-results/Docked ligands/3HAAi-5.pdb]

REMARK   4
REMARK   4 File created by VEGA ZZ 3.0.3
REMARK   4
ATOM      1  C1  UNK     0       5.480   2.259  27.968  1.00  0.00           C
ATOM      2  C2  UNK     0       4.775   1.659  29.028  1.00  0.00           C
ATOM      3  C3  UNK     0       5.595   3.654  27.915  1.00  0.00           C
ATOM      4  C4  UNK     0       4.193   2.501  30.006  1.00  0.00           C
ATOM      5  H2  UNK     0       3.631   2.033  30.881  1.00  0.00           H
ATOM      6  C5  UNK     0       4.998   4.478  28.873  1.00  0.00           C
ATOM      7  H4  UNK     0       5.086   5.612  28.799  1.00  0.00           H
ATOM      8  C6  UNK     0       4.291   3.886  29.924  1.00  0.00           C
ATOM      9  H3  UNK     0       3.794   4.540  30.715  1.00  0.00           H
ATOM     10  N1  UNK     0       6.209   1.490  27.034  1.00  0.00           N
ATOM     11  H11 UNK     0       6.242   0.511  27.282  1.00  0.00           H
ATOM     12  H12 UNK     0       7.126   1.952  26.891  1.00  0.00           H
ATOM     13  C7  UNK     0       4.572   0.159  29.141  1.00  0.00           C
ATOM     14  O3  UNK     0       3.621  -0.241  29.892  1.00  0.00           O
ATOM     15  O2  UNK     0       5.317  -0.594  28.432  1.00  0.00           O
ATOM     16  O1  UNK     0       6.287   4.204  26.861  1.00  0.00           O
ATOM     17  H1  UNK     0       6.816   3.494  26.455  1.00  0.00           H
TER      18      UNK     0
CONECT    1    2   10    3
CONECT    2    1    4   13
CONECT    3    1    6   16
CONECT    4    2    8    5
CONECT    5    4
CONECT    6    3    8    7
CONECT    7    6
CONECT    8    4    6    9
CONECT    9    8
CONECT   10    1   11   12
CONECT   11   10
CONECT   12   10
CONECT   13    2   14   15
CONECT   14   13
CONECT   15   13
CONECT   16    3   17
CONECT   17   16
MASTER        3    0    0    0    0    0    0    0   17    1   17    0
END
