# Supplementary material for: Enzymatic and non-enzymatic pathways of kynurenines' dimerization: the molecular factors for oxidative stress development
Source: PLoS Comput Biol. 2018 Dec 10;14(12):e1006672. doi: 10.1371/journal.pcbi.1006672 (PMC6301705; doi:10.1371/journal.pcbi.1006672)
Supplement: S2 Dataset — (ZIP) [file pcbi.1006672.s008.zip › PHS-R2AP-docking-results/Docked ligands/D2-2AP-2.pdb]

REMARK   4
REMARK   4 File created by VEGA ZZ 3.0.3
REMARK   4
ATOM      1  N1  UNK     0       3.906  -0.560  30.527  1.00  0.00           N
ATOM      2  H6  UNK     0       4.614  -1.181  30.897  1.00  0.00           H
ATOM      3  C2  UNK     0       2.692  -0.559  31.242  1.00  0.00           C
ATOM      4  C1  UNK     0       1.542  -0.056  30.606  1.00  0.00           C
ATOM      5  H1  UNK     0       1.622   0.351  29.544  1.00  0.00           H
ATOM      6  C3  UNK     0       0.302  -0.046  31.253  1.00  0.00           C
ATOM      7  H3  UNK     0      -0.615   0.368  30.717  1.00  0.00           H
ATOM      8  C5  UNK     0       0.185  -0.540  32.550  1.00  0.00           C
ATOM      9  H4  UNK     0      -0.830  -0.548  33.070  1.00  0.00           H
ATOM     10  C6  UNK     0       1.310  -1.024  33.209  1.00  0.00           C
ATOM     11  H5  UNK     0       1.220  -1.425  34.272  1.00  0.00           H
ATOM     12  C4  UNK     0       2.550  -1.018  32.567  1.00  0.00           C
ATOM     13  O1  UNK     0       3.651  -1.424  33.278  1.00  0.00           O
ATOM     14  H2  UNK     0       3.555  -2.356  33.519  1.00  0.00           H
ATOM     15  C9  UNK     0       4.452   0.399  29.648  1.00  0.00           C
ATOM     16  C7  UNK     0       5.150  -0.043  28.515  1.00  0.00           C
ATOM     17  H10 UNK     0       5.311  -1.160  28.356  1.00  0.00           H
ATOM     18  C8  UNK     0       5.652   0.864  27.577  1.00  0.00           C
ATOM     19  C10 UNK     0       5.527   2.236  27.835  1.00  0.00           C
ATOM     20  C12 UNK     0       4.846   2.699  28.954  1.00  0.00           C
ATOM     21  H9  UNK     0       4.728   3.818  29.136  1.00  0.00           H
ATOM     22  C11 UNK     0       4.308   1.777  29.853  1.00  0.00           C
ATOM     23  H7  UNK     0       3.742   2.151  30.769  1.00  0.00           H
ATOM     24  N2  UNK     0       6.441   0.412  26.501  1.00  0.00           N
ATOM     25  H11 UNK     0       6.661   1.198  25.889  1.00  0.00           H
ATOM     26  H12 UNK     0       6.024  -0.369  26.007  1.00  0.00           H
ATOM     27  O2  UNK     0       6.067   3.117  26.933  1.00  0.00           O
ATOM     28  H8  UNK     0       6.813   2.673  26.498  1.00  0.00           H
TER      29      UNK     0
CONECT    1   15    3    2
CONECT    2    1
CONECT    3    1    4   12
CONECT    4    3    6    5
CONECT    5    4
CONECT    6    4    8    7
CONECT    7    6
CONECT    8    6   10    9
CONECT    9    8
CONECT   10    8   12   11
CONECT   11   10
CONECT   12    3   10   13
CONECT   13   12   14
CONECT   14   13
CONECT   15   16   22    1
CONECT   16   15   18   17
CONECT   17   16
CONECT   18   16   24   19
CONECT   19   18   20   27
CONECT   20   19   22   21
CONECT   21   20
CONECT   22   15   20   23
CONECT   23   22
CONECT   24   18   25   26
CONECT   25   24
CONECT   26   24
CONECT   27   19   28
CONECT   28   27
MASTER        3    0    0    0    0    0    0    0   28    1   28    0
END
