# Supplementary material for: Enzymatic and non-enzymatic pathways of kynurenines' dimerization: the molecular factors for oxidative stress development
Source: PLoS Comput Biol. 2018 Dec 10;14(12):e1006672. doi: 10.1371/journal.pcbi.1006672 (PMC6301705; doi:10.1371/journal.pcbi.1006672)
Supplement: S2 Dataset — (ZIP) [file pcbi.1006672.s008.zip › PHS-R2AP-docking-results/Docked ligands/D2-3HAAi-5.pdb]

REMARK   4
REMARK   4 File created by VEGA ZZ 3.0.3
REMARK   4
ATOM      1  O1  UNK     0       5.093  -0.275  29.021  1.00  0.00           O
ATOM      2  C1  UNK     0       4.331   0.609  29.443  1.00  0.00           C
ATOM      3  O2  UNK     0       3.192   0.338  29.986  1.00  0.00           O
ATOM      4  C2  UNK     0       4.676   2.078  29.282  1.00  0.00           C
ATOM      5  C3  UNK     0       5.485   2.520  28.209  1.00  0.00           C
ATOM      6  C5  UNK     0       5.665   3.896  27.968  1.00  0.00           C
ATOM      7  C7  UNK     0       5.116   4.850  28.796  1.00  0.00           C
ATOM      8  H10 UNK     0       5.227   5.961  28.564  1.00  0.00           H
ATOM      9  C6  UNK     0       4.424   4.424  29.920  1.00  0.00           C
ATOM     10  H9  UNK     0       4.028   5.203  30.652  1.00  0.00           H
ATOM     11  C4  UNK     0       4.196   3.066  30.185  1.00  0.00           C
ATOM     12  N1  UNK     0       6.007   1.612  27.259  1.00  0.00           N
ATOM     13  H1  UNK     0       6.040   0.677  27.697  1.00  0.00           H
ATOM     14  H5  UNK     0       6.878   1.940  26.871  1.00  0.00           H
ATOM     15  O3  UNK     0       6.439   4.283  26.901  1.00  0.00           O
ATOM     16  H2  UNK     0       6.812   3.475  26.520  1.00  0.00           H
ATOM     17  N2  UNK     0       3.460   2.743  31.355  1.00  0.00           N
ATOM     18  H6  UNK     0       2.860   1.929  31.159  1.00  0.00           H
ATOM     19  C10 UNK     0       3.957   2.607  32.688  1.00  0.00           C
ATOM     20  C9  UNK     0       4.195   3.714  33.540  1.00  0.00           C
ATOM     21  C11 UNK     0       4.559   3.452  34.877  1.00  0.00           C
ATOM     22  H3  UNK     0       4.725   4.328  35.587  1.00  0.00           H
ATOM     23  C13 UNK     0       4.722   2.150  35.358  1.00  0.00           C
ATOM     24  H4  UNK     0       4.989   1.975  36.452  1.00  0.00           H
ATOM     25  C14 UNK     0       4.558   1.074  34.503  1.00  0.00           C
ATOM     26  H8  UNK     0       4.693   0.007  34.882  1.00  0.00           H
ATOM     27  C12 UNK     0       4.228   1.313  33.180  1.00  0.00           C
ATOM     28  C8  UNK     0       4.027   5.154  33.094  1.00  0.00           C
ATOM     29  O4  UNK     0       4.963   5.625  32.338  1.00  0.00           O
ATOM     30  O5  UNK     0       3.042   5.805  33.489  1.00  0.00           O
ATOM     31  O6  UNK     0       4.118   0.210  32.378  1.00  0.00           O
ATOM     32  H7  UNK     0       3.700   0.579  31.554  1.00  0.00           H
TER      33      UNK     0
CONECT    1    2
CONECT    2    1    3    4
CONECT    3    2
CONECT    4    2    5   11
CONECT    5    4   12    6
CONECT    6    5    7   15
CONECT    7    6    9    8
CONECT    8    7
CONECT    9   11    7   10
CONECT   10    9
CONECT   11    4    9   17
CONECT   12    5   13   14
CONECT   13   12
CONECT   14   12
CONECT   15   16    6
CONECT   16   15
CONECT   17   11   18   19
CONECT   18   17
CONECT   19   17   20   27
CONECT   20   19   28   21
CONECT   21   20   23   22
CONECT   22   21
CONECT   23   25   21   24
CONECT   24   23
CONECT   25   27   23   26
CONECT   26   25
CONECT   27   19   25   31
CONECT   28   20   29   30
CONECT   29   28
CONECT   30   28
CONECT   31   27   32
CONECT   32   31
MASTER        3    0    0    0    0    0    0    0   32    1   32    0
END
