# Supplementary material for: Enzymatic and non-enzymatic pathways of kynurenines' dimerization: the molecular factors for oxidative stress development
Source: PLoS Comput Biol. 2018 Dec 10;14(12):e1006672. doi: 10.1371/journal.pcbi.1006672 (PMC6301705; doi:10.1371/journal.pcbi.1006672)
Supplement: S2 Dataset — (ZIP) [file pcbi.1006672.s008.zip › PHS-R2AP-docking-results/Docked ligands/D2-L3HKzi-6.pdb]

REMARK   4
REMARK   4 File created by VEGA ZZ 3.0.3
REMARK   4
ATOM      1  O1  UNK     0       5.558  -0.315  29.753  1.00  0.00           O
ATOM      2  C4  UNK     0       4.731   0.533  30.102  1.00  0.00           C
ATOM      3  C1  UNK     0       3.648   0.170  31.102  1.00  0.00           C
ATOM      4  H18 UNK     0       4.052   0.410  32.141  1.00  0.00           H
ATOM      5  H13 UNK     0       2.715   0.807  30.946  1.00  0.00           H
ATOM      6  C2  UNK     0       3.310  -1.308  31.080  1.00  0.00           C
ATOM      7  C3  UNK     0       2.430  -1.767  29.893  1.00  0.00           C
ATOM      8  O2  UNK     0       1.183  -1.608  29.941  1.00  0.00           O
ATOM      9  O3  UNK     0       3.163  -2.173  28.945  1.00  0.00           O
ATOM     10  N2  UNK     0       4.557  -2.170  31.139  1.00  0.00           N
ATOM     11  H4  UNK     0       5.347  -1.606  31.501  1.00  0.00           H
ATOM     12  H5  UNK     0       4.465  -3.063  31.618  1.00  0.00           H
ATOM     13  H14 UNK     0       4.777  -2.315  30.127  1.00  0.00           H
ATOM     14  C5  UNK     0       4.796   1.928  29.566  1.00  0.00           C
ATOM     15  C6  UNK     0       5.269   2.163  28.257  1.00  0.00           C
ATOM     16  C8  UNK     0       5.400   3.489  27.810  1.00  0.00           C
ATOM     17  C10 UNK     0       5.129   4.566  28.640  1.00  0.00           C
ATOM     18  H9  UNK     0       5.292   5.634  28.274  1.00  0.00           H
ATOM     19  C9  UNK     0       4.654   4.324  29.928  1.00  0.00           C
ATOM     20  H10 UNK     0       4.446   5.207  30.618  1.00  0.00           H
ATOM     21  C7  UNK     0       4.425   3.016  30.398  1.00  0.00           C
ATOM     22  N1  UNK     0       5.389   1.125  27.285  1.00  0.00           N
ATOM     23  H1  UNK     0       6.020   1.435  26.546  1.00  0.00           H
ATOM     24  H11 UNK     0       5.861   0.339  27.748  1.00  0.00           H
ATOM     25  O4  UNK     0       5.821   3.684  26.519  1.00  0.00           O
ATOM     26  H6  UNK     0       6.435   2.967  26.284  1.00  0.00           H
ATOM     27  N3  UNK     0       3.988   2.810  31.741  1.00  0.00           N
ATOM     28  H12 UNK     0       3.831   1.803  31.889  1.00  0.00           H
ATOM     29  C16 UNK     0       2.982   3.539  32.435  1.00  0.00           C
ATOM     30  C15 UNK     0       1.653   3.602  31.964  1.00  0.00           C
ATOM     31  C17 UNK     0       0.721   4.421  32.638  1.00  0.00           C
ATOM     32  H2  UNK     0      -0.348   4.484  32.247  1.00  0.00           H
ATOM     33  C19 UNK     0       1.075   5.154  33.769  1.00  0.00           C
ATOM     34  H7  UNK     0       0.298   5.792  34.305  1.00  0.00           H
ATOM     35  C20 UNK     0       2.380   5.102  34.239  1.00  0.00           C
ATOM     36  H8  UNK     0       2.679   5.688  35.170  1.00  0.00           H
ATOM     37  C18 UNK     0       3.324   4.326  33.563  1.00  0.00           C
ATOM     38  C14 UNK     0       1.077   2.767  30.850  1.00  0.00           C
ATOM     39  O5  UNK     0       0.740   3.339  29.817  1.00  0.00           O
ATOM     40  C11 UNK     0       0.793   1.292  31.055  1.00  0.00           C
ATOM     41  H20 UNK     0       0.767   0.802  30.026  1.00  0.00           H
ATOM     42  H19 UNK     0       1.618   0.783  31.655  1.00  0.00           H
ATOM     43  C12 UNK     0      -0.570   1.088  31.690  1.00  0.00           C
ATOM     44  C13 UNK     0      -0.597   0.812  33.223  1.00  0.00           C
ATOM     45  O6  UNK     0       0.222  -0.017  33.686  1.00  0.00           O
ATOM     46  O7  UNK     0      -1.394   1.627  33.797  1.00  0.00           O
ATOM     47  N4  UNK     0      -1.433   2.298  31.390  1.00  0.00           N
ATOM     48  H15 UNK     0      -1.339   3.027  32.141  1.00  0.00           H
ATOM     49  H16 UNK     0      -1.282   2.740  30.490  1.00  0.00           H
ATOM     50  H3  UNK     0      -2.399   1.938  31.489  1.00  0.00           H
ATOM     51  O8  UNK     0       4.620   4.326  34.014  1.00  0.00           O
ATOM     52  H17 UNK     0       5.138   3.699  33.485  1.00  0.00           H
TER      53      UNK     0
CONECT    1    2
CONECT    2    1   14    3
CONECT    3    2    6    5    4
CONECT    4    3
CONECT    5    3
CONECT    6    7    3   10
CONECT    7    8    9    6
CONECT    8    7
CONECT    9    7
CONECT   10   13    6   11   12
CONECT   11   10
CONECT   12   10
CONECT   13   10
CONECT   14    2   15   21
CONECT   15   14   16   22
CONECT   16   15   17   25
CONECT   17   16   19   18
CONECT   18   17
CONECT   19   17   21   20
CONECT   20   19
CONECT   21   14   19   27
CONECT   22   15   23   24
CONECT   23   22
CONECT   24   22
CONECT   25   16   26
CONECT   26   25
CONECT   27   21   28   29
CONECT   28   27
CONECT   29   27   30   37
CONECT   30   31   38   29
CONECT   31   30   33   32
CONECT   32   31
CONECT   33   31   35   34
CONECT   34   33
CONECT   35   37   33   36
CONECT   36   35
CONECT   37   29   51   35
CONECT   38   39   40   30
CONECT   39   38
CONECT   40   38   43   42   41
CONECT   41   40
CONECT   42   40
CONECT   43   44   40   47
CONECT   44   45   43   46
CONECT   45   44
CONECT   46   44
CONECT   47   43   48   49   50
CONECT   48   47
CONECT   49   47
CONECT   50   47
CONECT   51   37   52
CONECT   52   51
MASTER        3    0    0    0    0    0    0    0   52    1   52    0
END
