# Supplementary material for: Enzymatic and non-enzymatic pathways of kynurenines' dimerization: the molecular factors for oxidative stress development
Source: PLoS Comput Biol. 2018 Dec 10;14(12):e1006672. doi: 10.1371/journal.pcbi.1006672 (PMC6301705; doi:10.1371/journal.pcbi.1006672)
Supplement: S2 Dataset — (ZIP) [file pcbi.1006672.s008.zip › PHS-R2AP-docking-results/Docked ligands/D7-3HAAi-8.pdb]

REMARK   4
REMARK   4 File created by VEGA ZZ 3.0.3
REMARK   4
ATOM      1  O1  UNK     0       5.486   5.323  28.926  1.00  0.00           O
ATOM      2  C1  UNK     0       4.508   4.544  29.130  1.00  0.00           C
ATOM      3  O2  UNK     0       3.364   4.933  29.559  1.00  0.00           O
ATOM      4  C2  UNK     0       4.718   3.049  28.936  1.00  0.00           C
ATOM      5  C3  UNK     0       5.485   2.583  27.824  1.00  0.00           C
ATOM      6  C5  UNK     0       5.657   1.205  27.596  1.00  0.00           C
ATOM      7  C7  UNK     0       5.090   0.271  28.439  1.00  0.00           C
ATOM      8  H8  UNK     0       5.244  -0.844  28.255  1.00  0.00           H
ATOM      9  C6  UNK     0       4.327   0.712  29.518  1.00  0.00           C
ATOM     10  C4  UNK     0       4.108   2.085  29.783  1.00  0.00           C
ATOM     11  O6  UNK     0       3.804  -0.301  30.297  1.00  0.00           O
ATOM     12  N2  UNK     0       3.276   2.384  30.885  1.00  0.00           N
ATOM     13  H5  UNK     0       3.085   3.378  31.097  1.00  0.00           H
ATOM     14  C10 UNK     0       2.656   1.386  31.661  1.00  0.00           C
ATOM     15  C9  UNK     0       1.746   1.614  32.714  1.00  0.00           C
ATOM     16  C12 UNK     0       2.958   0.045  31.333  1.00  0.00           C
ATOM     17  C11 UNK     0       1.199   0.492  33.393  1.00  0.00           C
ATOM     18  H3  UNK     0       0.462   0.672  34.244  1.00  0.00           H
ATOM     19  C13 UNK     0       1.528  -0.819  33.059  1.00  0.00           C
ATOM     20  H6  UNK     0       1.074  -1.693  33.633  1.00  0.00           H
ATOM     21  C14 UNK     0       2.413  -1.045  32.021  1.00  0.00           C
ATOM     22  H7  UNK     0       2.696  -2.110  31.728  1.00  0.00           H
ATOM     23  N1  UNK     0       6.225   3.468  26.993  1.00  0.00           N
ATOM     24  H1  UNK     0       6.816   2.896  26.357  1.00  0.00           H
ATOM     25  H4  UNK     0       6.732   4.143  27.549  1.00  0.00           H
ATOM     26  O3  UNK     0       6.399   0.794  26.515  1.00  0.00           O
ATOM     27  H2  UNK     0       6.442   1.539  25.897  1.00  0.00           H
ATOM     28  C8  UNK     0       1.293   2.977  33.199  1.00  0.00           C
ATOM     29  O4  UNK     0       0.299   2.999  34.000  1.00  0.00           O
ATOM     30  O5  UNK     0       1.960   3.993  32.841  1.00  0.00           O
TER      31      UNK     0
CONECT    1    2
CONECT    2    3    1    4
CONECT    3    2
CONECT    4   10    5    2
CONECT    5    6    4   23
CONECT    6    5    7   26
CONECT    7    6    9    8
CONECT    8    7
CONECT    9   10    7   11
CONECT   10    9   12    4
CONECT   11    9   16
CONECT   12   10   14   13
CONECT   13   12
CONECT   14   12   15   16
CONECT   15   14   17   28
CONECT   16   11   14   21
CONECT   17   15   19   18
CONECT   18   17
CONECT   19   17   21   20
CONECT   20   19
CONECT   21   16   19   22
CONECT   22   21
CONECT   23    5   24   25
CONECT   24   23
CONECT   25   23
CONECT   26    6   27
CONECT   27   26
CONECT   28   15   30   29
CONECT   29   28
CONECT   30   28
MASTER        3    0    0    0    0    0    0    0   30    1   30    0
END
