# Supplementary material for: Enzymatic and non-enzymatic pathways of kynurenines' dimerization: the molecular factors for oxidative stress development
Source: PLoS Comput Biol. 2018 Dec 10;14(12):e1006672. doi: 10.1371/journal.pcbi.1006672 (PMC6301705; doi:10.1371/journal.pcbi.1006672)
Supplement: S2 Dataset — (ZIP) [file pcbi.1006672.s008.zip › PHS-R2AP-docking-results/Docked ligands/L3HOKzi-3.pdb]

REMARK   4
REMARK   4 File created by VEGA ZZ 3.0.3
REMARK   4
ATOM      1  O1  UNK     0       4.879  -0.603  28.994  1.00  0.00           O
ATOM      2  C3  UNK     0       4.737   0.357  29.755  1.00  0.00           C
ATOM      3  C1  UNK     0       4.343   0.113  31.198  1.00  0.00           C
ATOM      4  H8  UNK     0       5.301  -0.051  31.793  1.00  0.00           H
ATOM      5  H5  UNK     0       3.804   1.008  31.654  1.00  0.00           H
ATOM      6  C2  UNK     0       3.521  -1.160  31.292  1.00  0.00           C
ATOM      7  H9  UNK     0       3.110  -1.250  32.351  1.00  0.00           H
ATOM      8  N1  UNK     0       4.423  -2.361  31.015  1.00  0.00           N
ATOM      9  H6  UNK     0       5.282  -2.098  30.526  1.00  0.00           H
ATOM     10  H7  UNK     0       3.853  -2.854  30.282  1.00  0.00           H
ATOM     11  H12 UNK     0       4.566  -2.980  31.810  1.00  0.00           H
ATOM     12  C7  UNK     0       2.332  -1.225  30.290  1.00  0.00           C
ATOM     13  O2  UNK     0       2.538  -2.172  29.460  1.00  0.00           O
ATOM     14  O3  UNK     0       1.452  -0.339  30.352  1.00  0.00           O
ATOM     15  C4  UNK     0       4.764   1.738  29.197  1.00  0.00           C
ATOM     16  C5  UNK     0       5.386   2.098  27.992  1.00  0.00           C
ATOM     17  C8  UNK     0       5.411   3.464  27.642  1.00  0.00           C
ATOM     18  C10 UNK     0       4.769   4.437  28.406  1.00  0.00           C
ATOM     19  H2  UNK     0       4.794   5.531  28.085  1.00  0.00           H
ATOM     20  C9  UNK     0       4.098   4.058  29.564  1.00  0.00           C
ATOM     21  H3  UNK     0       3.552   4.839  30.190  1.00  0.00           H
ATOM     22  C6  UNK     0       4.096   2.718  29.957  1.00  0.00           C
ATOM     23  H4  UNK     0       3.545   2.412  30.907  1.00  0.00           H
ATOM     24  N2  UNK     0       6.109   1.194  27.184  1.00  0.00           N
ATOM     25  H10 UNK     0       6.275   0.329  27.699  1.00  0.00           H
ATOM     26  H11 UNK     0       7.033   1.578  26.892  1.00  0.00           H
ATOM     27  O4  UNK     0       6.064   3.817  26.485  1.00  0.00           O
ATOM     28  H1  UNK     0       6.635   3.081  26.214  1.00  0.00           H
TER      29      UNK     0
CONECT    1    2
CONECT    2    1   15    3
CONECT    3    2    6    5    4
CONECT    4    3
CONECT    5    3
CONECT    6    3    8   12    7
CONECT    7    6
CONECT    8    6    9   10   11
CONECT    9    8
CONECT   10    8
CONECT   11    8
CONECT   12   13    6   14
CONECT   13   12
CONECT   14   12
CONECT   15    2   16   22
CONECT   16   15   17   24
CONECT   17   16   18   27
CONECT   18   17   20   19
CONECT   19   18
CONECT   20   18   22   21
CONECT   21   20
CONECT   22   15   20   23
CONECT   23   22
CONECT   24   25   16   26
CONECT   25   24
CONECT   26   24
CONECT   27   17   28
CONECT   28   27
MASTER        3    0    0    0    0    0    0    0   28    1   28    0
END
