# Supplementary material for: Enzymatic and non-enzymatic pathways of kynurenines' dimerization: the molecular factors for oxidative stress development
Source: PLoS Comput Biol. 2018 Dec 10;14(12):e1006672. doi: 10.1371/journal.pcbi.1006672 (PMC6301705; doi:10.1371/journal.pcbi.1006672)
Supplement: S2 Dataset — (ZIP) [file pcbi.1006672.s008.zip › PHS-R2AP-docking-results/Phenoxazinone synthase_D melanogaster model.pdb]

REMARK   4
REMARK   4 File created by VEGA ZZ 3.0.3
REMARK   4
ATOM      1  N   LEU     1     -13.276 -18.140  22.400  1.00  0.00           N
ATOM      2  CA  LEU     1     -14.651 -17.608  22.500  1.00  0.00           C
ATOM      3  CB  LEU     1     -14.646 -16.096  22.820  1.00  0.00           C
ATOM      4  CG  LEU     1     -14.117 -15.160  21.715  1.00  0.00           C
ATOM      5  CD1 LEU     1     -12.672 -15.511  21.324  1.00  0.00           C
ATOM      6  CD2 LEU     1     -15.096 -15.057  20.534  1.00  0.00           C
ATOM      7  C   LEU     1     -15.424 -17.892  21.252  1.00  0.00           C
ATOM      8  O   LEU     1     -16.506 -17.344  21.068  1.00  0.00           O
ATOM      9  H1  LEU     1     -12.749 -17.946  23.251  1.00  0.00           H
ATOM     10  H2  LEU     1     -12.796 -17.790  21.571  1.00  0.00           H
ATOM     11  H3  LEU     1     -13.346 -19.153  22.308  1.00  0.00           H
ATOM     12  HA  LEU     1     -15.159 -18.133  23.342  1.00  0.00           H
ATOM     13  HB1 LEU     1     -15.669 -15.774  23.126  1.00  0.00           H
ATOM     14  HB2 LEU     1     -13.984 -15.956  23.706  1.00  0.00           H
ATOM     15  HG  LEU     1     -14.074 -14.142  22.169  1.00  0.00           H
ATOM     16 1HD1 LEU     1     -11.962 -15.586  22.180  1.00  0.00           H
ATOM     17 2HD1 LEU     1     -12.290 -14.787  20.567  1.00  0.00           H
ATOM     18 3HD1 LEU     1     -12.700 -16.513  20.834  1.00  0.00           H
ATOM     19 1HD2 LEU     1     -16.144 -14.802  20.818  1.00  0.00           H
ATOM     20 2HD2 LEU     1     -15.075 -15.995  19.932  1.00  0.00           H
ATOM     21 3HD2 LEU     1     -14.727 -14.237  19.874  1.00  0.00           H
ATOM     22  N   GLU     2     -14.854 -18.747  20.369  1.00  0.00           N
ATOM     23  CA  GLU     2     -15.423 -19.246  19.138  1.00  0.00           C
ATOM     24  CB  GLU     2     -16.875 -18.835  18.819  1.00  0.00           C
ATOM     25  CG  GLU     2     -17.911 -19.449  19.762  1.00  0.00           C
ATOM     26  CD  GLU     2     -18.006 -20.939  19.463  1.00  0.00           C
ATOM     27  OE1 GLU     2     -16.998 -21.513  18.971  1.00  0.00           O
ATOM     28  OE2 GLU     2     -19.092 -21.524  19.723  1.00  0.00           O
ATOM     29  C   GLU     2     -14.581 -18.776  18.003  1.00  0.00           C
ATOM     30  O   GLU     2     -14.186 -17.614  17.954  1.00  0.00           O
ATOM     31  H   GLU     2     -13.916 -19.076  20.599  1.00  0.00           H
ATOM     32  HA  GLU     2     -15.377 -20.360  19.163  1.00  0.00           H
ATOM     33  HB1 GLU     2     -16.973 -17.724  18.797  1.00  0.00           H
ATOM     34  HB2 GLU     2     -17.104 -19.206  17.793  1.00  0.00           H
ATOM     35  HG1 GLU     2     -17.692 -19.240  20.835  1.00  0.00           H
ATOM     36  HG2 GLU     2     -18.900 -18.992  19.523  1.00  0.00           H
ATOM     37  N   CYS     3     -14.289 -19.678  17.046  1.00  0.00           N
ATOM     38  CA  CYS     3     -13.476 -19.300  15.930  1.00  0.00           C
ATOM     39  CB  CYS     3     -12.151 -20.072  15.879  1.00  0.00           C
ATOM     40  SG  CYS     3     -11.209 -19.826  17.409  1.00  0.00           S
ATOM     41  C   CYS     3     -14.243 -19.616  14.685  1.00  0.00           C
ATOM     42  O   CYS     3     -14.889 -20.658  14.586  1.00  0.00           O
ATOM     43  H   CYS     3     -14.647 -20.630  17.117  1.00  0.00           H
ATOM     44  HA  CYS     3     -13.269 -18.205  15.973  1.00  0.00           H
ATOM     45  HB1 CYS     3     -11.552 -19.806  14.977  1.00  0.00           H
ATOM     46  HB2 CYS     3     -12.398 -21.157  15.809  1.00  0.00           H
ATOM     47  N   ASP     4     -14.205 -18.690  13.706  1.00  0.00           N
ATOM     48  CA  ASP     4     -14.907 -18.851  12.464  1.00  0.00           C
ATOM     49  CB  ASP     4     -14.811 -17.590  11.585  1.00  0.00           C
ATOM     50  CG  ASP     4     -15.848 -17.685  10.476  1.00  0.00           C
ATOM     51  OD1 ASP     4     -16.580 -18.709  10.440  1.00  0.00           O
ATOM     52  OD2 ASP     4     -15.923 -16.736   9.650  1.00  0.00           O
ATOM     53  C   ASP     4     -14.300 -19.995  11.705  1.00  0.00           C
ATOM     54  O   ASP     4     -15.005 -20.846  11.165  1.00  0.00           O
ATOM     55  H   ASP     4     -13.657 -17.843  13.853  1.00  0.00           H
ATOM     56  HA  ASP     4     -15.979 -19.074  12.673  1.00  0.00           H
ATOM     57  HB1 ASP     4     -13.781 -17.422  11.192  1.00  0.00           H
ATOM     58  HB2 ASP     4     -15.076 -16.714  12.221  1.00  0.00           H
ATOM     59  N   PHE     5     -12.955 -20.037  11.667  1.00  0.00           N
ATOM     60  CA  PHE     5     -12.172 -21.042  10.999  1.00  0.00           C
ATOM     61  CB  PHE     5     -12.575 -22.488  11.333  1.00  0.00           C
ATOM     62  CG  PHE     5     -12.107 -22.796  12.710  1.00  0.00           C
ATOM     63  CD1 PHE     5     -10.836 -23.284  12.913  1.00  0.00           C
ATOM     64  CD2 PHE     5     -12.926 -22.594  13.795  1.00  0.00           C
ATOM     65  CE1 PHE     5     -10.389 -23.573  14.179  1.00  0.00           C
ATOM     66  CE2 PHE     5     -12.483 -22.884  15.064  1.00  0.00           C
ATOM     67  CZ  PHE     5     -11.214 -23.374  15.259  1.00  0.00           C
ATOM     68  C   PHE     5     -12.269 -20.894   9.515  1.00  0.00           C
ATOM     69  O   PHE     5     -11.636 -21.646   8.774  1.00  0.00           O
ATOM     70  H   PHE     5     -12.450 -19.295  12.152  1.00  0.00           H
ATOM     71  HA  PHE     5     -11.105 -20.903  11.292  1.00  0.00           H
ATOM     72  HB1 PHE     5     -13.667 -22.671  11.199  1.00  0.00           H
ATOM     73  HB2 PHE     5     -12.030 -23.162  10.631  1.00  0.00           H
ATOM     74  HD1 PHE     5     -10.169 -23.445  12.049  1.00  0.00           H
ATOM     75  HD2 PHE     5     -13.944 -22.197  13.647  1.00  0.00           H
ATOM     76  HE1 PHE     5      -9.369 -23.964  14.328  1.00  0.00           H
ATOM     77  HE2 PHE     5     -13.149 -22.723  15.928  1.00  0.00           H
ATOM     78  HZ  PHE     5     -10.860 -23.606  16.277  1.00  0.00           H
ATOM     79  N   ASN     6     -13.048 -19.914   9.030  1.00  0.00           N
ATOM     80  CA  ASN     6     -13.054 -19.655   7.623  1.00  0.00           C
ATOM     81  CB  ASN     6     -14.157 -20.397   6.843  1.00  0.00           C
ATOM     82  CG  ASN     6     -15.514 -19.942   7.354  1.00  0.00           C
ATOM     83  OD1 ASN     6     -15.866 -20.187   8.506  1.00  0.00           O
ATOM     84  ND2 ASN     6     -16.297 -19.258   6.478  1.00  0.00           N
ATOM     85  C   ASN     6     -13.305 -18.194   7.506  1.00  0.00           C
ATOM     86  O   ASN     6     -14.047 -17.737   6.638  1.00  0.00           O
ATOM     87  H   ASN     6     -13.630 -19.360   9.659  1.00  0.00           H
ATOM     88  HA  ASN     6     -12.056 -19.902   7.191  1.00  0.00           H
ATOM     89  HB1 ASN     6     -14.036 -21.505   6.886  1.00  0.00           H
ATOM     90  HB2 ASN     6     -14.079 -20.090   5.774  1.00  0.00           H
ATOM     91 1HD2 ASN     6     -17.208 -18.953   6.821  1.00  0.00           H
ATOM     92 2HD2 ASN     6     -15.989 -19.060   5.526  1.00  0.00           H
ATOM     93  N   ALA     7     -12.647 -17.419   8.385  1.00  0.00           N
ATOM     94  CA  ALA     7     -12.853 -16.007   8.401  1.00  0.00           C
ATOM     95  CB  ALA     7     -13.122 -15.442   9.806  1.00  0.00           C
ATOM     96  C   ALA     7     -11.602 -15.373   7.903  1.00  0.00           C
ATOM     97  O   ALA     7     -10.493 -15.785   8.234  1.00  0.00           O
ATOM     98  H   ALA     7     -11.996 -17.843   9.046  1.00  0.00           H
ATOM     99  HA  ALA     7     -13.700 -15.745   7.725  1.00  0.00           H
ATOM    100  HB1 ALA     7     -13.283 -14.339   9.819  1.00  0.00           H
ATOM    101  HB2 ALA     7     -12.307 -15.730  10.510  1.00  0.00           H
ATOM    102  HB3 ALA     7     -14.060 -15.916  10.178  1.00  0.00           H
ATOM    103  N   ARG     8     -11.783 -14.336   7.074  1.00  0.00           N
ATOM    104  CA  ARG     8     -10.731 -13.612   6.436  1.00  0.00           C
ATOM    105  CB  ARG     8     -11.241 -12.577   5.419  1.00  0.00           C
ATOM    106  CG  ARG     8     -12.310 -13.133   4.483  1.00  0.00           C
ATOM    107  CD  ARG     8     -13.642 -13.304   5.215  1.00  0.00           C
ATOM    108  NE  ARG     8     -14.628 -13.910   4.283  1.00  0.00           N
ATOM    109  CZ  ARG     8     -15.672 -14.614   4.807  1.00  0.00           C
ATOM    110  NH1 ARG     8     -15.772 -14.769   6.160  1.00  0.00           N
ATOM    111  NH2 ARG     8     -16.613 -15.162   3.985  1.00  0.00           N
ATOM    112  C   ARG     8      -9.977 -12.831   7.458  1.00  0.00           C
ATOM    113  O   ARG     8      -8.807 -12.510   7.256  1.00  0.00           O
ATOM    114  H   ARG     8     -12.741 -14.043   6.885  1.00  0.00           H
ATOM    115  HA  ARG     8     -10.041 -14.326   5.928  1.00  0.00           H
ATOM    116  HB1 ARG     8     -11.604 -11.658   5.936  1.00  0.00           H
ATOM    117  HB2 ARG     8     -10.372 -12.279   4.787  1.00  0.00           H
ATOM    118  HG1 ARG     8     -12.421 -12.507   3.567  1.00  0.00           H
ATOM    119  HG2 ARG     8     -11.975 -14.145   4.157  1.00  0.00           H
ATOM    120  HD1 ARG     8     -13.537 -13.886   6.160  1.00  0.00           H
ATOM    121  HD2 ARG     8     -14.012 -12.287   5.484  1.00  0.00           H
ATOM    122  HE  ARG     8     -14.526 -13.802   3.274  1.00  0.00           H
ATOM    123 1HH1 ARG     8     -15.069 -14.359   6.775  1.00  0.00           H
ATOM    124 2HH1 ARG     8     -16.551 -15.295   6.557  1.00  0.00           H
ATOM    125 1HH2 ARG     8     -17.394 -15.689   4.377  1.00  0.00           H
ATOM    126 2HH2 ARG     8     -16.535 -15.045   2.975  1.00  0.00           H
ATOM    127  N   TYR     9     -10.617 -12.481   8.588  1.00  0.00           N
ATOM    128  CA  TYR     9      -9.935 -11.508   9.380  1.00  0.00           C
ATOM    129  CB  TYR     9     -10.744 -10.212   9.529  1.00  0.00           C
ATOM    130  CG  TYR     9     -11.041  -9.641   8.170  1.00  0.00           C
ATOM    131  CD1 TYR     9     -10.172  -8.768   7.551  1.00  0.00           C
ATOM    132  CD2 TYR     9     -12.213  -9.954   7.517  1.00  0.00           C
ATOM    133  CE1 TYR     9     -10.459  -8.230   6.313  1.00  0.00           C
ATOM    134  CE2 TYR     9     -12.506  -9.420   6.280  1.00  0.00           C
ATOM    135  CZ  TYR     9     -11.630  -8.554   5.671  1.00  0.00           C
ATOM    136  OH  TYR     9     -11.937  -8.008   4.405  1.00  0.00           O
ATOM    137  C   TYR     9      -9.560 -12.002  10.744  1.00  0.00           C
ATOM    138  O   TYR     9     -10.111 -12.964  11.277  1.00  0.00           O
ATOM    139  H   TYR     9     -11.517 -12.878   8.858  1.00  0.00           H
ATOM    140  HA  TYR     9      -8.990 -11.250   8.848  1.00  0.00           H
ATOM    141  HB1 TYR     9     -10.236  -9.474  10.193  1.00  0.00           H
ATOM    142  HB2 TYR     9     -11.718 -10.476  10.003  1.00  0.00           H
ATOM    143  HD1 TYR     9      -9.230  -8.494   8.055  1.00  0.00           H
ATOM    144  HD2 TYR     9     -12.930 -10.644   7.993  1.00  0.00           H
ATOM    145  HE1 TYR     9      -9.745  -7.537   5.837  1.00  0.00           H
ATOM    146  HE2 TYR     9     -13.450  -9.690   5.776  1.00  0.00           H
ATOM    147  HH  TYR     9     -12.747  -8.232   3.961  1.00  0.00           H
ATOM    148  N   ARG    10      -8.551 -11.319  11.323  1.00  0.00           N
ATOM    149  CA  ARG    10      -7.991 -11.611  12.609  1.00  0.00           C
ATOM    150  CB  ARG    10      -6.797 -10.715  12.968  1.00  0.00           C
ATOM    151  CG  ARG    10      -5.732 -10.549  11.888  1.00  0.00           C
ATOM    152  CD  ARG    10      -4.585  -9.672  12.384  1.00  0.00           C
ATOM    153  NE  ARG    10      -3.736 -10.573  13.202  1.00  0.00           N
ATOM    154  CZ  ARG    10      -2.606 -11.106  12.656  1.00  0.00           C
ATOM    155  NH1 ARG    10      -2.062 -10.560  11.534  1.00  0.00           N
ATOM    156  NH2 ARG    10      -2.012 -12.187  13.232  1.00  0.00           N
ATOM    157  C   ARG    10      -9.003 -11.243  13.640  1.00  0.00           C
ATOM    158  O   ARG    10      -9.870 -10.400  13.417  1.00  0.00           O
ATOM    159  H   ARG    10      -8.156 -10.534  10.805  1.00  0.00           H
ATOM    160  HA  ARG    10      -7.717 -12.689  12.688  1.00  0.00           H
ATOM    161  HB1 ARG    10      -6.324 -11.076  13.911  1.00  0.00           H
ATOM    162  HB2 ARG    10      -7.206  -9.700  13.178  1.00  0.00           H
ATOM    163  HG1 ARG    10      -6.166 -10.160  10.938  1.00  0.00           H
ATOM    164  HG2 ARG    10      -5.312 -11.560  11.675  1.00  0.00           H
ATOM    165  HD1 ARG    10      -4.919  -8.755  12.923  1.00  0.00           H
ATOM    166  HD2 ARG    10      -3.990  -9.352  11.497  1.00  0.00           H
ATOM    167  HE  ARG    10      -3.995 -10.792  14.164  1.00  0.00           H
ATOM    168 1HH1 ARG    10      -1.217 -10.959  11.126  1.00  0.00           H
ATOM    169 2HH1 ARG    10      -2.502  -9.748  11.100  1.00  0.00           H
ATOM    170 1HH2 ARG    10      -1.167 -12.586  12.824  1.00  0.00           H
ATOM    171 2HH2 ARG    10      -2.413 -12.599  14.074  1.00  0.00           H
ATOM    172  N   ARG    11      -8.929 -11.902  14.807  1.00  0.00           N
ATOM    173  CA  ARG    11      -9.773 -11.505  15.891  1.00  0.00           C
ATOM    174  CB  ARG    11      -9.966 -12.586  16.960  1.00  0.00           C
ATOM    175  CG  ARG    11     -10.835 -12.080  18.103  1.00  0.00           C
ATOM    176  CD  ARG    11     -12.221 -11.656  17.625  1.00  0.00           C
ATOM    177  NE  ARG    11     -12.893 -12.908  17.201  1.00  0.00           N
ATOM    178  CZ  ARG    11     -13.318 -13.735  18.193  1.00  0.00           C
ATOM    179  NH1 ARG    11     -13.061 -13.358  19.478  1.00  0.00           N
ATOM    180  NH2 ARG    11     -13.948 -14.911  17.905  1.00  0.00           N
ATOM    181  C   ARG    11      -9.075 -10.356  16.556  1.00  0.00           C
ATOM    182  O   ARG    11      -7.891 -10.122  16.326  1.00  0.00           O
ATOM    183  H   ARG    11      -8.277 -12.679  14.920  1.00  0.00           H
ATOM    184  HA  ARG    11     -10.764 -11.174  15.501  1.00  0.00           H
ATOM    185  HB1 ARG    11      -8.989 -12.977  17.329  1.00  0.00           H
ATOM    186  HB2 ARG    11     -10.506 -13.436  16.481  1.00  0.00           H
ATOM    187  HG1 ARG    11     -10.330 -11.257  18.661  1.00  0.00           H
ATOM    188  HG2 ARG    11     -10.974 -12.927  18.815  1.00  0.00           H
ATOM    189  HD1 ARG    11     -12.796 -11.072  18.380  1.00  0.00           H
ATOM    190  HD2 ARG    11     -12.091 -11.014  16.722  1.00  0.00           H
ATOM    191  HE  ARG    11     -13.029 -13.137  16.216  1.00  0.00           H
ATOM    192 1HH1 ARG    11     -13.380 -13.979  20.222  1.00  0.00           H
ATOM    193 2HH1 ARG    11     -12.569 -12.489  19.687  1.00  0.00           H
ATOM    194 1HH2 ARG    11     -14.267 -15.532  18.649  1.00  0.00           H
ATOM    195 2HH2 ARG    11     -14.102 -15.173  16.931  1.00  0.00           H
ATOM    196  N   SER    12      -9.812  -9.561  17.356  1.00  0.00           N
ATOM    197  CA  SER    12      -9.226  -8.453  18.056  1.00  0.00           C
ATOM    198  CB  SER    12     -10.279  -7.538  18.703  1.00  0.00           C
ATOM    199  OG  SER    12     -10.982  -8.245  19.714  1.00  0.00           O
ATOM    200  C   SER    12      -8.310  -8.943  19.152  1.00  0.00           C
ATOM    201  O   SER    12      -7.259  -8.354  19.402  1.00  0.00           O
ATOM    202  H   SER    12     -10.808  -9.750  17.467  1.00  0.00           H
ATOM    203  HA  SER    12      -8.627  -7.851  17.333  1.00  0.00           H
ATOM    204  HB1 SER    12     -10.968  -7.095  17.947  1.00  0.00           H
ATOM    205  HB2 SER    12      -9.736  -6.698  19.196  1.00  0.00           H
ATOM    206  HG  SER    12     -11.633  -7.680  20.114  1.00  0.00           H
ATOM    207  N   THR    13      -8.714 -10.032  19.837  1.00  0.00           N
ATOM    208  CA  THR    13      -8.062 -10.631  20.978  1.00  0.00           C
ATOM    209  CB  THR    13      -8.881 -11.726  21.584  1.00  0.00           C
ATOM    210  OG1 THR    13     -10.184 -11.268  21.893  1.00  0.00           O
ATOM    211  CG2 THR    13      -8.175 -12.185  22.867  1.00  0.00           C
ATOM    212  C   THR    13      -6.802 -11.312  20.571  1.00  0.00           C
ATOM    213  O   THR    13      -5.861 -11.425  21.357  1.00  0.00           O
ATOM    214  H   THR    13      -9.572 -10.480  19.515  1.00  0.00           H
ATOM    215  HA  THR    13      -7.843  -9.851  21.744  1.00  0.00           H
ATOM    216  HB  THR    13      -8.947 -12.580  20.870  1.00  0.00           H
ATOM    217  HG1 THR    13     -10.704 -11.963  22.278  1.00  0.00           H
ATOM    218 1HG2 THR    13      -8.786 -13.001  23.319  1.00  0.00           H
ATOM    219 2HG2 THR    13      -7.980 -11.347  23.577  1.00  0.00           H
ATOM    220 3HG2 THR    13      -7.190 -12.619  22.576  1.00  0.00           H
ATOM    221  N   GLY    14      -6.785 -11.848  19.340  1.00  0.00           N
ATOM    222  CA  GLY    14      -5.646 -12.570  18.888  1.00  0.00           C
ATOM    223  C   GLY    14      -6.010 -13.999  18.849  1.00  0.00           C
ATOM    224  O   GLY    14      -5.316 -14.759  18.193  1.00  0.00           O
ATOM    225  H   GLY    14      -7.592 -11.737  18.727  1.00  0.00           H
ATOM    226  HA1 GLY    14      -5.253 -12.196  17.914  1.00  0.00           H
ATOM    227  HA2 GLY    14      -4.841 -12.445  19.649  1.00  0.00           H
ATOM    228  N   VAL    15      -7.109 -14.396  19.514  1.00  0.00           N
ATOM    229  CA  VAL    15      -7.550 -15.758  19.544  1.00  0.00           C
ATOM    230  CB  VAL    15      -8.755 -15.969  20.416  1.00  0.00           C
ATOM    231  CG1 VAL    15      -9.928 -15.149  19.850  1.00  0.00           C
ATOM    232  CG2 VAL    15      -9.036 -17.478  20.501  1.00  0.00           C
ATOM    233  C   VAL    15      -7.904 -16.172  18.150  1.00  0.00           C
ATOM    234  O   VAL    15      -8.156 -15.346  17.277  1.00  0.00           O
ATOM    235  H   VAL    15      -7.652 -13.696  20.019  1.00  0.00           H
ATOM    236  HA  VAL    15      -6.718 -16.401  19.913  1.00  0.00           H
ATOM    237  HB  VAL    15      -8.522 -15.594  21.440  1.00  0.00           H
ATOM    238 1HG1 VAL    15      -9.724 -14.054  19.788  1.00  0.00           H
ATOM    239 2HG1 VAL    15     -10.859 -15.343  20.432  1.00  0.00           H
ATOM    240 3HG1 VAL    15     -10.109 -15.509  18.810  1.00  0.00           H
ATOM    241 1HG2 VAL    15      -8.186 -18.072  20.911  1.00  0.00           H
ATOM    242 2HG2 VAL    15      -9.350 -17.876  19.508  1.00  0.00           H
ATOM    243 3HG2 VAL    15      -9.897 -17.613  21.196  1.00  0.00           H
ATOM    244  N   CYS    16      -7.885 -17.498  17.925  1.00  0.00           N
ATOM    245  CA  CYS    16      -8.238 -18.166  16.708  1.00  0.00           C
ATOM    246  CB  CYS    16      -9.573 -17.640  16.165  1.00  0.00           C
ATOM    247  SG  CYS    16     -10.889 -17.826  17.399  1.00  0.00           S
ATOM    248  C   CYS    16      -7.209 -18.023  15.622  1.00  0.00           C
ATOM    249  O   CYS    16      -7.436 -18.510  14.516  1.00  0.00           O
ATOM    250  H   CYS    16      -7.588 -18.089  18.702  1.00  0.00           H
ATOM    251  HA  CYS    16      -8.358 -19.252  16.931  1.00  0.00           H
ATOM    252  HB1 CYS    16      -9.487 -16.587  15.809  1.00  0.00           H
ATOM    253  HB2 CYS    16      -9.848 -18.269  15.286  1.00  0.00           H
ATOM    254  N   ASN    17      -6.058 -17.365  15.863  1.00  0.00           N
ATOM    255  CA  ASN    17      -5.081 -17.379  14.812  1.00  0.00           C
ATOM    256  CB  ASN    17      -3.972 -16.327  14.972  1.00  0.00           C
ATOM    257  CG  ASN    17      -2.891 -16.442  13.909  1.00  0.00           C
ATOM    258  OD1 ASN    17      -2.233 -17.473  13.781  1.00  0.00           O
ATOM    259  ND2 ASN    17      -2.660 -15.331  13.159  1.00  0.00           N
ATOM    260  C   ASN    17      -4.537 -18.767  14.758  1.00  0.00           C
ATOM    261  O   ASN    17      -4.366 -19.332  13.681  1.00  0.00           O
ATOM    262  H   ASN    17      -5.890 -16.882  16.746  1.00  0.00           H
ATOM    263  HA  ASN    17      -5.608 -17.179  13.850  1.00  0.00           H
ATOM    264  HB1 ASN    17      -3.531 -16.365  15.995  1.00  0.00           H
ATOM    265  HB2 ASN    17      -4.447 -15.325  14.853  1.00  0.00           H
ATOM    266 1HD2 ASN    17      -3.206 -14.476  13.265  1.00  0.00           H
ATOM    267 2HD2 ASN    17      -1.913 -15.354  12.465  1.00  0.00           H
ATOM    268  N   ASN    18      -4.297 -19.361  15.943  1.00  0.00           N
ATOM    269  CA  ASN    18      -3.824 -20.704  16.073  1.00  0.00           C
ATOM    270  CB  ASN    18      -2.918 -20.816  17.316  1.00  0.00           C
ATOM    271  CG  ASN    18      -2.131 -22.118  17.344  1.00  0.00           C
ATOM    272  OD1 ASN    18      -2.674 -23.203  17.142  1.00  0.00           O
ATOM    273  ND2 ASN    18      -0.802 -22.001  17.618  1.00  0.00           N
ATOM    274  C   ASN    18      -5.074 -21.532  16.228  1.00  0.00           C
ATOM    275  O   ASN    18      -5.852 -21.376  17.164  1.00  0.00           O
ATOM    276  H   ASN    18      -4.462 -18.823  16.794  1.00  0.00           H
ATOM    277  HA  ASN    18      -3.266 -21.010  15.157  1.00  0.00           H
ATOM    278  HB1 ASN    18      -2.240 -19.935  17.400  1.00  0.00           H
ATOM    279  HB2 ASN    18      -3.582 -20.811  18.212  1.00  0.00           H
ATOM    280 1HD2 ASN    18      -0.352 -21.101  17.786  1.00  0.00           H
ATOM    281 2HD2 ASN    18      -0.234 -22.847  17.657  1.00  0.00           H
ATOM    282  N   LYS    19      -5.358 -22.344  15.204  1.00  0.00           N
ATOM    283  CA  LYS    19      -6.438 -23.270  15.136  1.00  0.00           C
ATOM    284  CB  LYS    19      -6.547 -23.851  13.723  1.00  0.00           C
ATOM    285  CG  LYS    19      -7.663 -24.867  13.500  1.00  0.00           C
ATOM    286  CD  LYS    19      -7.776 -25.239  12.023  1.00  0.00           C
ATOM    287  CE  LYS    19      -6.416 -25.571  11.401  1.00  0.00           C
ATOM    288  NZ  LYS    19      -6.527 -25.636   9.928  1.00  0.00           N
ATOM    289  C   LYS    19      -6.193 -24.418  16.058  1.00  0.00           C
ATOM    290  O   LYS    19      -7.069 -24.793  16.835  1.00  0.00           O
ATOM    291  H   LYS    19      -4.741 -22.295  14.393  1.00  0.00           H
ATOM    292  HA  LYS    19      -7.391 -22.761  15.410  1.00  0.00           H
ATOM    293  HB1 LYS    19      -6.635 -23.024  12.980  1.00  0.00           H
ATOM    294  HB2 LYS    19      -5.585 -24.375  13.513  1.00  0.00           H
ATOM    295  HG1 LYS    19      -8.636 -24.507  13.909  1.00  0.00           H
ATOM    296  HG2 LYS    19      -7.388 -25.793  14.058  1.00  0.00           H
ATOM    297  HD1 LYS    19      -8.299 -24.441  11.446  1.00  0.00           H
ATOM    298  HD2 LYS    19      -8.403 -26.159  11.960  1.00  0.00           H
ATOM    299  HE1 LYS    19      -5.981 -26.505  11.827  1.00  0.00           H
ATOM    300  HE2 LYS    19      -5.721 -24.735  11.648  1.00  0.00           H
ATOM    301  HZ1 LYS    19      -5.621 -25.857   9.514  1.00  0.00           H
ATOM    302  HZ2 LYS    19      -6.925 -24.781   9.539  1.00  0.00           H
ATOM    303  HZ3 LYS    19      -7.163 -26.401   9.702  1.00  0.00           H
ATOM    304  N   GLN    20      -4.964 -24.974  16.007  1.00  0.00           N
ATOM    305  CA  GLN    20      -4.660 -26.194  16.704  1.00  0.00           C
ATOM    306  CB  GLN    20      -3.166 -26.547  16.609  1.00  0.00           C
ATOM    307  CG  GLN    20      -2.621 -26.629  15.182  1.00  0.00           C
ATOM    308  CD  GLN    20      -3.134 -27.903  14.533  1.00  0.00           C
ATOM    309  OE1 GLN    20      -3.869 -28.676  15.145  1.00  0.00           O
ATOM    310  NE2 GLN    20      -2.732 -28.130  13.254  1.00  0.00           N
ATOM    311  C   GLN    20      -4.912 -25.958  18.145  1.00  0.00           C
ATOM    312  O   GLN    20      -5.698 -26.650  18.789  1.00  0.00           O
ATOM    313  H   GLN    20      -4.233 -24.518  15.461  1.00  0.00           H
ATOM    314  HA  GLN    20      -5.289 -27.033  16.325  1.00  0.00           H
ATOM    315  HB1 GLN    20      -2.955 -27.494  17.159  1.00  0.00           H
ATOM    316  HB2 GLN    20      -2.604 -25.735  17.128  1.00  0.00           H
ATOM    317  HG1 GLN    20      -1.510 -26.551  15.146  1.00  0.00           H
ATOM    318  HG2 GLN    20      -3.039 -25.767  14.611  1.00  0.00           H
ATOM    319 1HE2 GLN    20      -3.076 -28.985  12.818  1.00  0.00           H
ATOM    320 2HE2 GLN    20      -2.120 -27.481  12.758  1.00  0.00           H
ATOM    321  N   HIS    21      -4.309 -24.912  18.744  1.00  0.00           N
ATOM    322  CA  HIS    21      -4.641 -24.534  20.093  1.00  0.00           C
ATOM    323  ND1 HIS    21      -1.587 -22.963  21.199  1.00  0.00           N
ATOM    324  CG  HIS    21      -2.095 -24.187  20.817  1.00  0.00           C
ATOM    325  CB  HIS    21      -3.494 -24.682  21.131  1.00  0.00           C
ATOM    326  NE2 HIS    21       0.073 -24.040  20.177  1.00  0.00           N
ATOM    327  CD2 HIS    21      -1.066 -24.827  20.191  1.00  0.00           C
ATOM    328  CE1 HIS    21      -0.288 -22.930  20.793  1.00  0.00           C
ATOM    329  C   HIS    21      -5.117 -23.110  20.079  1.00  0.00           C
ATOM    330  O   HIS    21      -4.313 -22.182  20.018  1.00  0.00           O
ATOM    331  H   HIS    21      -3.606 -24.379  18.233  1.00  0.00           H
ATOM    332  HA  HIS    21      -5.490 -25.175  20.428  1.00  0.00           H
ATOM    333  HB1 HIS    21      -3.426 -25.756  21.423  1.00  0.00           H
ATOM    334  HB2 HIS    21      -3.824 -24.131  22.042  1.00  0.00           H
ATOM    335  HE2 HIS    21       0.985 -24.267  19.780  1.00  0.00           H
ATOM    336  HD2 HIS    21      -1.132 -25.838  19.754  1.00  0.00           H
ATOM    337  HE1 HIS    21       0.386 -22.073  20.960  1.00  0.00           H
ATOM    338  N   PRO    22      -6.409 -22.882  20.174  1.00  0.00           N
ATOM    339  CA  PRO    22      -6.856 -21.523  20.125  1.00  0.00           C
ATOM    340  CD  PRO    22      -7.409 -23.778  19.623  1.00  0.00           C
ATOM    341  CB  PRO    22      -8.311 -21.552  19.632  1.00  0.00           C
ATOM    342  CG  PRO    22      -8.432 -22.888  18.897  1.00  0.00           C
ATOM    343  C   PRO    22      -6.767 -20.900  21.480  1.00  0.00           C
ATOM    344  O   PRO    22      -6.924 -19.684  21.552  1.00  0.00           O
ATOM    345  HA  PRO    22      -6.228 -20.947  19.406  1.00  0.00           H
ATOM    346  HD1 PRO    22      -7.868 -24.451  20.384  1.00  0.00           H
ATOM    347  HD2 PRO    22      -6.910 -24.418  18.858  1.00  0.00           H
ATOM    348  HB1 PRO    22      -9.069 -21.402  20.436  1.00  0.00           H
ATOM    349  HB2 PRO    22      -8.437 -20.735  18.884  1.00  0.00           H
ATOM    350  HG1 PRO    22      -9.465 -23.305  18.857  1.00  0.00           H
ATOM    351  HG2 PRO    22      -8.079 -22.739  17.850  1.00  0.00           H
ATOM    352  N   ARG    23      -6.585 -21.694  22.558  1.00  0.00           N
ATOM    353  CA  ARG    23      -6.508 -21.147  23.876  1.00  0.00           C
ATOM    354  CB  ARG    23      -6.410 -22.214  24.981  1.00  0.00           C
ATOM    355  CG  ARG    23      -7.686 -23.064  25.108  1.00  0.00           C
ATOM    356  CD  ARG    23      -7.729 -23.998  26.324  1.00  0.00           C
ATOM    357  NE  ARG    23      -6.750 -25.101  26.104  1.00  0.00           N
ATOM    358  CZ  ARG    23      -6.743 -26.176  26.948  1.00  0.00           C
ATOM    359  NH1 ARG    23      -7.630 -26.240  27.984  1.00  0.00           N
ATOM    360  NH2 ARG    23      -5.849 -27.190  26.758  1.00  0.00           N
ATOM    361  C   ARG    23      -5.317 -20.264  23.887  1.00  0.00           C
ATOM    362  O   ARG    23      -4.310 -20.555  23.240  1.00  0.00           O
ATOM    363  H   ARG    23      -6.501 -22.702  22.429  1.00  0.00           H
ATOM    364  HA  ARG    23      -7.415 -20.526  24.059  1.00  0.00           H
ATOM    365  HB1 ARG    23      -5.514 -22.861  24.832  1.00  0.00           H
ATOM    366  HB2 ARG    23      -6.273 -21.677  25.948  1.00  0.00           H
ATOM    367  HG1 ARG    23      -7.855 -23.645  24.171  1.00  0.00           H
ATOM    368  HG2 ARG    23      -8.541 -22.355  25.211  1.00  0.00           H
ATOM    369  HD1 ARG    23      -8.757 -24.373  26.540  1.00  0.00           H
ATOM    370  HD2 ARG    23      -7.388 -23.415  27.211  1.00  0.00           H
ATOM    371  HE  ARG    23      -6.090 -25.054  25.328  1.00  0.00           H
ATOM    372 1HH1 ARG    23      -8.298 -25.482  28.126  1.00  0.00           H
ATOM    373 2HH1 ARG    23      -7.625 -27.042  28.614  1.00  0.00           H
ATOM    374 1HH2 ARG    23      -5.186 -27.142  25.984  1.00  0.00           H
ATOM    375 2HH2 ARG    23      -5.844 -27.993  27.388  1.00  0.00           H
ATOM    376  N   THR    24      -5.510 -19.135  24.589  1.00  0.00           N
ATOM    377  CA  THR    24      -4.652 -18.007  24.746  1.00  0.00           C
ATOM    378  CB  THR    24      -5.070 -17.155  25.923  1.00  0.00           C
ATOM    379  OG1 THR    24      -5.090 -17.910  27.126  1.00  0.00           O
ATOM    380  CG2 THR    24      -6.482 -16.596  25.656  1.00  0.00           C
ATOM    381  C   THR    24      -3.195 -18.357  24.807  1.00  0.00           C
ATOM    382  O   THR    24      -2.701 -18.943  25.770  1.00  0.00           O
ATOM    383  H   THR    24      -6.401 -19.077  25.082  1.00  0.00           H
ATOM    384  HA  THR    24      -4.788 -17.377  23.836  1.00  0.00           H
ATOM    385  HB  THR    24      -4.355 -16.307  26.034  1.00  0.00           H
ATOM    386  HG1 THR    24      -5.353 -17.375  27.866  1.00  0.00           H
ATOM    387 1HG2 THR    24      -6.790 -15.968  26.524  1.00  0.00           H
ATOM    388 2HG2 THR    24      -7.221 -17.399  25.427  1.00  0.00           H
ATOM    389 3HG2 THR    24      -6.419 -15.931  24.763  1.00  0.00           H
ATOM    390  N   TYR    25      -2.470 -18.027  23.722  1.00  0.00           N
ATOM    391  CA  TYR    25      -1.062 -18.265  23.699  1.00  0.00           C
ATOM    392  CB  TYR    25      -0.685 -19.410  22.740  1.00  0.00           C
ATOM    393  CG  TYR    25       0.503 -20.122  23.310  1.00  0.00           C
ATOM    394  CD1 TYR    25       1.758 -19.564  23.308  1.00  0.00           C
ATOM    395  CD2 TYR    25       0.356 -21.362  23.895  1.00  0.00           C
ATOM    396  CE1 TYR    25       2.848 -20.219  23.837  1.00  0.00           C
ATOM    397  CE2 TYR    25       1.444 -22.031  24.424  1.00  0.00           C
ATOM    398  CZ  TYR    25       2.696 -21.463  24.393  1.00  0.00           C
ATOM    399  OH  TYR    25       3.813 -22.139  24.929  1.00  0.00           O
ATOM    400  C   TYR    25      -0.509 -16.963  23.161  1.00  0.00           C
ATOM    401  O   TYR    25       0.269 -16.287  23.828  1.00  0.00           O
ATOM    402  H   TYR    25      -2.928 -17.606  22.913  1.00  0.00           H
ATOM    403  HA  TYR    25      -0.677 -18.465  24.726  1.00  0.00           H
ATOM    404  HB1 TYR    25      -0.516 -19.059  21.695  1.00  0.00           H
ATOM    405  HB2 TYR    25      -1.536 -20.131  22.722  1.00  0.00           H
ATOM    406  HD1 TYR    25       1.897 -18.561  22.870  1.00  0.00           H
ATOM    407  HD2 TYR    25      -0.643 -21.827  23.942  1.00  0.00           H
ATOM    408  HE1 TYR    25       3.843 -19.743  23.813  1.00  0.00           H
ATOM    409  HE2 TYR    25       1.307 -23.028  24.875  1.00  0.00           H
ATOM    410  HH  TYR    25       4.678 -21.747  24.908  1.00  0.00           H
ATOM    411  N   GLY    26      -0.942 -16.585  21.932  1.00  0.00           N
ATOM    412  CA  GLY    26      -0.635 -15.364  21.250  1.00  0.00           C
ATOM    413  C   GLY    26      -1.736 -14.397  21.541  1.00  0.00           C
ATOM    414  O   GLY    26      -1.609 -13.202  21.277  1.00  0.00           O
ATOM    415  H   GLY    26      -1.551 -17.240  21.442  1.00  0.00           H
ATOM    416  HA1 GLY    26       0.373 -14.964  21.507  1.00  0.00           H
ATOM    417  HA2 GLY    26      -0.648 -15.574  20.155  1.00  0.00           H
ATOM    418  N   ALA    27      -2.844 -14.899  22.117  1.00  0.00           N
ATOM    419  CA  ALA    27      -3.943 -14.051  22.478  1.00  0.00           C
ATOM    420  CB  ALA    27      -5.159 -14.783  23.067  1.00  0.00           C
ATOM    421  C   ALA    27      -3.475 -13.153  23.565  1.00  0.00           C
ATOM    422  O   ALA    27      -2.472 -13.410  24.231  1.00  0.00           O
ATOM    423  H   ALA    27      -2.903 -15.901  22.300  1.00  0.00           H
ATOM    424  HA  ALA    27      -4.258 -13.445  21.597  1.00  0.00           H
ATOM    425  HB1 ALA    27      -6.013 -14.124  23.348  1.00  0.00           H
ATOM    426  HB2 ALA    27      -4.849 -15.405  23.939  1.00  0.00           H
ATOM    427  HB3 ALA    27      -5.531 -15.483  22.282  1.00  0.00           H
ATOM    428  N   SER    28      -4.207 -12.047  23.750  1.00  0.00           N
ATOM    429  CA  SER    28      -3.852 -11.085  24.746  1.00  0.00           C
ATOM    430  CB  SER    28      -4.464  -9.722  24.475  1.00  0.00           C
ATOM    431  OG  SER    28      -4.036  -9.340  23.187  1.00  0.00           O
ATOM    432  C   SER    28      -4.345 -11.546  26.079  1.00  0.00           C
ATOM    433  O   SER    28      -5.097 -12.513  26.183  1.00  0.00           O
ATOM    434  H   SER    28      -5.031 -11.888  23.171  1.00  0.00           H
ATOM    435  HA  SER    28      -2.742 -10.987  24.781  1.00  0.00           H
ATOM    436  HB1 SER    28      -4.227  -8.967  25.261  1.00  0.00           H
ATOM    437  HB2 SER    28      -5.572  -9.846  24.444  1.00  0.00           H
ATOM    438  HG  SER    28      -4.419  -8.487  23.017  1.00  0.00           H
ATOM    439  N   MET    29      -3.924 -10.820  27.135  1.00  0.00           N
ATOM    440  CA  MET    29      -4.268 -11.084  28.504  1.00  0.00           C
ATOM    441  CB  MET    29      -5.761 -10.880  28.811  1.00  0.00           C
ATOM    442  CG  MET    29      -6.203  -9.417  28.752  1.00  0.00           C
ATOM    443  SD  MET    29      -7.966  -9.151  29.110  1.00  0.00           S
ATOM    444  CE  MET    29      -7.887  -7.343  28.956  1.00  0.00           C
ATOM    445  C   MET    29      -3.901 -12.486  28.886  1.00  0.00           C
ATOM    446  O   MET    29      -4.625 -13.142  29.635  1.00  0.00           O
ATOM    447  H   MET    29      -3.315 -10.023  26.947  1.00  0.00           H
ATOM    448  HA  MET    29      -3.684 -10.386  29.148  1.00  0.00           H
ATOM    449  HB1 MET    29      -6.027 -11.333  29.795  1.00  0.00           H
ATOM    450  HB2 MET    29      -6.336 -11.429  28.029  1.00  0.00           H
ATOM    451  HG1 MET    29      -5.934  -8.969  27.767  1.00  0.00           H
ATOM    452  HG2 MET    29      -5.624  -8.868  29.531  1.00  0.00           H
ATOM    453  HE1 MET    29      -8.968  -7.180  29.175  1.00  0.00           H
ATOM    454  HE2 MET    29      -7.477  -6.918  28.011  1.00  0.00           H
ATOM    455  HE3 MET    29      -7.291  -6.943  29.809  1.00  0.00           H
ATOM    456  N   VAL    30      -2.740 -12.964  28.398  1.00  0.00           N
ATOM    457  CA  VAL    30      -2.248 -14.278  28.703  1.00  0.00           C
ATOM    458  CB  VAL    30      -2.165 -15.160  27.487  1.00  0.00           C
ATOM    459  CG1 VAL    30      -1.116 -14.567  26.531  1.00  0.00           C
ATOM    460  CG2 VAL    30      -1.864 -16.604  27.920  1.00  0.00           C
ATOM    461  C   VAL    30      -0.850 -14.088  29.213  1.00  0.00           C
ATOM    462  O   VAL    30      -0.265 -13.019  29.044  1.00  0.00           O
ATOM    463  H   VAL    30      -2.186 -12.366  27.785  1.00  0.00           H
ATOM    464  HA  VAL    30      -2.883 -14.757  29.485  1.00  0.00           H
ATOM    465  HB  VAL    30      -3.155 -15.146  26.975  1.00  0.00           H
ATOM    466 1HG1 VAL    30      -1.054 -15.221  25.630  1.00  0.00           H
ATOM    467 2HG1 VAL    30      -0.125 -14.416  27.021  1.00  0.00           H
ATOM    468 3HG1 VAL    30      -1.486 -13.568  26.200  1.00  0.00           H
ATOM    469 1HG2 VAL    30      -1.802 -17.258  27.019  1.00  0.00           H
ATOM    470 2HG2 VAL    30      -2.602 -16.983  28.665  1.00  0.00           H
ATOM    471 3HG2 VAL    30      -0.861 -16.607  28.407  1.00  0.00           H
ATOM    472  N   PRO    31      -0.297 -15.078  29.861  1.00  0.00           N
ATOM    473  CA  PRO    31       1.042 -14.916  30.356  1.00  0.00           C
ATOM    474  CD  PRO    31      -1.098 -15.896  30.761  1.00  0.00           C
ATOM    475  CB  PRO    31       1.249 -16.022  31.387  1.00  0.00           C
ATOM    476  CG  PRO    31      -0.170 -16.265  31.931  1.00  0.00           C
ATOM    477  C   PRO    31       2.092 -14.877  29.291  1.00  0.00           C
ATOM    478  O   PRO    31       1.925 -15.503  28.246  1.00  0.00           O
ATOM    479  HA  PRO    31       1.081 -13.943  30.899  1.00  0.00           H
ATOM    480  HD1 PRO    31      -1.563 -16.780  30.265  1.00  0.00           H
ATOM    481  HD2 PRO    31      -1.919 -15.258  31.164  1.00  0.00           H
ATOM    482  HB1 PRO    31       2.012 -15.792  32.167  1.00  0.00           H
ATOM    483  HB2 PRO    31       1.574 -16.942  30.846  1.00  0.00           H
ATOM    484  HG1 PRO    31      -0.333 -17.291  32.336  1.00  0.00           H
ATOM    485  HG2 PRO    31      -0.351 -15.537  32.756  1.00  0.00           H
ATOM    486  N   TYR    32       3.184 -14.128  29.544  1.00  0.00           N
ATOM    487  CA  TYR    32       4.292 -14.088  28.634  1.00  0.00           C
ATOM    488  CB  TYR    32       5.438 -13.139  29.010  1.00  0.00           C
ATOM    489  CG  TYR    32       4.952 -11.746  28.950  1.00  0.00           C
ATOM    490  CD1 TYR    32       4.741 -11.157  27.729  1.00  0.00           C
ATOM    491  CD2 TYR    32       4.691 -11.049  30.105  1.00  0.00           C
ATOM    492  CE1 TYR    32       4.288  -9.868  27.658  1.00  0.00           C
ATOM    493  CE2 TYR    32       4.240  -9.755  30.036  1.00  0.00           C
ATOM    494  CZ  TYR    32       4.041  -9.168  28.811  1.00  0.00           C
ATOM    495  OH  TYR    32       3.579  -7.842  28.734  1.00  0.00           O
ATOM    496  C   TYR    32       4.927 -15.436  28.691  1.00  0.00           C
ATOM    497  O   TYR    32       4.924 -16.083  29.735  1.00  0.00           O
ATOM    498  H   TYR    32       3.223 -13.577  30.402  1.00  0.00           H
ATOM    499  HA  TYR    32       3.935 -13.872  27.600  1.00  0.00           H
ATOM    500  HB1 TYR    32       6.345 -13.299  28.381  1.00  0.00           H
ATOM    501  HB2 TYR    32       5.720 -13.353  30.067  1.00  0.00           H
ATOM    502  HD1 TYR    32       4.937 -11.724  26.803  1.00  0.00           H
ATOM    503  HD2 TYR    32       4.844 -11.529  31.086  1.00  0.00           H
ATOM    504  HE1 TYR    32       4.122  -9.393  26.676  1.00  0.00           H
ATOM    505  HE2 TYR    32       4.038  -9.189  30.961  1.00  0.00           H
ATOM    506  HH  TYR    32       3.408  -7.357  29.533  1.00  0.00           H
ATOM    507  N   ARG    33       5.471 -15.896  27.551  1.00  0.00           N
ATOM    508  CA  ARG    33       6.107 -17.183  27.456  1.00  0.00           C
ATOM    509  CB  ARG    33       6.413 -17.593  26.004  1.00  0.00           C
ATOM    510  CG  ARG    33       7.341 -18.804  25.896  1.00  0.00           C
ATOM    511  CD  ARG    33       6.657 -20.158  26.066  1.00  0.00           C
ATOM    512  NE  ARG    33       6.619 -20.775  24.712  1.00  0.00           N
ATOM    513  CZ  ARG    33       7.725 -21.428  24.249  1.00  0.00           C
ATOM    514  NH1 ARG    33       8.828 -21.544  25.044  1.00  0.00           N
ATOM    515  NH2 ARG    33       7.737 -21.955  22.990  1.00  0.00           N
ATOM    516  C   ARG    33       7.422 -17.171  28.174  1.00  0.00           C
ATOM    517  O   ARG    33       8.046 -16.124  28.351  1.00  0.00           O
ATOM    518  H   ARG    33       5.431 -15.308  26.719  1.00  0.00           H
ATOM    519  HA  ARG    33       5.446 -17.951  27.920  1.00  0.00           H
ATOM    520  HB1 ARG    33       6.821 -16.730  25.428  1.00  0.00           H
ATOM    521  HB2 ARG    33       5.444 -17.877  25.531  1.00  0.00           H
ATOM    522  HG1 ARG    33       7.902 -18.774  24.933  1.00  0.00           H
ATOM    523  HG2 ARG    33       8.093 -18.713  26.714  1.00  0.00           H
ATOM    524  HD1 ARG    33       7.139 -20.805  26.835  1.00  0.00           H
ATOM    525  HD2 ARG    33       5.605 -19.972  26.386  1.00  0.00           H
ATOM    526  HE  ARG    33       5.778 -20.711  24.138  1.00  0.00           H
ATOM    527 1HH1 ARG    33       8.819 -21.150  25.985  1.00  0.00           H
ATOM    528 2HH1 ARG    33       9.659 -22.023  24.698  1.00  0.00           H
ATOM    529 1HH2 ARG    33       8.563 -22.443  22.644  1.00  0.00           H
ATOM    530 2HH2 ARG    33       6.916 -21.861  22.392  1.00  0.00           H
ATOM    531  N   ARG    34       7.864 -18.362  28.638  1.00  0.00           N
ATOM    532  CA  ARG    34       9.141 -18.439  29.290  1.00  0.00           C
ATOM    533  CB  ARG    34       9.088 -18.992  30.725  1.00  0.00           C
ATOM    534  CG  ARG    34       8.275 -18.108  31.672  1.00  0.00           C
ATOM    535  CD  ARG    34       8.468 -18.433  33.154  1.00  0.00           C
ATOM    536  NE  ARG    34       9.416 -17.428  33.713  1.00  0.00           N
ATOM    537  CZ  ARG    34       8.954 -16.223  34.160  1.00  0.00           C
ATOM    538  NH1 ARG    34       7.623 -15.935  34.093  1.00  0.00           N
ATOM    539  NH2 ARG    34       9.820 -15.302  34.672  1.00  0.00           N
ATOM    540  C   ARG    34      10.034 -19.341  28.498  1.00  0.00           C
ATOM    541  O   ARG    34       9.796 -20.542  28.381  1.00  0.00           O
ATOM    542  H   ARG    34       7.294 -19.200  28.525  1.00  0.00           H
ATOM    543  HA  ARG    34       9.592 -17.420  29.315  1.00  0.00           H
ATOM    544  HB1 ARG    34      10.115 -19.166  31.124  1.00  0.00           H
ATOM    545  HB2 ARG    34       8.579 -19.983  30.679  1.00  0.00           H
ATOM    546  HG1 ARG    34       7.193 -18.140  31.403  1.00  0.00           H
ATOM    547  HG2 ARG    34       8.620 -17.059  31.519  1.00  0.00           H
ATOM    548  HD1 ARG    34       8.796 -19.484  33.330  1.00  0.00           H
ATOM    549  HD2 ARG    34       7.486 -18.294  33.663  1.00  0.00           H
ATOM    550  HE  ARG    34      10.413 -17.641  33.762  1.00  0.00           H
ATOM    551 1HH1 ARG    34       7.278 -15.035  34.427  1.00  0.00           H
ATOM    552 2HH1 ARG    34       6.972 -16.620  33.709  1.00  0.00           H
ATOM    553 1HH2 ARG    34       9.475 -14.402  35.006  1.00  0.00           H
ATOM    554 2HH2 ARG    34      10.816 -15.514  34.721  1.00  0.00           H
ATOM    555  N   MET    35      11.083 -18.742  27.907  1.00  0.00           N
ATOM    556  CA  MET    35      12.098 -19.425  27.163  1.00  0.00           C
ATOM    557  CB  MET    35      13.040 -18.439  26.458  1.00  0.00           C
ATOM    558  CG  MET    35      14.141 -19.107  25.637  1.00  0.00           C
ATOM    559  SD  MET    35      15.238 -17.932  24.790  1.00  0.00           S
ATOM    560  CE  MET    35      16.050 -17.362  26.310  1.00  0.00           C
ATOM    561  C   MET    35      12.910 -20.237  28.122  1.00  0.00           C
ATOM    562  O   MET    35      13.375 -21.327  27.791  1.00  0.00           O
ATOM    563  H   MET    35      11.161 -17.729  27.995  1.00  0.00           H
ATOM    564  HA  MET    35      11.624 -20.096  26.409  1.00  0.00           H
ATOM    565  HB1 MET    35      12.459 -17.727  25.826  1.00  0.00           H
ATOM    566  HB2 MET    35      13.541 -17.839  27.253  1.00  0.00           H
ATOM    567  HG1 MET    35      14.732 -19.810  26.270  1.00  0.00           H
ATOM    568  HG2 MET    35      13.640 -19.716  24.849  1.00  0.00           H
ATOM    569  HE1 MET    35      16.723 -16.641  25.790  1.00  0.00           H
ATOM    570  HE2 MET    35      16.516 -18.128  26.973  1.00  0.00           H
ATOM    571  HE3 MET    35      15.309 -16.782  26.908  1.00  0.00           H
ATOM    572  N   VAL    36      13.118 -19.696  29.341  1.00  0.00           N
ATOM    573  CA  VAL    36      13.911 -20.358  30.336  1.00  0.00           C
ATOM    574  CB  VAL    36      15.252 -19.710  30.528  1.00  0.00           C
ATOM    575  CG1 VAL    36      15.023 -18.299  31.097  1.00  0.00           C
ATOM    576  CG2 VAL    36      16.132 -20.608  31.416  1.00  0.00           C
ATOM    577  C   VAL    36      13.183 -20.261  31.644  1.00  0.00           C
ATOM    578  O   VAL    36      12.245 -19.478  31.790  1.00  0.00           O
ATOM    579  H   VAL    36      12.700 -18.792  29.561  1.00  0.00           H
ATOM    580  HA  VAL    36      14.046 -21.429  30.059  1.00  0.00           H
ATOM    581  HB  VAL    36      15.742 -19.612  29.531  1.00  0.00           H
ATOM    582 1HG1 VAL    36      16.019 -17.818  31.240  1.00  0.00           H
ATOM    583 2HG1 VAL    36      14.410 -18.304  32.028  1.00  0.00           H
ATOM    584 3HG1 VAL    36      14.469 -17.710  30.329  1.00  0.00           H
ATOM    585 1HG2 VAL    36      17.128 -20.127  31.559  1.00  0.00           H
ATOM    586 2HG2 VAL    36      16.218 -21.644  31.014  1.00  0.00           H
ATOM    587 3HG2 VAL    36      15.644 -20.675  32.416  1.00  0.00           H
ATOM    588  N   SER    37      13.626 -21.064  32.636  1.00  0.00           N
ATOM    589  CA  SER    37      13.021 -21.125  33.936  1.00  0.00           C
ATOM    590  CB  SER    37      13.743 -22.098  34.887  1.00  0.00           C
ATOM    591  OG  SER    37      13.110 -22.126  36.158  1.00  0.00           O
ATOM    592  C   SER    37      13.064 -19.760  34.553  1.00  0.00           C
ATOM    593  O   SER    37      13.860 -18.890  34.207  1.00  0.00           O
ATOM    594  H   SER    37      14.434 -21.659  32.451  1.00  0.00           H
ATOM    595  HA  SER    37      11.958 -21.443  33.828  1.00  0.00           H
ATOM    596  HB1 SER    37      13.828 -23.118  34.446  1.00  0.00           H
ATOM    597  HB2 SER    37      14.778 -21.712  35.038  1.00  0.00           H
ATOM    598  HG  SER    37      13.555 -22.726  36.745  1.00  0.00           H
ATOM    599  N   PRO    38      12.149 -19.622  35.469  1.00  0.00           N
ATOM    600  CA  PRO    38      11.851 -18.376  36.139  1.00  0.00           C
ATOM    601  CD  PRO    38      10.953 -20.439  35.315  1.00  0.00           C
ATOM    602  CB  PRO    38      10.435 -18.533  36.698  1.00  0.00           C
ATOM    603  CG  PRO    38       9.778 -19.572  35.781  1.00  0.00           C
ATOM    604  C   PRO    38      12.706 -17.666  37.144  1.00  0.00           C
ATOM    605  O   PRO    38      12.212 -16.650  37.577  1.00  0.00           O
ATOM    606  HA  PRO    38      11.737 -17.640  35.309  1.00  0.00           H
ATOM    607  HD1 PRO    38      10.823 -20.844  34.284  1.00  0.00           H
ATOM    608  HD2 PRO    38      11.038 -21.304  36.014  1.00  0.00           H
ATOM    609  HB1 PRO    38      10.399 -18.793  37.782  1.00  0.00           H
ATOM    610  HB2 PRO    38       9.901 -17.564  36.559  1.00  0.00           H
ATOM    611  HG1 PRO    38       8.944 -20.142  36.254  1.00  0.00           H
ATOM    612  HG2 PRO    38       9.370 -19.038  34.892  1.00  0.00           H
ATOM    613  N   ASP    39      13.858 -18.126  37.643  1.00  0.00           N
ATOM    614  CA  ASP    39      14.714 -17.368  38.539  1.00  0.00           C
ATOM    615  CB  ASP    39      15.789 -16.551  37.813  1.00  0.00           C
ATOM    616  CG  ASP    39      16.836 -17.553  37.362  1.00  0.00           C
ATOM    617  OD1 ASP    39      16.710 -18.747  37.746  1.00  0.00           O
ATOM    618  OD2 ASP    39      17.782 -17.138  36.641  1.00  0.00           O
ATOM    619  C   ASP    39      14.070 -16.480  39.578  1.00  0.00           C
ATOM    620  O   ASP    39      13.958 -15.268  39.389  1.00  0.00           O
ATOM    621  H   ASP    39      14.154 -19.066  37.379  1.00  0.00           H
ATOM    622  HA  ASP    39      15.276 -18.135  39.121  1.00  0.00           H
ATOM    623  HB1 ASP    39      15.388 -15.922  36.985  1.00  0.00           H
ATOM    624  HB2 ASP    39      16.264 -15.872  38.559  1.00  0.00           H
ATOM    625  N   TYR    40      13.620 -17.065  40.708  1.00  0.00           N
ATOM    626  CA  TYR    40      13.149 -16.303  41.837  1.00  0.00           C
ATOM    627  CB  TYR    40      11.657 -16.486  42.179  1.00  0.00           C
ATOM    628  CG  TYR    40      10.824 -15.740  41.188  1.00  0.00           C
ATOM    629  CD1 TYR    40      10.548 -14.405  41.381  1.00  0.00           C
ATOM    630  CD2 TYR    40      10.314 -16.356  40.067  1.00  0.00           C
ATOM    631  CE1 TYR    40       9.776 -13.701  40.484  1.00  0.00           C
ATOM    632  CE2 TYR    40       9.539 -15.660  39.166  1.00  0.00           C
ATOM    633  CZ  TYR    40       9.267 -14.330  39.373  1.00  0.00           C
ATOM    634  OH  TYR    40       8.473 -13.616  38.450  1.00  0.00           O
ATOM    635  C   TYR    40      13.941 -16.868  42.965  1.00  0.00           C
ATOM    636  O   TYR    40      14.305 -18.041  42.930  1.00  0.00           O
ATOM    637  H   TYR    40      13.613 -18.083  40.765  1.00  0.00           H
ATOM    638  HA  TYR    40      13.385 -15.222  41.701  1.00  0.00           H
ATOM    639  HB1 TYR    40      11.369 -17.561  42.247  1.00  0.00           H
ATOM    640  HB2 TYR    40      11.482 -16.026  43.180  1.00  0.00           H
ATOM    641  HD1 TYR    40      10.952 -13.891  42.269  1.00  0.00           H
ATOM    642  HD2 TYR    40      10.529 -17.423  39.888  1.00  0.00           H
ATOM    643  HE1 TYR    40       9.566 -12.632  40.657  1.00  0.00           H
ATOM    644  HE2 TYR    40       9.136 -16.172  38.276  1.00  0.00           H
ATOM    645  HH  TYR    40       8.285 -12.696  38.593  1.00  0.00           H
ATOM    646  N   ALA    41      14.277 -16.063  43.986  1.00  0.00           N
ATOM    647  CA  ALA    41      15.109 -16.657  44.987  1.00  0.00           C
ATOM    648  CB  ALA    41      15.580 -15.684  46.065  1.00  0.00           C
ATOM    649  C   ALA    41      14.373 -17.766  45.657  1.00  0.00           C
ATOM    650  O   ALA    41      14.919 -18.844  45.893  1.00  0.00           O
ATOM    651  H   ALA    41      13.961 -15.095  44.044  1.00  0.00           H
ATOM    652  HA  ALA    41      16.008 -17.086  44.486  1.00  0.00           H
ATOM    653  HB1 ALA    41      16.228 -16.147  46.845  1.00  0.00           H
ATOM    654  HB2 ALA    41      14.709 -15.171  46.535  1.00  0.00           H
ATOM    655  HB3 ALA    41      16.188 -14.900  45.556  1.00  0.00           H
ATOM    656  N   ASP    42      13.097 -17.515  45.975  1.00  0.00           N
ATOM    657  CA  ASP    42      12.270 -18.501  46.591  1.00  0.00           C
ATOM    658  CB  ASP    42      10.921 -17.905  47.022  1.00  0.00           C
ATOM    659  CG  ASP    42      10.122 -18.990  47.710  1.00  0.00           C
ATOM    660  OD1 ASP    42       9.777 -19.984  47.019  1.00  0.00           O
ATOM    661  OD2 ASP    42       9.838 -18.843  48.927  1.00  0.00           O
ATOM    662  C   ASP    42      12.057 -19.573  45.571  1.00  0.00           C
ATOM    663  O   ASP    42      11.915 -20.748  45.900  1.00  0.00           O
ATOM    664  H   ASP    42      12.706 -16.595  45.772  1.00  0.00           H
ATOM    665  HA  ASP    42      12.792 -18.927  47.479  1.00  0.00           H
ATOM    666  HB1 ASP    42      11.036 -16.992  47.651  1.00  0.00           H
ATOM    667  HB2 ASP    42      10.369 -17.612  46.098  1.00  0.00           H
ATOM    668  N   GLY    43      12.038 -19.191  44.283  1.00  0.00           N
ATOM    669  CA  GLY    43      11.782 -20.157  43.260  1.00  0.00           C
ATOM    670  C   GLY    43      10.342 -20.016  42.899  1.00  0.00           C
ATOM    671  O   GLY    43       9.830 -20.745  42.052  1.00  0.00           O
ATOM    672  H   GLY    43      12.206 -18.216  44.036  1.00  0.00           H
ATOM    673  HA1 GLY    43      12.468 -20.067  42.386  1.00  0.00           H
ATOM    674  HA2 GLY    43      11.925 -21.170  43.703  1.00  0.00           H
ATOM    675  N   ILE    44       9.666 -19.033  43.523  1.00  0.00           N
ATOM    676  CA  ILE    44       8.269 -18.801  43.318  1.00  0.00           C
ATOM    677  CB  ILE    44       7.437 -19.048  44.557  1.00  0.00           C
ATOM    678  CG1 ILE    44       5.947 -18.782  44.272  1.00  0.00           C
ATOM    679  CG2 ILE    44       8.035 -18.293  45.757  1.00  0.00           C
ATOM    680  CD1 ILE    44       5.009 -19.280  45.371  1.00  0.00           C
ATOM    681  C   ILE    44       8.089 -17.395  42.830  1.00  0.00           C
ATOM    682  O   ILE    44       8.231 -17.145  41.639  1.00  0.00           O
ATOM    683  H   ILE    44      10.172 -18.428  44.170  1.00  0.00           H
ATOM    684  HA  ILE    44       7.916 -19.494  42.519  1.00  0.00           H
ATOM    685  HB  ILE    44       7.527 -20.135  44.789  1.00  0.00           H
ATOM    686 1HG1 ILE    44       5.774 -17.699  44.069  1.00  0.00           H
ATOM    687 2HG1 ILE    44       5.686 -19.337  43.341  1.00  0.00           H
ATOM    688 1HG2 ILE    44       9.114 -18.486  45.963  1.00  0.00           H
ATOM    689 2HG2 ILE    44       7.431 -18.496  46.672  1.00  0.00           H
ATOM    690 3HG2 ILE    44       7.936 -17.204  45.538  1.00  0.00           H
ATOM    691 1HD1 ILE    44       3.930 -19.087  45.165  1.00  0.00           H
ATOM    692 2HD1 ILE    44       5.301 -18.854  46.359  1.00  0.00           H
ATOM    693 3HD1 ILE    44       5.139 -20.386  45.438  1.00  0.00           H
ATOM    694  N   ALA    45       7.519 -16.514  43.665  1.00  0.00           N
ATOM    695  CA  ALA    45       7.359 -15.104  43.460  1.00  0.00           C
ATOM    696  CB  ALA    45       6.194 -14.532  44.280  1.00  0.00           C
ATOM    697  C   ALA    45       8.558 -14.241  43.771  1.00  0.00           C
ATOM    698  O   ALA    45       8.754 -13.221  43.118  1.00  0.00           O
ATOM    699  H   ALA    45       7.160 -16.888  44.543  1.00  0.00           H
ATOM    700  HA  ALA    45       7.112 -14.952  42.383  1.00  0.00           H
ATOM    701  HB1 ALA    45       6.070 -13.435  44.121  1.00  0.00           H
ATOM    702  HB2 ALA    45       6.305 -14.773  45.363  1.00  0.00           H
ATOM    703  HB3 ALA    45       5.261 -15.028  43.923  1.00  0.00           H
ATOM    704  N   ALA    46       9.348 -14.584  44.813  1.00  0.00           N
ATOM    705  CA  ALA    46      10.325 -13.685  45.396  1.00  0.00           C
ATOM    706  CB  ALA    46      10.935 -14.236  46.694  1.00  0.00           C
ATOM    707  C   ALA    46      11.513 -13.332  44.551  1.00  0.00           C
ATOM    708  O   ALA    46      12.239 -14.195  44.063  1.00  0.00           O
ATOM    709  H   ALA    46       9.252 -15.520  45.208  1.00  0.00           H
ATOM    710  HA  ALA    46       9.799 -12.735  45.649  1.00  0.00           H
ATOM    711  HB1 ALA    46      11.686 -13.545  47.142  1.00  0.00           H
ATOM    712  HB2 ALA    46      11.370 -15.250  46.533  1.00  0.00           H
ATOM    713  HB3 ALA    46      10.105 -14.345  47.430  1.00  0.00           H
ATOM    714  N   PRO    47      11.782 -12.052  44.464  1.00  0.00           N
ATOM    715  CA  PRO    47      12.939 -11.632  43.710  1.00  0.00           C
ATOM    716  CD  PRO    47      10.673 -11.131  44.273  1.00  0.00           C
ATOM    717  CB  PRO    47      12.551 -10.319  43.032  1.00  0.00           C
ATOM    718  CG  PRO    47      11.026 -10.306  43.036  1.00  0.00           C
ATOM    719  C   PRO    47      14.153 -11.364  44.563  1.00  0.00           C
ATOM    720  O   PRO    47      15.196 -11.077  43.975  1.00  0.00           O
ATOM    721  HA  PRO    47      13.183 -12.398  42.937  1.00  0.00           H
ATOM    722  HD1 PRO    47       9.681 -11.635  44.205  1.00  0.00           H
ATOM    723  HD2 PRO    47      10.647 -10.441  45.148  1.00  0.00           H
ATOM    724  HB1 PRO    47      13.011  -9.417  43.499  1.00  0.00           H
ATOM    725  HB2 PRO    47      12.891 -10.367  41.971  1.00  0.00           H
ATOM    726  HG1 PRO    47      10.571  -9.288  43.012  1.00  0.00           H
ATOM    727  HG2 PRO    47      10.674 -10.864  42.137  1.00  0.00           H
ATOM    728  N   ARG    48      14.047 -11.391  45.911  1.00  0.00           N
ATOM    729  CA  ARG    48      15.122 -10.941  46.770  1.00  0.00           C
ATOM    730  CB  ARG    48      14.583 -10.242  48.038  1.00  0.00           C
ATOM    731  CG  ARG    48      13.892  -8.899  47.724  1.00  0.00           C
ATOM    732  CD  ARG    48      13.554  -8.035  48.946  1.00  0.00           C
ATOM    733  NE  ARG    48      13.000  -6.740  48.448  1.00  0.00           N
ATOM    734  CZ  ARG    48      13.783  -5.622  48.370  1.00  0.00           C
ATOM    735  NH1 ARG    48      15.083  -5.645  48.786  1.00  0.00           N
ATOM    736  NH2 ARG    48      13.253  -4.463  47.878  1.00  0.00           N
ATOM    737  C   ARG    48      16.066 -12.065  47.090  1.00  0.00           C
ATOM    738  O   ARG    48      16.326 -12.859  46.195  1.00  0.00           O
ATOM    739  H   ARG    48      13.186 -11.738  46.334  1.00  0.00           H
ATOM    740  HA  ARG    48      15.702 -10.180  46.198  1.00  0.00           H
ATOM    741  HB1 ARG    48      15.389 -10.111  48.797  1.00  0.00           H
ATOM    742  HB2 ARG    48      13.814 -10.914  48.485  1.00  0.00           H
ATOM    743  HG1 ARG    48      12.976  -9.073  47.113  1.00  0.00           H
ATOM    744  HG2 ARG    48      14.598  -8.309  47.093  1.00  0.00           H
ATOM    745  HD1 ARG    48      14.421  -7.899  49.634  1.00  0.00           H
ATOM    746  HD2 ARG    48      12.747  -8.553  49.515  1.00  0.00           H
ATOM    747  HE  ARG    48      12.022  -6.689  48.162  1.00  0.00           H
ATOM    748 1HH1 ARG    48      15.667  -4.811  48.728  1.00  0.00           H
ATOM    749 2HH1 ARG    48      15.476  -6.509  49.160  1.00  0.00           H
ATOM    750 1HH2 ARG    48      13.837  -3.629  47.820  1.00  0.00           H
ATOM    751 2HH2 ARG    48      12.281  -4.432  47.571  1.00  0.00           H
ATOM    752  N   VAL    49      16.643 -12.103  48.339  1.00  0.00           N
ATOM    753  CA  VAL    49      17.601 -13.020  48.950  1.00  0.00           C
ATOM    754  CB  VAL    49      17.128 -14.469  49.016  1.00  0.00           C
ATOM    755  CG1 VAL    49      18.233 -15.420  49.515  1.00  0.00           C
ATOM    756  CG2 VAL    49      15.916 -14.512  49.965  1.00  0.00           C
ATOM    757  C   VAL    49      18.905 -12.869  48.196  1.00  0.00           C
ATOM    758  O   VAL    49      18.947 -12.213  47.156  1.00  0.00           O
ATOM    759  H   VAL    49      16.345 -11.347  48.955  1.00  0.00           H
ATOM    760  HA  VAL    49      17.776 -12.676  49.996  1.00  0.00           H
ATOM    761  HB  VAL    49      16.804 -14.791  47.999  1.00  0.00           H
ATOM    762 1HG1 VAL    49      17.887 -16.479  49.563  1.00  0.00           H
ATOM    763 2HG1 VAL    49      18.641 -15.084  50.497  1.00  0.00           H
ATOM    764 3HG1 VAL    49      19.067 -15.376  48.776  1.00  0.00           H
ATOM    765 1HG2 VAL    49      15.116 -13.824  49.604  1.00  0.00           H
ATOM    766 2HG2 VAL    49      16.206 -14.295  51.019  1.00  0.00           H
ATOM    767 3HG2 VAL    49      15.505 -15.548  49.937  1.00  0.00           H
ATOM    768  N   SER    50      20.026 -13.425  48.710  1.00  0.00           N
ATOM    769  CA  SER    50      21.266 -13.302  47.995  1.00  0.00           C
ATOM    770  CB  SER    50      22.514 -13.671  48.820  1.00  0.00           C
ATOM    771  OG  SER    50      22.693 -12.747  49.882  1.00  0.00           O
ATOM    772  C   SER    50      21.234 -14.236  46.827  1.00  0.00           C
ATOM    773  O   SER    50      20.824 -15.390  46.942  1.00  0.00           O
ATOM    774  H   SER    50      19.991 -13.927  49.597  1.00  0.00           H
ATOM    775  HA  SER    50      21.371 -12.256  47.623  1.00  0.00           H
ATOM    776  HB1 SER    50      23.425 -13.753  48.182  1.00  0.00           H
ATOM    777  HB2 SER    50      22.331 -14.673  49.274  1.00  0.00           H
ATOM    778  HG  SER    50      23.463 -12.975  50.391  1.00  0.00           H
ATOM    779  N   HIS    51      21.666 -13.728  45.656  1.00  0.00           N
ATOM    780  CA  HIS    51      21.795 -14.519  44.474  1.00  0.00           C
ATOM    781  ND1 HIS    51      20.209 -15.638  41.820  1.00  0.00           N
ATOM    782  CG  HIS    51      21.196 -14.696  42.010  1.00  0.00           C
ATOM    783  CB  HIS    51      21.278 -13.804  43.212  1.00  0.00           C
ATOM    784  NE2 HIS    51      21.542 -15.749  40.044  1.00  0.00           N
ATOM    785  CD2 HIS    51      22.001 -14.777  40.915  1.00  0.00           C
ATOM    786  CE1 HIS    51      20.464 -16.238  40.631  1.00  0.00           C
ATOM    787  C   HIS    51      23.257 -14.714  44.313  1.00  0.00           C
ATOM    788  O   HIS    51      23.953 -13.843  43.797  1.00  0.00           O
ATOM    789  H   HIS    51      21.911 -12.739  45.612  1.00  0.00           H
ATOM    790  HA  HIS    51      21.283 -15.501  44.604  1.00  0.00           H
ATOM    791  HB1 HIS    51      21.892 -12.900  42.991  1.00  0.00           H
ATOM    792  HB2 HIS    51      20.243 -13.453  43.433  1.00  0.00           H
ATOM    793  HE2 HIS    51      21.946 -16.026  39.149  1.00  0.00           H
ATOM    794  HD2 HIS    51      22.895 -14.154  40.746  1.00  0.00           H
ATOM    795  HE1 HIS    51      19.843 -17.042  40.203  1.00  0.00           H
ATOM    796  N   HIS    52      23.759 -15.874  44.768  1.00  0.00           N
ATOM    797  CA  HIS    52      25.163 -16.122  44.682  1.00  0.00           C
ATOM    798  ND1 HIS    52      23.714 -17.009  41.849  1.00  0.00           N
ATOM    799  CG  HIS    52      24.977 -17.180  42.371  1.00  0.00           C
ATOM    800  CB  HIS    52      25.667 -16.155  43.226  1.00  0.00           C
ATOM    801  NE2 HIS    52      24.426 -18.993  41.143  1.00  0.00           N
ATOM    802  CD2 HIS    52      25.397 -18.399  41.931  1.00  0.00           C
ATOM    803  CE1 HIS    52      23.435 -18.121  41.123  1.00  0.00           C
ATOM    804  C   HIS    52      25.851 -14.986  45.394  1.00  0.00           C
ATOM    805  O   HIS    52      26.938 -14.577  44.994  1.00  0.00           O
ATOM    806  H   HIS    52      23.140 -16.576  45.174  1.00  0.00           H
ATOM    807  HA  HIS    52      25.407 -17.086  45.187  1.00  0.00           H
ATOM    808  HB1 HIS    52      26.772 -16.297  43.196  1.00  0.00           H
ATOM    809  HB2 HIS    52      25.451 -15.156  42.780  1.00  0.00           H
ATOM    810  HE2 HIS    52      24.467 -19.901  40.681  1.00  0.00           H
ATOM    811  HD2 HIS    52      26.375 -18.850  42.170  1.00  0.00           H
ATOM    812  HE1 HIS    52      22.489 -18.278  40.579  1.00  0.00           H
ATOM    813  N   GLY    53      25.301 -14.354  46.461  1.00  0.00           N
ATOM    814  CA  GLY    53      25.961 -13.142  46.895  1.00  0.00           C
ATOM    815  C   GLY    53      24.986 -11.988  46.778  1.00  0.00           C
ATOM    816  O   GLY    53      23.796 -12.145  46.529  1.00  0.00           O
ATOM    817  H   GLY    53      24.470 -14.713  46.930  1.00  0.00           H
ATOM    818  HA1 GLY    53      26.912 -12.954  46.344  1.00  0.00           H
ATOM    819  HA2 GLY    53      26.214 -13.263  47.974  1.00  0.00           H
ATOM    820  N   ARG    54      25.462 -10.753  46.960  1.00  0.00           N
ATOM    821  CA  ARG    54      24.553  -9.646  47.083  1.00  0.00           C
ATOM    822  CB  ARG    54      25.246  -8.492  47.822  1.00  0.00           C
ATOM    823  CG  ARG    54      25.673  -8.813  49.261  1.00  0.00           C
ATOM    824  CD  ARG    54      27.055  -8.260  49.663  1.00  0.00           C
ATOM    825  NE  ARG    54      27.382  -7.047  48.851  1.00  0.00           N
ATOM    826  CZ  ARG    54      28.691  -6.728  48.612  1.00  0.00           C
ATOM    827  NH1 ARG    54      29.687  -7.531  49.088  1.00  0.00           N
ATOM    828  NH2 ARG    54      29.009  -5.616  47.888  1.00  0.00           N
ATOM    829  C   ARG    54      24.132  -9.108  45.753  1.00  0.00           C
ATOM    830  O   ARG    54      24.933  -9.077  44.821  1.00  0.00           O
ATOM    831  H   ARG    54      26.468 -10.596  47.012  1.00  0.00           H
ATOM    832  HA  ARG    54      23.652  -9.967  47.656  1.00  0.00           H
ATOM    833  HB1 ARG    54      24.604  -7.581  47.804  1.00  0.00           H
ATOM    834  HB2 ARG    54      26.173  -8.249  47.252  1.00  0.00           H
ATOM    835  HG1 ARG    54      25.629  -9.913  49.441  1.00  0.00           H
ATOM    836  HG2 ARG    54      24.923  -8.341  49.937  1.00  0.00           H
ATOM    837  HD1 ARG    54      27.851  -9.037  49.591  1.00  0.00           H
ATOM    838  HD2 ARG    54      26.992  -7.942  50.730  1.00  0.00           H
ATOM    839  HE  ARG    54      26.635  -6.462  48.478  1.00  0.00           H
ATOM    840 1HH1 ARG    54      30.663  -7.293  48.910  1.00  0.00           H
ATOM    841 2HH1 ARG    54      29.456  -8.369  49.622  1.00  0.00           H
ATOM    842 1HH2 ARG    54      29.985  -5.378  47.710  1.00  0.00           H
ATOM    843 2HH2 ARG    54      28.267  -5.019  47.523  1.00  0.00           H
ATOM    844  N   LEU    55      22.858  -8.637  45.632  1.00  0.00           N
ATOM    845  CA  LEU    55      22.538  -7.954  44.391  1.00  0.00           C
ATOM    846  CB  LEU    55      21.192  -8.365  43.760  1.00  0.00           C
ATOM    847  CG  LEU    55      21.197  -9.807  43.228  1.00  0.00           C
ATOM    848  CD1 LEU    55      19.865 -10.171  42.552  1.00  0.00           C
ATOM    849  CD2 LEU    55      22.419 -10.047  42.327  1.00  0.00           C
ATOM    850  C   LEU    55      22.461  -6.478  44.675  1.00  0.00           C
ATOM    851  O   LEU    55      21.978  -6.059  45.725  1.00  0.00           O
ATOM    852  H   LEU    55      22.168  -8.758  46.373  1.00  0.00           H
ATOM    853  HA  LEU    55      23.355  -8.139  43.655  1.00  0.00           H
ATOM    854  HB1 LEU    55      20.889  -7.647  42.962  1.00  0.00           H
ATOM    855  HB2 LEU    55      20.420  -8.312  44.563  1.00  0.00           H
ATOM    856  HG  LEU    55      21.307 -10.479  44.111  1.00  0.00           H
ATOM    857 1HD1 LEU    55      18.978  -9.997  43.206  1.00  0.00           H
ATOM    858 2HD1 LEU    55      19.883 -11.222  42.180  1.00  0.00           H
ATOM    859 3HD1 LEU    55      19.754  -9.508  41.662  1.00  0.00           H
ATOM    860 1HD2 LEU    55      23.385  -9.783  42.817  1.00  0.00           H
ATOM    861 2HD2 LEU    55      22.307  -9.510  41.356  1.00  0.00           H
ATOM    862 3HD2 LEU    55      22.452 -11.138  42.099  1.00  0.00           H
ATOM    863  N   PRO    56      22.950  -5.681  43.756  1.00  0.00           N
ATOM    864  CA  PRO    56      23.008  -4.241  43.871  1.00  0.00           C
ATOM    865  CD  PRO    56      23.695  -6.179  42.612  1.00  0.00           C
ATOM    866  CB  PRO    56      23.980  -3.784  42.794  1.00  0.00           C
ATOM    867  CG  PRO    56      23.969  -4.927  41.762  1.00  0.00           C
ATOM    868  C   PRO    56      21.683  -3.574  43.673  1.00  0.00           C
ATOM    869  O   PRO    56      20.804  -4.141  43.026  1.00  0.00           O
ATOM    870  HA  PRO    56      23.413  -3.967  44.873  1.00  0.00           H
ATOM    871  HD1 PRO    56      24.610  -6.758  42.880  1.00  0.00           H
ATOM    872  HD2 PRO    56      23.022  -6.850  42.029  1.00  0.00           H
ATOM    873  HB1 PRO    56      23.749  -2.781  42.366  1.00  0.00           H
ATOM    874  HB2 PRO    56      24.998  -3.739  43.246  1.00  0.00           H
ATOM    875  HG1 PRO    56      24.887  -4.989  41.133  1.00  0.00           H
ATOM    876  HG2 PRO    56      23.097  -4.772  41.085  1.00  0.00           H
ATOM    877  N   PRO    57      21.546  -2.387  44.201  1.00  0.00           N
ATOM    878  CA  PRO    57      20.329  -1.648  44.012  1.00  0.00           C
ATOM    879  CD  PRO    57      22.159  -2.093  45.486  1.00  0.00           C
ATOM    880  CB  PRO    57      20.336  -0.540  45.062  1.00  0.00           C
ATOM    881  CG  PRO    57      21.191  -1.131  46.197  1.00  0.00           C
ATOM    882  C   PRO    57      20.232  -1.147  42.608  1.00  0.00           C
ATOM    883  O   PRO    57      21.253  -0.793  42.020  1.00  0.00           O
ATOM    884  HA  PRO    57      19.465  -2.324  44.211  1.00  0.00           H
ATOM    885  HD1 PRO    57      23.200  -1.702  45.406  1.00  0.00           H
ATOM    886  HD2 PRO    57      22.194  -3.040  46.073  1.00  0.00           H
ATOM    887  HB1 PRO    57      19.324  -0.194  45.377  1.00  0.00           H
ATOM    888  HB2 PRO    57      20.883   0.334  44.638  1.00  0.00           H
ATOM    889  HG1 PRO    57      21.694  -0.367  46.834  1.00  0.00           H
ATOM    890  HG2 PRO    57      20.522  -1.738  46.851  1.00  0.00           H
ATOM    891  N   ALA    58      19.006  -1.083  42.061  1.00  0.00           N
ATOM    892  CA  ALA    58      18.829  -0.661  40.705  1.00  0.00           C
ATOM    893  CB  ALA    58      17.356  -0.700  40.265  1.00  0.00           C
ATOM    894  C   ALA    58      19.306   0.748  40.556  1.00  0.00           C
ATOM    895  O   ALA    58      20.006   1.080  39.601  1.00  0.00           O
ATOM    896  H   ALA    58      18.192  -1.338  42.619  1.00  0.00           H
ATOM    897  HA  ALA    58      19.428  -1.322  40.036  1.00  0.00           H
ATOM    898  HB1 ALA    58      17.000  -1.751  40.376  1.00  0.00           H
ATOM    899  HB2 ALA    58      17.198  -0.294  39.239  1.00  0.00           H
ATOM    900  HB3 ALA    58      16.773  -0.067  40.974  1.00  0.00           H
ATOM    901  N   ARG    59      18.965   1.613  41.523  1.00  0.00           N
ATOM    902  CA  ARG    59      19.280   3.008  41.419  1.00  0.00           C
ATOM    903  CB  ARG    59      18.716   3.819  42.598  1.00  0.00           C
ATOM    904  CG  ARG    59      18.370   5.259  42.222  1.00  0.00           C
ATOM    905  CD  ARG    59      19.521   6.066  41.629  1.00  0.00           C
ATOM    906  NE  ARG    59      18.895   7.204  40.903  1.00  0.00           N
ATOM    907  CZ  ARG    59      19.661   8.174  40.330  1.00  0.00           C
ATOM    908  NH1 ARG    59      20.992   8.262  40.617  1.00  0.00           N
ATOM    909  NH2 ARG    59      19.089   9.039  39.443  1.00  0.00           N
ATOM    910  C   ARG    59      20.770   3.192  41.414  1.00  0.00           C
ATOM    911  O   ARG    59      21.289   4.058  40.709  1.00  0.00           O
ATOM    912  H   ARG    59      18.472   1.272  42.348  1.00  0.00           H
ATOM    913  HA  ARG    59      18.859   3.407  40.467  1.00  0.00           H
ATOM    914  HB1 ARG    59      19.412   3.792  43.469  1.00  0.00           H
ATOM    915  HB2 ARG    59      17.769   3.324  42.916  1.00  0.00           H
ATOM    916  HG1 ARG    59      17.493   5.277  41.534  1.00  0.00           H
ATOM    917  HG2 ARG    59      18.059   5.775  43.160  1.00  0.00           H
ATOM    918  HD1 ARG    59      20.209   5.459  40.995  1.00  0.00           H
ATOM    919  HD2 ARG    59      20.115   6.485  42.474  1.00  0.00           H
ATOM    920  HE  ARG    59      17.879   7.259  40.833  1.00  0.00           H
ATOM    921 1HH1 ARG    59      21.565   8.988  40.188  1.00  0.00           H
ATOM    922 2HH1 ARG    59      21.416   7.598  41.264  1.00  0.00           H
ATOM    923 1HH2 ARG    59      19.662   9.765  39.014  1.00  0.00           H
ATOM    924 2HH2 ARG    59      18.099   8.960  39.211  1.00  0.00           H
ATOM    925  N   GLN    60      21.513   2.409  42.224  1.00  0.00           N
ATOM    926  CA  GLN    60      22.930   2.640  42.249  1.00  0.00           C
ATOM    927  CB  GLN    60      23.700   1.936  43.381  1.00  0.00           C
ATOM    928  CG  GLN    60      23.757   0.414  43.323  1.00  0.00           C
ATOM    929  CD  GLN    60      24.578  -0.021  44.529  1.00  0.00           C
ATOM    930  OE1 GLN    60      24.773  -1.211  44.769  1.00  0.00           O
ATOM    931  NE2 GLN    60      25.079   0.973  45.311  1.00  0.00           N
ATOM    932  C   GLN    60      23.540   2.264  40.938  1.00  0.00           C
ATOM    933  O   GLN    60      24.401   2.981  40.430  1.00  0.00           O
ATOM    934  H   GLN    60      21.085   1.681  42.796  1.00  0.00           H
ATOM    935  HA  GLN    60      23.082   3.737  42.380  1.00  0.00           H
ATOM    936  HB1 GLN    60      24.734   2.348  43.443  1.00  0.00           H
ATOM    937  HB2 GLN    60      23.188   2.204  44.335  1.00  0.00           H
ATOM    938  HG1 GLN    60      24.145   0.020  42.355  1.00  0.00           H
ATOM    939  HG2 GLN    60      22.720   0.028  43.458  1.00  0.00           H
ATOM    940 1HE2 GLN    60      25.629   0.682  46.119  1.00  0.00           H
ATOM    941 2HE2 GLN    60      24.914   1.957  45.101  1.00  0.00           H
ATOM    942  N   VAL    61      23.111   1.137  40.336  1.00  0.00           N
ATOM    943  CA  VAL    61      23.683   0.802  39.067  1.00  0.00           C
ATOM    944  CB  VAL    61      23.316  -0.558  38.534  1.00  0.00           C
ATOM    945  CG1 VAL    61      24.134  -1.586  39.323  1.00  0.00           C
ATOM    946  CG2 VAL    61      21.811  -0.809  38.695  1.00  0.00           C
ATOM    947  C   VAL    61      23.341   1.889  38.104  1.00  0.00           C
ATOM    948  O   VAL    61      24.146   2.237  37.241  1.00  0.00           O
ATOM    949  H   VAL    61      22.403   0.543  40.769  1.00  0.00           H
ATOM    950  HA  VAL    61      24.791   0.815  39.194  1.00  0.00           H
ATOM    951  HB  VAL    61      23.588  -0.618  37.455  1.00  0.00           H
ATOM    952 1HG1 VAL    61      25.228  -1.404  39.206  1.00  0.00           H
ATOM    953 2HG1 VAL    61      23.860  -2.630  39.044  1.00  0.00           H
ATOM    954 3HG1 VAL    61      23.887  -1.452  40.402  1.00  0.00           H
ATOM    955 1HG2 VAL    61      21.539  -1.816  38.300  1.00  0.00           H
ATOM    956 2HG2 VAL    61      21.203  -0.001  38.225  1.00  0.00           H
ATOM    957 3HG2 VAL    61      21.586  -0.805  39.787  1.00  0.00           H
ATOM    958  N   SER    62      22.139   2.476  38.237  1.00  0.00           N
ATOM    959  CA  SER    62      21.753   3.543  37.360  1.00  0.00           C
ATOM    960  CB  SER    62      20.394   4.168  37.727  1.00  0.00           C
ATOM    961  OG  SER    62      19.351   3.210  37.650  1.00  0.00           O
ATOM    962  C   SER    62      22.734   4.672  37.488  1.00  0.00           C
ATOM    963  O   SER    62      23.305   5.137  36.503  1.00  0.00           O
ATOM    964  H   SER    62      21.498   2.161  38.966  1.00  0.00           H
ATOM    965  HA  SER    62      21.730   3.178  36.306  1.00  0.00           H
ATOM    966  HB1 SER    62      20.174   5.065  37.103  1.00  0.00           H
ATOM    967  HB2 SER    62      20.458   4.507  38.787  1.00  0.00           H
ATOM    968  HG  SER    62      18.513   3.596  37.876  1.00  0.00           H
ATOM    969  N   LEU    63      22.973   5.145  38.724  1.00  0.00           N
ATOM    970  CA  LEU    63      23.798   6.309  38.867  1.00  0.00           C
ATOM    971  CB  LEU    63      23.780   6.915  40.288  1.00  0.00           C
ATOM    972  CG  LEU    63      24.288   6.024  41.435  1.00  0.00           C
ATOM    973  CD1 LEU    63      25.813   5.860  41.399  1.00  0.00           C
ATOM    974  CD2 LEU    63      23.785   6.546  42.790  1.00  0.00           C
ATOM    975  C   LEU    63      25.203   6.050  38.408  1.00  0.00           C
ATOM    976  O   LEU    63      25.806   6.905  37.761  1.00  0.00           O
ATOM    977  H   LEU    63      22.576   4.685  39.543  1.00  0.00           H
ATOM    978  HA  LEU    63      23.377   7.084  38.185  1.00  0.00           H
ATOM    979  HB1 LEU    63      24.342   7.878  40.289  1.00  0.00           H
ATOM    980  HB2 LEU    63      22.717   7.162  40.519  1.00  0.00           H
ATOM    981  HG  LEU    63      23.844   5.012  41.287  1.00  0.00           H
ATOM    982 1HD1 LEU    63      26.181   5.214  42.230  1.00  0.00           H
ATOM    983 2HD1 LEU    63      26.327   6.849  41.396  1.00  0.00           H
ATOM    984 3HD1 LEU    63      26.070   5.349  40.442  1.00  0.00           H
ATOM    985 1HD2 LEU    63      22.677   6.665  42.816  1.00  0.00           H
ATOM    986 2HD2 LEU    63      24.298   7.496  43.070  1.00  0.00           H
ATOM    987 3HD2 LEU    63      24.055   5.785  43.559  1.00  0.00           H
ATOM    988  N   LYS    64      25.780   4.885  38.752  1.00  0.00           N
ATOM    989  CA  LYS    64      27.150   4.620  38.400  1.00  0.00           C
ATOM    990  CB  LYS    64      27.727   3.456  39.224  1.00  0.00           C
ATOM    991  CG  LYS    64      27.827   3.827  40.703  1.00  0.00           C
ATOM    992  CD  LYS    64      27.988   2.649  41.661  1.00  0.00           C
ATOM    993  CE  LYS    64      28.008   3.087  43.128  1.00  0.00           C
ATOM    994  NZ  LYS    64      28.015   1.904  44.016  1.00  0.00           N
ATOM    995  C   LYS    64      27.377   4.327  36.941  1.00  0.00           C
ATOM    996  O   LYS    64      28.252   4.926  36.319  1.00  0.00           O
ATOM    997  H   LYS    64      25.244   4.185  39.265  1.00  0.00           H
ATOM    998  HA  LYS    64      27.741   5.531  38.652  1.00  0.00           H
ATOM    999  HB1 LYS    64      28.708   3.113  38.819  1.00  0.00           H
ATOM   1000  HB2 LYS    64      27.014   2.603  39.141  1.00  0.00           H
ATOM   1001  HG1 LYS    64      26.950   4.447  41.002  1.00  0.00           H
ATOM   1002  HG2 LYS    64      28.733   4.466  40.818  1.00  0.00           H
ATOM   1003  HD1 LYS    64      28.892   2.047  41.409  1.00  0.00           H
ATOM   1004  HD2 LYS    64      27.101   1.987  41.525  1.00  0.00           H
ATOM   1005  HE1 LYS    64      27.169   3.781  43.366  1.00  0.00           H
ATOM   1006  HE2 LYS    64      28.960   3.641  43.300  1.00  0.00           H
ATOM   1007  HZ1 LYS    64      28.028   2.196  44.993  1.00  0.00           H
ATOM   1008  HZ2 LYS    64      28.783   1.269  43.798  1.00  0.00           H
ATOM   1009  HZ3 LYS    64      27.144   1.397  43.859  1.00  0.00           H
ATOM   1010  N   ILE    65      26.661   3.332  36.379  1.00  0.00           N
ATOM   1011  CA  ILE    65      26.885   2.950  35.008  1.00  0.00           C
ATOM   1012  CB  ILE    65      26.447   1.539  34.726  1.00  0.00           C
ATOM   1013  CG1 ILE    65      27.298   0.538  35.528  1.00  0.00           C
ATOM   1014  CG2 ILE    65      26.521   1.317  33.204  1.00  0.00           C
ATOM   1015  CD1 ILE    65      27.092   0.618  37.035  1.00  0.00           C
ATOM   1016  C   ILE    65      26.205   3.827  33.997  1.00  0.00           C
ATOM   1017  O   ILE    65      26.814   4.282  33.031  1.00  0.00           O
ATOM   1018  H   ILE    65      25.954   2.845  36.930  1.00  0.00           H
ATOM   1019  HA  ILE    65      27.982   3.006  34.818  1.00  0.00           H
ATOM   1020  HB  ILE    65      25.384   1.431  35.045  1.00  0.00           H
ATOM   1021 1HG1 ILE    65      28.378   0.650  35.274  1.00  0.00           H
ATOM   1022 2HG1 ILE    65      26.990  -0.485  35.208  1.00  0.00           H
ATOM   1023 1HG2 ILE    65      25.905   2.042  32.623  1.00  0.00           H
ATOM   1024 2HG2 ILE    65      26.250   0.267  32.943  1.00  0.00           H
ATOM   1025 3HG2 ILE    65      27.583   1.469  32.900  1.00  0.00           H
ATOM   1026 1HD1 ILE    65      27.708  -0.107  37.616  1.00  0.00           H
ATOM   1027 2HD1 ILE    65      26.012   0.506  37.289  1.00  0.00           H
ATOM   1028 3HD1 ILE    65      27.400   1.641  37.355  1.00  0.00           H
ATOM   1029  N   HIS    66      24.899   4.047  34.230  1.00  0.00           N
ATOM   1030  CA  HIS    66      23.898   4.581  33.343  1.00  0.00           C
ATOM   1031  ND1 HIS    66      21.395   3.028  32.199  1.00  0.00           N
ATOM   1032  CG  HIS    66      21.439   4.117  33.034  1.00  0.00           C
ATOM   1033  CB  HIS    66      22.542   4.324  33.998  1.00  0.00           C
ATOM   1034  NE2 HIS    66      19.508   4.139  31.892  1.00  0.00           N
ATOM   1035  CD2 HIS    66      20.285   4.800  32.826  1.00  0.00           C
ATOM   1036  CE1 HIS    66      20.216   3.086  31.536  1.00  0.00           C
ATOM   1037  C   HIS    66      23.986   6.054  32.986  1.00  0.00           C
ATOM   1038  O   HIS    66      23.788   6.413  31.827  1.00  0.00           O
ATOM   1039  H   HIS    66      24.572   3.802  35.165  1.00  0.00           H
ATOM   1040  HA  HIS    66      23.935   3.996  32.394  1.00  0.00           H
ATOM   1041  HB1 HIS    66      22.607   3.468  34.709  1.00  0.00           H
ATOM   1042  HB2 HIS    66      22.289   5.230  34.597  1.00  0.00           H
ATOM   1043  HE2 HIS    66      18.585   4.409  31.552  1.00  0.00           H
ATOM   1044  HD2 HIS    66      20.008   5.742  33.327  1.00  0.00           H
ATOM   1045  HE1 HIS    66      19.888   2.343  30.789  1.00  0.00           H
ATOM   1046  N   ARG    67      24.259   6.962  33.944  1.00  0.00           N
ATOM   1047  CA  ARG    67      24.170   8.381  33.666  1.00  0.00           C
ATOM   1048  CB  ARG    67      24.083   9.274  34.927  1.00  0.00           C
ATOM   1049  CG  ARG    67      23.115   8.790  36.015  1.00  0.00           C
ATOM   1050  CD  ARG    67      22.702   9.882  37.010  1.00  0.00           C
ATOM   1051  NE  ARG    67      23.933  10.562  37.508  1.00  0.00           N
ATOM   1052  CZ  ARG    67      23.842  11.818  38.039  1.00  0.00           C
ATOM   1053  NH1 ARG    67      22.616  12.365  38.282  1.00  0.00           N
ATOM   1054  NH2 ARG    67      24.969  12.546  38.295  1.00  0.00           N
ATOM   1055  C   ARG    67      25.364   8.902  32.884  1.00  0.00           C
ATOM   1056  O   ARG    67      26.382   8.220  32.738  1.00  0.00           O
ATOM   1057  H   ARG    67      24.531   6.647  34.875  1.00  0.00           H
ATOM   1058  HA  ARG    67      23.254   8.556  33.055  1.00  0.00           H
ATOM   1059  HB1 ARG    67      23.837  10.322  34.636  1.00  0.00           H
ATOM   1060  HB2 ARG    67      25.101   9.294  35.382  1.00  0.00           H
ATOM   1061  HG1 ARG    67      22.216   8.316  35.557  1.00  0.00           H
ATOM   1062  HG2 ARG    67      23.643   7.999  36.596  1.00  0.00           H
ATOM   1063  HD1 ARG    67      22.067   9.488  37.838  1.00  0.00           H
ATOM   1064  HD2 ARG    67      22.100  10.637  36.452  1.00  0.00           H
ATOM   1065  HE  ARG    67      24.837  10.093  37.453  1.00  0.00           H
ATOM   1066 1HH1 ARG    67      22.548  13.302  38.678  1.00  0.00           H
ATOM   1067 2HH1 ARG    67      21.769  11.838  38.068  1.00  0.00           H
ATOM   1068 1HH2 ARG    67      24.901  13.483  38.691  1.00  0.00           H
ATOM   1069 2HH2 ARG    67      25.886  12.149  38.088  1.00  0.00           H
ATOM   1070  N   SER    68      25.194  10.135  32.308  1.00  0.00           N
ATOM   1071  CA  SER    68      26.209  10.934  31.630  1.00  0.00           C
ATOM   1072  CB  SER    68      26.913  10.255  30.437  1.00  0.00           C
ATOM   1073  OG  SER    68      27.913   9.350  30.889  1.00  0.00           O
ATOM   1074  C   SER    68      25.627  12.259  31.139  1.00  0.00           C
ATOM   1075  O   SER    68      24.414  12.414  31.009  1.00  0.00           O
ATOM   1076  H   SER    68      24.257  10.536  32.359  1.00  0.00           H
ATOM   1077  HA  SER    68      26.995  11.177  32.383  1.00  0.00           H
ATOM   1078  HB1 SER    68      27.327  11.003  29.722  1.00  0.00           H
ATOM   1079  HB2 SER    68      26.145   9.659  29.890  1.00  0.00           H
ATOM   1080  HG  SER    68      28.347   8.932  30.154  1.00  0.00           H
ATOM   1081  N   SER    69      26.490  13.294  30.939  1.00  0.00           N
ATOM   1082  CA  SER    69      26.055  14.613  30.514  1.00  0.00           C
ATOM   1083  CB  SER    69      26.733  15.760  31.292  1.00  0.00           C
ATOM   1084  OG  SER    69      26.378  15.703  32.668  1.00  0.00           O
ATOM   1085  C   SER    69      26.068  14.991  29.020  1.00  0.00           C
ATOM   1086  O   SER    69      25.270  15.845  28.641  1.00  0.00           O
ATOM   1087  H   SER    69      27.486  13.136  31.095  1.00  0.00           H
ATOM   1088  HA  SER    69      24.981  14.666  30.810  1.00  0.00           H
ATOM   1089  HB1 SER    69      26.506  16.756  30.845  1.00  0.00           H
ATOM   1090  HB2 SER    69      27.835  15.606  31.224  1.00  0.00           H
ATOM   1091  HG  SER    69      26.796  16.409  33.147  1.00  0.00           H
ATOM   1092  N   TYR    70      26.904  14.417  28.110  1.00  0.00           N
ATOM   1093  CA  TYR    70      27.061  15.010  26.774  1.00  0.00           C
ATOM   1094  CB  TYR    70      28.556  15.224  26.472  1.00  0.00           C
ATOM   1095  CG  TYR    70      28.704  16.069  25.266  1.00  0.00           C
ATOM   1096  CD1 TYR    70      28.641  17.442  25.361  1.00  0.00           C
ATOM   1097  CD2 TYR    70      28.923  15.483  24.045  1.00  0.00           C
ATOM   1098  CE1 TYR    70      28.786  18.218  24.236  1.00  0.00           C
ATOM   1099  CE2 TYR    70      29.069  16.254  22.917  1.00  0.00           C
ATOM   1100  CZ  TYR    70      28.998  17.622  23.017  1.00  0.00           C
ATOM   1101  OH  TYR    70      29.147  18.419  21.866  1.00  0.00           O
ATOM   1102  C   TYR    70      26.485  14.090  25.695  1.00  0.00           C
ATOM   1103  O   TYR    70      26.632  12.879  25.810  1.00  0.00           O
ATOM   1104  H   TYR    70      27.422  13.574  28.356  1.00  0.00           H
ATOM   1105  HA  TYR    70      26.534  15.992  26.742  1.00  0.00           H
ATOM   1106  HB1 TYR    70      29.106  15.641  27.348  1.00  0.00           H
ATOM   1107  HB2 TYR    70      28.999  14.227  26.241  1.00  0.00           H
ATOM   1108  HD1 TYR    70      28.474  17.919  26.342  1.00  0.00           H
ATOM   1109  HD2 TYR    70      28.982  14.384  23.968  1.00  0.00           H
ATOM   1110  HE1 TYR    70      28.732  19.317  24.312  1.00  0.00           H
ATOM   1111  HE2 TYR    70      29.242  15.777  21.938  1.00  0.00           H
ATOM   1112  HH  TYR    70      29.098  19.365  21.935  1.00  0.00           H
ATOM   1113  N   GLU    71      25.844  14.614  24.596  1.00  0.00           N
ATOM   1114  CA  GLU    71      25.123  13.720  23.676  1.00  0.00           C
ATOM   1115  CB  GLU    71      23.597  13.888  23.852  1.00  0.00           C
ATOM   1116  CG  GLU    71      22.732  12.731  23.353  1.00  0.00           C
ATOM   1117  CD  GLU    71      22.330  11.887  24.556  1.00  0.00           C
ATOM   1118  OE1 GLU    71      21.618  12.418  25.451  1.00  0.00           O
ATOM   1119  OE2 GLU    71      22.723  10.692  24.586  1.00  0.00           O
ATOM   1120  C   GLU    71      25.375  13.900  22.150  1.00  0.00           C
ATOM   1121  O   GLU    71      25.458  15.044  21.714  1.00  0.00           O
ATOM   1122  H   GLU    71      25.868  15.618  24.420  1.00  0.00           H
ATOM   1123  HA  GLU    71      25.385  12.670  23.944  1.00  0.00           H
ATOM   1124  HB1 GLU    71      23.361  14.103  24.920  1.00  0.00           H
ATOM   1125  HB2 GLU    71      23.301  14.790  23.267  1.00  0.00           H
ATOM   1126  HG1 GLU    71      21.855  13.075  22.756  1.00  0.00           H
ATOM   1127  HG2 GLU    71      23.365  12.096  22.690  1.00  0.00           H
ATOM   1128  N   THR    72      25.553  12.773  21.376  1.00  0.00           N
ATOM   1129  CA  THR    72      25.874  12.784  19.955  1.00  0.00           C
ATOM   1130  CB  THR    72      27.358  12.613  19.659  1.00  0.00           C
ATOM   1131  OG1 THR    72      27.683  13.163  18.389  1.00  0.00           O
ATOM   1132  CG2 THR    72      27.753  11.120  19.669  1.00  0.00           C
ATOM   1133  C   THR    72      25.093  11.700  19.208  1.00  0.00           C
ATOM   1134  O   THR    72      24.479  10.812  19.810  1.00  0.00           O
ATOM   1135  H   THR    72      25.453  11.866  21.831  1.00  0.00           H
ATOM   1136  HA  THR    72      25.559  13.772  19.545  1.00  0.00           H
ATOM   1137  HB  THR    72      27.945  13.146  20.443  1.00  0.00           H
ATOM   1138  HG1 THR    72      28.609  13.056  18.204  1.00  0.00           H
ATOM   1139 1HG2 THR    72      28.839  10.995  19.452  1.00  0.00           H
ATOM   1140 2HG2 THR    72      27.122  10.522  18.971  1.00  0.00           H
ATOM   1141 3HG2 THR    72      27.571  10.733  20.699  1.00  0.00           H
ATOM   1142  N   ASP    73      25.093  11.779  17.842  1.00  0.00           N
ATOM   1143  CA  ASP    73      24.322  10.954  16.945  1.00  0.00           C
ATOM   1144  CB  ASP    73      22.829  11.347  17.048  1.00  0.00           C
ATOM   1145  CG  ASP    73      22.527  12.871  17.152  1.00  0.00           C
ATOM   1146  OD1 ASP    73      22.624  13.406  18.289  1.00  0.00           O
ATOM   1147  OD2 ASP    73      22.146  13.532  16.149  1.00  0.00           O
ATOM   1148  C   ASP    73      24.714  11.146  15.493  1.00  0.00           C
ATOM   1149  O   ASP    73      24.681  12.273  15.008  1.00  0.00           O
ATOM   1150  H   ASP    73      25.694  12.487  17.419  1.00  0.00           H
ATOM   1151  HA  ASP    73      24.445   9.882  17.226  1.00  0.00           H
ATOM   1152  HB1 ASP    73      22.263  10.907  16.194  1.00  0.00           H
ATOM   1153  HB2 ASP    73      22.433  10.874  17.977  1.00  0.00           H
ATOM   1154  N   SER    74      25.140  10.100  14.721  1.00  0.00           N
ATOM   1155  CA  SER    74      25.073  10.447  13.309  1.00  0.00           C
ATOM   1156  CB  SER    74      26.477  10.577  12.701  1.00  0.00           C
ATOM   1157  OG  SER    74      26.379  10.918  11.326  1.00  0.00           O
ATOM   1158  C   SER    74      24.300   9.528  12.373  1.00  0.00           C
ATOM   1159  O   SER    74      23.749   9.992  11.375  1.00  0.00           O
ATOM   1160  H   SER    74      25.460   9.202  15.084  1.00  0.00           H
ATOM   1161  HA  SER    74      24.596  11.453  13.244  1.00  0.00           H
ATOM   1162  HB1 SER    74      27.089   9.659  12.862  1.00  0.00           H
ATOM   1163  HB2 SER    74      26.991  11.419  13.220  1.00  0.00           H
ATOM   1164  HG  SER    74      27.247  10.998  10.950  1.00  0.00           H
ATOM   1165  N   ASN    75      24.274   8.211  12.649  1.00  0.00           N
ATOM   1166  CA  ASN    75      23.848   7.145  11.764  1.00  0.00           C
ATOM   1167  CB  ASN    75      24.250   5.785  12.364  1.00  0.00           C
ATOM   1168  CG  ASN    75      24.349   4.741  11.262  1.00  0.00           C
ATOM   1169  OD1 ASN    75      23.734   4.855  10.205  1.00  0.00           O
ATOM   1170  ND2 ASN    75      25.162   3.680  11.503  1.00  0.00           N
ATOM   1171  C   ASN    75      22.382   7.059  11.402  1.00  0.00           C
ATOM   1172  O   ASN    75      22.058   6.747  10.258  1.00  0.00           O
ATOM   1173  H   ASN    75      24.587   7.934  13.579  1.00  0.00           H
ATOM   1174  HA  ASN    75      24.415   7.264  10.811  1.00  0.00           H
ATOM   1175  HB1 ASN    75      25.189   5.853  12.962  1.00  0.00           H
ATOM   1176  HB2 ASN    75      23.434   5.468  13.055  1.00  0.00           H
ATOM   1177 1HD2 ASN    75      25.228   2.980  10.764  1.00  0.00           H
ATOM   1178 2HD2 ASN    75      25.679   3.588  12.377  1.00  0.00           H
ATOM   1179  N   PHE    76      21.434   7.294  12.330  1.00  0.00           N
ATOM   1180  CA  PHE    76      20.066   7.015  11.970  1.00  0.00           C
ATOM   1181  CB  PHE    76      19.509   5.763  12.670  1.00  0.00           C
ATOM   1182  CG  PHE    76      20.458   4.634  12.427  1.00  0.00           C
ATOM   1183  CD1 PHE    76      21.520   4.458  13.284  1.00  0.00           C
ATOM   1184  CD2 PHE    76      20.310   3.758  11.374  1.00  0.00           C
ATOM   1185  CE1 PHE    76      22.420   3.435  13.105  1.00  0.00           C
ATOM   1186  CE2 PHE    76      21.210   2.731  11.189  1.00  0.00           C
ATOM   1187  CZ  PHE    76      22.266   2.565  12.054  1.00  0.00           C
ATOM   1188  C   PHE    76      19.203   8.165  12.387  1.00  0.00           C
ATOM   1189  O   PHE    76      19.582   8.976  13.230  1.00  0.00           O
ATOM   1190  H   PHE    76      21.675   7.656  13.253  1.00  0.00           H
ATOM   1191  HA  PHE    76      19.995   6.882  10.865  1.00  0.00           H
ATOM   1192  HB1 PHE    76      19.307   5.930  13.754  1.00  0.00           H
ATOM   1193  HB2 PHE    76      18.541   5.503  12.181  1.00  0.00           H
ATOM   1194  HD1 PHE    76      21.651   5.152  14.131  1.00  0.00           H
ATOM   1195  HD2 PHE    76      19.466   3.880  10.675  1.00  0.00           H
ATOM   1196  HE1 PHE    76      23.264   3.313  13.804  1.00  0.00           H
ATOM   1197  HE2 PHE    76      21.083   2.037  10.341  1.00  0.00           H
ATOM   1198  HZ  PHE    76      22.983   1.740  11.905  1.00  0.00           H
ATOM   1199  N   THR    77      18.002   8.251  11.780  1.00  0.00           N
ATOM   1200  CA  THR    77      17.052   9.285  12.078  1.00  0.00           C
ATOM   1201  CB  THR    77      16.068   9.518  10.948  1.00  0.00           C
ATOM   1202  OG1 THR    77      16.770  10.084   9.859  1.00  0.00           O
ATOM   1203  CG2 THR    77      14.905  10.453  11.311  1.00  0.00           C
ATOM   1204  C   THR    77      16.339   8.928  13.349  1.00  0.00           C
ATOM   1205  O   THR    77      16.417   7.801  13.832  1.00  0.00           O
ATOM   1206  H   THR    77      17.758   7.551  11.079  1.00  0.00           H
ATOM   1207  HA  THR    77      17.613  10.233  12.250  1.00  0.00           H
ATOM   1208  HB  THR    77      15.650   8.535  10.631  1.00  0.00           H
ATOM   1209  HG1 THR    77      16.154  10.230   9.151  1.00  0.00           H
ATOM   1210 1HG2 THR    77      14.182  10.624  10.480  1.00  0.00           H
ATOM   1211 2HG2 THR    77      15.291  11.424  11.699  1.00  0.00           H
ATOM   1212 3HG2 THR    77      14.341   9.968  12.142  1.00  0.00           H
ATOM   1213  N   VAL    78      15.661   9.932  13.936  1.00  0.00           N
ATOM   1214  CA  VAL    78      14.858   9.823  15.107  1.00  0.00           C
ATOM   1215  CB  VAL    78      14.408  11.138  15.662  1.00  0.00           C
ATOM   1216  CG1 VAL    78      15.451  11.593  16.686  1.00  0.00           C
ATOM   1217  CG2 VAL    78      14.413  12.134  14.499  1.00  0.00           C
ATOM   1218  C   VAL    78      13.722   8.884  14.874  1.00  0.00           C
ATOM   1219  O   VAL    78      13.199   8.298  15.817  1.00  0.00           O
ATOM   1220  H   VAL    78      15.728  10.853  13.503  1.00  0.00           H
ATOM   1221  HA  VAL    78      15.501   9.354  15.888  1.00  0.00           H
ATOM   1222  HB  VAL    78      13.396  11.058  16.123  1.00  0.00           H
ATOM   1223 1HG1 VAL    78      15.116  12.573  17.100  1.00  0.00           H
ATOM   1224 2HG1 VAL    78      16.483  11.631  16.266  1.00  0.00           H
ATOM   1225 3HG1 VAL    78      15.451  10.854  17.521  1.00  0.00           H
ATOM   1226 1HG2 VAL    78      14.078  13.114  14.913  1.00  0.00           H
ATOM   1227 2HG2 VAL    78      13.807  11.794  13.627  1.00  0.00           H
ATOM   1228 3HG2 VAL    78      15.467  12.252  14.156  1.00  0.00           H
ATOM   1229  N   MET    79      13.311   8.709  13.610  1.00  0.00           N
ATOM   1230  CA  MET    79      12.252   7.809  13.261  1.00  0.00           C
ATOM   1231  CB  MET    79      11.939   7.804  11.756  1.00  0.00           C
ATOM   1232  CG  MET    79      10.599   7.141  11.430  1.00  0.00           C
ATOM   1233  SD  MET    79       9.159   8.119  11.957  1.00  0.00           S
ATOM   1234  CE  MET    79       7.941   6.782  11.790  1.00  0.00           C
ATOM   1235  C   MET    79      12.681   6.432  13.649  1.00  0.00           C
ATOM   1236  O   MET    79      11.845   5.582  13.941  1.00  0.00           O
ATOM   1237  H   MET    79      13.770   9.237  12.868  1.00  0.00           H
ATOM   1238  HA  MET    79      11.332   8.083  13.829  1.00  0.00           H
ATOM   1239  HB1 MET    79      11.987   8.835  11.335  1.00  0.00           H
ATOM   1240  HB2 MET    79      12.735   7.205  11.255  1.00  0.00           H
ATOM   1241  HG1 MET    79      10.534   6.896  10.344  1.00  0.00           H
ATOM   1242  HG2 MET    79      10.564   6.177  11.988  1.00  0.00           H
ATOM   1243  HE1 MET    79       7.058   7.382  12.113  1.00  0.00           H
ATOM   1244  HE2 MET    79       8.144   5.832  12.338  1.00  0.00           H
ATOM   1245  HE3 MET    79       7.827   6.545  10.706  1.00  0.00           H
ATOM   1246  N   LEU    80      13.999   6.162  13.631  1.00  0.00           N
ATOM   1247  CA  LEU    80      14.479   4.856  13.975  1.00  0.00           C
ATOM   1248  CB  LEU    80      16.022   4.756  13.891  1.00  0.00           C
ATOM   1249  CG  LEU    80      16.656   3.345  14.030  1.00  0.00           C
ATOM   1250  CD1 LEU    80      18.185   3.430  13.902  1.00  0.00           C
ATOM   1251  CD2 LEU    80      16.250   2.611  15.317  1.00  0.00           C
ATOM   1252  C   LEU    80      14.052   4.554  15.388  1.00  0.00           C
ATOM   1253  O   LEU    80      13.599   3.448  15.678  1.00  0.00           O
ATOM   1254  H   LEU    80      14.662   6.892  13.371  1.00  0.00           H
ATOM   1255  HA  LEU    80      14.025   4.106  13.287  1.00  0.00           H
ATOM   1256  HB1 LEU    80      16.478   5.441  14.643  1.00  0.00           H
ATOM   1257  HB2 LEU    80      16.314   5.142  12.887  1.00  0.00           H
ATOM   1258  HG  LEU    80      16.288   2.734  13.173  1.00  0.00           H
ATOM   1259 1HD1 LEU    80      18.640   2.417  14.002  1.00  0.00           H
ATOM   1260 2HD1 LEU    80      18.623   4.155  14.627  1.00  0.00           H
ATOM   1261 3HD1 LEU    80      18.415   3.801  12.876  1.00  0.00           H
ATOM   1262 1HD2 LEU    80      16.705   1.598  15.417  1.00  0.00           H
ATOM   1263 2HD2 LEU    80      15.140   2.554  15.404  1.00  0.00           H
ATOM   1264 3HD2 LEU    80      16.617   3.222  16.174  1.00  0.00           H
ATOM   1265  N   ALA    81      14.192   5.529  16.305  1.00  0.00           N
ATOM   1266  CA  ALA    81      13.834   5.376  17.695  1.00  0.00           C
ATOM   1267  CB  ALA    81      13.874   6.745  18.396  1.00  0.00           C
ATOM   1268  C   ALA    81      12.376   5.095  17.840  1.00  0.00           C
ATOM   1269  O   ALA    81      11.954   4.119  18.461  1.00  0.00           O
ATOM   1270  H   ALA    81      14.572   6.426  16.001  1.00  0.00           H
ATOM   1271  HA  ALA    81      14.465   4.617  18.213  1.00  0.00           H
ATOM   1272  HB1 ALA    81      13.597   6.627  19.470  1.00  0.00           H
ATOM   1273  HB2 ALA    81      13.237   7.500  17.879  1.00  0.00           H
ATOM   1274  HB3 ALA    81      14.926   7.111  18.358  1.00  0.00           H
ATOM   1275  N   VAL    82      11.586   5.982  17.218  1.00  0.00           N
ATOM   1276  CA  VAL    82      10.162   6.048  17.378  1.00  0.00           C
ATOM   1277  CB  VAL    82       9.562   7.220  16.667  1.00  0.00           C
ATOM   1278  CG1 VAL    82      10.113   8.517  17.286  1.00  0.00           C
ATOM   1279  CG2 VAL    82       9.852   7.052  15.168  1.00  0.00           C
ATOM   1280  C   VAL    82       9.467   4.826  16.866  1.00  0.00           C
ATOM   1281  O   VAL    82       8.451   4.418  17.426  1.00  0.00           O
ATOM   1282  H   VAL    82      12.027   6.654  16.590  1.00  0.00           H
ATOM   1283  HA  VAL    82       9.937   6.147  18.465  1.00  0.00           H
ATOM   1284  HB  VAL    82       8.458   7.198  16.818  1.00  0.00           H
ATOM   1285 1HG1 VAL    82       9.666   9.390  16.756  1.00  0.00           H
ATOM   1286 2HG1 VAL    82      11.227   8.547  17.288  1.00  0.00           H
ATOM   1287 3HG1 VAL    82       9.773   8.556  18.347  1.00  0.00           H
ATOM   1288 1HG2 VAL    82       9.405   7.925  14.638  1.00  0.00           H
ATOM   1289 2HG2 VAL    82       9.501   6.074  14.765  1.00  0.00           H
ATOM   1290 3HG2 VAL    82      10.957   7.100  15.028  1.00  0.00           H
ATOM   1291  N   PHE    83       9.965   4.242  15.762  1.00  0.00           N
ATOM   1292  CA  PHE    83       9.353   3.073  15.187  1.00  0.00           C
ATOM   1293  CB  PHE    83      10.005   2.691  13.844  1.00  0.00           C
ATOM   1294  CG  PHE    83       9.191   1.632  13.183  1.00  0.00           C
ATOM   1295  CD1 PHE    83       8.157   1.976  12.341  1.00  0.00           C
ATOM   1296  CD2 PHE    83       9.455   0.299  13.398  1.00  0.00           C
ATOM   1297  CE1 PHE    83       7.400   1.010  11.722  1.00  0.00           C
ATOM   1298  CE2 PHE    83       8.701  -0.670  12.779  1.00  0.00           C
ATOM   1299  CZ  PHE    83       7.672  -0.318  11.940  1.00  0.00           C
ATOM   1300  C   PHE    83       9.508   1.928  16.147  1.00  0.00           C
ATOM   1301  O   PHE    83       8.597   1.116  16.318  1.00  0.00           O
ATOM   1302  H   PHE    83      10.796   4.637  15.322  1.00  0.00           H
ATOM   1303  HA  PHE    83       8.267   3.270  15.024  1.00  0.00           H
ATOM   1304  HB1 PHE    83      10.162   3.576  13.184  1.00  0.00           H
ATOM   1305  HB2 PHE    83      11.007   2.255  14.068  1.00  0.00           H
ATOM   1306  HD1 PHE    83       7.933   3.041  12.161  1.00  0.00           H
ATOM   1307  HD2 PHE    83      10.278   0.005  14.072  1.00  0.00           H
ATOM   1308  HE1 PHE    83       6.575   1.301  11.051  1.00  0.00           H
ATOM   1309  HE2 PHE    83       8.924  -1.736  12.957  1.00  0.00           H
ATOM   1310  HZ  PHE    83       7.068  -1.097  11.444  1.00  0.00           H
ATOM   1311  N   GLY    84      10.674   1.839  16.815  1.00  0.00           N
ATOM   1312  CA  GLY    84      10.907   0.758  17.728  1.00  0.00           C
ATOM   1313  C   GLY    84       9.829   0.768  18.768  1.00  0.00           C
ATOM   1314  O   GLY    84       9.313  -0.284  19.140  1.00  0.00           O
ATOM   1315  H   GLY    84      11.396   2.545  16.670  1.00  0.00           H
ATOM   1316  HA1 GLY    84      11.929   0.788  18.173  1.00  0.00           H
ATOM   1317  HA2 GLY    84      10.815  -0.194  17.155  1.00  0.00           H
ATOM   1318  N   GLN    85       9.456   1.959  19.268  1.00  0.00           N
ATOM   1319  CA  GLN    85       8.466   2.057  20.306  1.00  0.00           C
ATOM   1320  CB  GLN    85       8.348   3.467  20.899  1.00  0.00           C
ATOM   1321  CG  GLN    85       7.587   3.469  22.225  1.00  0.00           C
ATOM   1322  CD  GLN    85       7.874   4.786  22.926  1.00  0.00           C
ATOM   1323  OE1 GLN    85       8.286   5.760  22.297  1.00  0.00           O
ATOM   1324  NE2 GLN    85       7.666   4.816  24.269  1.00  0.00           N
ATOM   1325  C   GLN    85       7.117   1.612  19.803  1.00  0.00           C
ATOM   1326  O   GLN    85       6.354   0.999  20.549  1.00  0.00           O
ATOM   1327  H   GLN    85       9.884   2.810  18.904  1.00  0.00           H
ATOM   1328  HA  GLN    85       8.766   1.367  21.128  1.00  0.00           H
ATOM   1329  HB1 GLN    85       7.891   4.176  20.169  1.00  0.00           H
ATOM   1330  HB2 GLN    85       9.382   3.827  21.109  1.00  0.00           H
ATOM   1331  HG1 GLN    85       7.821   2.582  22.859  1.00  0.00           H
ATOM   1332  HG2 GLN    85       6.497   3.440  21.991  1.00  0.00           H
ATOM   1333 1HE2 GLN    85       7.859   5.700  24.740  1.00  0.00           H
ATOM   1334 2HE2 GLN    85       7.335   3.997  24.779  1.00  0.00           H
ATOM   1335  N   PHE    86       6.771   1.928  18.536  1.00  0.00           N
ATOM   1336  CA  PHE    86       5.493   1.555  17.985  1.00  0.00           C
ATOM   1337  CB  PHE    86       5.269   2.117  16.570  1.00  0.00           C
ATOM   1338  CG  PHE    86       3.807   2.032  16.290  1.00  0.00           C
ATOM   1339  CD1 PHE    86       2.967   3.028  16.736  1.00  0.00           C
ATOM   1340  CD2 PHE    86       3.272   0.976  15.590  1.00  0.00           C
ATOM   1341  CE1 PHE    86       1.616   2.973  16.492  1.00  0.00           C
ATOM   1342  CE2 PHE    86       1.920   0.916  15.344  1.00  0.00           C
ATOM   1343  CZ  PHE    86       1.089   1.914  15.794  1.00  0.00           C
ATOM   1344  C   PHE    86       5.422   0.055  17.908  1.00  0.00           C
ATOM   1345  O   PHE    86       4.440  -0.555  18.329  1.00  0.00           O
ATOM   1346  H   PHE    86       7.432   2.444  17.955  1.00  0.00           H
ATOM   1347  HA  PHE    86       4.684   1.925  18.657  1.00  0.00           H
ATOM   1348  HB1 PHE    86       5.680   3.145  16.438  1.00  0.00           H
ATOM   1349  HB2 PHE    86       5.793   1.445  15.850  1.00  0.00           H
ATOM   1350  HD1 PHE    86       3.384   3.881  17.297  1.00  0.00           H
ATOM   1351  HD2 PHE    86       3.932   0.172  15.223  1.00  0.00           H
ATOM   1352  HE1 PHE    86       0.956   3.778  16.856  1.00  0.00           H
ATOM   1353  HE2 PHE    86       1.501   0.063  14.783  1.00  0.00           H
ATOM   1354  HZ  PHE    86       0.005   1.865  15.596  1.00  0.00           H
ATOM   1355  N   MET    87       6.490  -0.593  17.400  1.00  0.00           N
ATOM   1356  CA  MET    87       6.457  -2.022  17.243  1.00  0.00           C
ATOM   1357  CB  MET    87       7.742  -2.601  16.628  1.00  0.00           C
ATOM   1358  CG  MET    87       7.933  -2.226  15.160  1.00  0.00           C
ATOM   1359  SD  MET    87       6.663  -2.899  14.046  1.00  0.00           S
ATOM   1360  CE  MET    87       7.201  -4.624  14.231  1.00  0.00           C
ATOM   1361  C   MET    87       6.295  -2.645  18.594  1.00  0.00           C
ATOM   1362  O   MET    87       5.525  -3.589  18.763  1.00  0.00           O
ATOM   1363  H   MET    87       7.322  -0.069  17.127  1.00  0.00           H
ATOM   1364  HA  MET    87       5.587  -2.301  16.604  1.00  0.00           H
ATOM   1365  HB1 MET    87       7.781  -3.707  16.762  1.00  0.00           H
ATOM   1366  HB2 MET    87       8.601  -2.170  17.193  1.00  0.00           H
ATOM   1367  HG1 MET    87       8.004  -1.119  15.046  1.00  0.00           H
ATOM   1368  HG2 MET    87       8.911  -2.652  14.837  1.00  0.00           H
ATOM   1369  HE1 MET    87       6.422  -5.037  13.548  1.00  0.00           H
ATOM   1370  HE2 MET    87       7.269  -5.044  15.262  1.00  0.00           H
ATOM   1371  HE3 MET    87       8.196  -4.737  13.739  1.00  0.00           H
ATOM   1372  N   ASP    88       7.005  -2.104  19.603  1.00  0.00           N
ATOM   1373  CA  ASP    88       6.984  -2.655  20.932  1.00  0.00           C
ATOM   1374  CB  ASP    88       7.805  -1.826  21.916  1.00  0.00           C
ATOM   1375  CG  ASP    88       7.598  -2.430  23.293  1.00  0.00           C
ATOM   1376  OD1 ASP    88       6.558  -2.184  23.958  1.00  0.00           O
ATOM   1377  OD2 ASP    88       8.556  -3.141  23.747  1.00  0.00           O
ATOM   1378  C   ASP    88       5.587  -2.652  21.467  1.00  0.00           C
ATOM   1379  O   ASP    88       5.133  -3.651  22.023  1.00  0.00           O
ATOM   1380  H   ASP    88       7.575  -1.278  19.419  1.00  0.00           H
ATOM   1381  HA  ASP    88       7.373  -3.700  20.909  1.00  0.00           H
ATOM   1382  HB1 ASP    88       7.566  -0.738  21.876  1.00  0.00           H
ATOM   1383  HB2 ASP    88       8.881  -1.948  21.649  1.00  0.00           H
ATOM   1384  N   HIS    89       4.872  -1.520  21.333  1.00  0.00           N
ATOM   1385  CA  HIS    89       3.568  -1.405  21.919  1.00  0.00           C
ATOM   1386  ND1 HIS    89       3.402   2.314  22.843  1.00  0.00           N
ATOM   1387  CG  HIS    89       3.606   0.952  22.819  1.00  0.00           C
ATOM   1388  CB  HIS    89       2.971   0.011  21.833  1.00  0.00           C
ATOM   1389  NE2 HIS    89       4.784   1.850  24.523  1.00  0.00           N
ATOM   1390  CD2 HIS    89       4.453   0.686  23.852  1.00  0.00           C
ATOM   1391  CE1 HIS    89       4.129   2.801  23.881  1.00  0.00           C
ATOM   1392  C   HIS    89       2.652  -2.371  21.261  1.00  0.00           C
ATOM   1393  O   HIS    89       1.685  -2.831  21.864  1.00  0.00           O
ATOM   1394  H   HIS    89       5.261  -0.736  20.809  1.00  0.00           H
ATOM   1395  HA  HIS    89       3.647  -1.682  22.996  1.00  0.00           H
ATOM   1396  HB1 HIS    89       1.862  -0.010  21.950  1.00  0.00           H
ATOM   1397  HB2 HIS    89       3.190   0.402  20.812  1.00  0.00           H
ATOM   1398  HE2 HIS    89       5.397   1.951  25.332  1.00  0.00           H
ATOM   1399  HD2 HIS    89       4.824  -0.319  24.117  1.00  0.00           H
ATOM   1400  HE1 HIS    89       4.168   3.868  24.157  1.00  0.00           H
ATOM   1401  N   ASP    90       2.898  -2.668  19.979  1.00  0.00           N
ATOM   1402  CA  ASP    90       2.048  -3.617  19.333  1.00  0.00           C
ATOM   1403  CB  ASP    90       2.348  -3.768  17.834  1.00  0.00           C
ATOM   1404  CG  ASP    90       1.197  -4.556  17.230  1.00  0.00           C
ATOM   1405  OD1 ASP    90       0.054  -4.403  17.737  1.00  0.00           O
ATOM   1406  OD2 ASP    90       1.436  -5.313  16.254  1.00  0.00           O
ATOM   1407  C   ASP    90       2.222  -4.975  19.960  1.00  0.00           C
ATOM   1408  O   ASP    90       1.267  -5.743  20.055  1.00  0.00           O
ATOM   1409  H   ASP    90       3.670  -2.229  19.478  1.00  0.00           H
ATOM   1410  HA  ASP    90       0.988  -3.295  19.458  1.00  0.00           H
ATOM   1411  HB1 ASP    90       2.529  -2.794  17.322  1.00  0.00           H
ATOM   1412  HB2 ASP    90       3.272  -4.383  17.732  1.00  0.00           H
ATOM   1413  N   ILE    91       3.475  -5.342  20.305  1.00  0.00           N
ATOM   1414  CA  ILE    91       3.811  -6.648  20.828  1.00  0.00           C
ATOM   1415  CB  ILE    91       5.250  -7.019  20.594  1.00  0.00           C
ATOM   1416  CG1 ILE    91       6.196  -6.087  21.368  1.00  0.00           C
ATOM   1417  CG2 ILE    91       5.494  -7.021  19.076  1.00  0.00           C
ATOM   1418  CD1 ILE    91       7.639  -6.586  21.429  1.00  0.00           C
ATOM   1419  C   ILE    91       3.535  -6.925  22.291  1.00  0.00           C
ATOM   1420  O   ILE    91       3.050  -8.009  22.617  1.00  0.00           O
ATOM   1421  H   ILE    91       4.226  -4.661  20.191  1.00  0.00           H
ATOM   1422  HA  ILE    91       3.201  -7.382  20.251  1.00  0.00           H
ATOM   1423  HB  ILE    91       5.404  -8.057  20.970  1.00  0.00           H
ATOM   1424 1HG1 ILE    91       5.804  -5.893  22.394  1.00  0.00           H
ATOM   1425 2HG1 ILE    91       6.208  -5.110  20.830  1.00  0.00           H
ATOM   1426 1HG2 ILE    91       6.561  -7.296  18.903  1.00  0.00           H
ATOM   1427 2HG2 ILE    91       5.211  -6.058  18.591  1.00  0.00           H
ATOM   1428 3HG2 ILE    91       4.860  -7.823  18.632  1.00  0.00           H
ATOM   1429 1HD1 ILE    91       8.325  -5.910  21.991  1.00  0.00           H
ATOM   1430 2HD1 ILE    91       8.031  -6.780  20.403  1.00  0.00           H
ATOM   1431 3HD1 ILE    91       7.627  -7.563  21.967  1.00  0.00           H
ATOM   1432  N   THR    92       3.880  -6.009  23.230  1.00  0.00           N
ATOM   1433  CA  THR    92       3.774  -6.424  24.609  1.00  0.00           C
ATOM   1434  CB  THR    92       5.044  -7.049  25.103  1.00  0.00           C
ATOM   1435  OG1 THR    92       4.904  -7.443  26.458  1.00  0.00           O
ATOM   1436  CG2 THR    92       6.182  -6.023  24.963  1.00  0.00           C
ATOM   1437  C   THR    92       3.494  -5.289  25.550  1.00  0.00           C
ATOM   1438  O   THR    92       4.036  -4.194  25.413  1.00  0.00           O
ATOM   1439  H   THR    92       4.198  -5.074  22.975  1.00  0.00           H
ATOM   1440  HA  THR    92       2.951  -7.171  24.695  1.00  0.00           H
ATOM   1441  HB  THR    92       5.278  -7.945  24.482  1.00  0.00           H
ATOM   1442  HG1 THR    92       5.709  -7.839  26.771  1.00  0.00           H
ATOM   1443 1HG2 THR    92       7.127  -6.488  25.330  1.00  0.00           H
ATOM   1444 2HG2 THR    92       5.953  -5.059  25.474  1.00  0.00           H
ATOM   1445 3HG2 THR    92       6.311  -5.808  23.877  1.00  0.00           H
ATOM   1446  N   ALA    93       2.638  -5.558  26.563  1.00  0.00           N
ATOM   1447  CA  ALA    93       2.377  -4.624  27.621  1.00  0.00           C
ATOM   1448  CB  ALA    93       1.097  -3.799  27.412  1.00  0.00           C
ATOM   1449  C   ALA    93       2.179  -5.449  28.860  1.00  0.00           C
ATOM   1450  O   ALA    93       1.428  -6.420  28.844  1.00  0.00           O
ATOM   1451  H   ALA    93       2.160  -6.459  26.575  1.00  0.00           H
ATOM   1452  HA  ALA    93       3.251  -3.944  27.752  1.00  0.00           H
ATOM   1453  HB1 ALA    93       0.894  -3.073  28.234  1.00  0.00           H
ATOM   1454  HB2 ALA    93       0.219  -4.467  27.251  1.00  0.00           H
ATOM   1455  HB3 ALA    93       1.236  -3.207  26.477  1.00  0.00           H
ATOM   1456  N   THR    94       2.862  -5.101  29.968  1.00  0.00           N
ATOM   1457  CA  THR    94       2.742  -5.820  31.198  1.00  0.00           C
ATOM   1458  CB  THR    94       4.018  -6.496  31.640  1.00  0.00           C
ATOM   1459  OG1 THR    94       3.797  -7.193  32.856  1.00  0.00           O
ATOM   1460  CG2 THR    94       5.161  -5.476  31.784  1.00  0.00           C
ATOM   1461  C   THR    94       2.279  -4.824  32.217  1.00  0.00           C
ATOM   1462  O   THR    94       3.055  -4.038  32.757  1.00  0.00           O
ATOM   1463  H   THR    94       3.487  -4.296  29.928  1.00  0.00           H
ATOM   1464  HA  THR    94       1.952  -6.598  31.078  1.00  0.00           H
ATOM   1465  HB  THR    94       4.308  -7.238  30.860  1.00  0.00           H
ATOM   1466  HG1 THR    94       3.091  -7.823  32.767  1.00  0.00           H
ATOM   1467 1HG2 THR    94       5.335  -4.928  30.828  1.00  0.00           H
ATOM   1468 2HG2 THR    94       6.095  -5.957  32.157  1.00  0.00           H
ATOM   1469 3HG2 THR    94       4.845  -4.726  32.546  1.00  0.00           H
ATOM   1470  N   SER    95       0.972  -4.875  32.532  1.00  0.00           N
ATOM   1471  CA  SER    95       0.330  -3.886  33.349  1.00  0.00           C
ATOM   1472  CB  SER    95      -1.208  -4.012  33.332  1.00  0.00           C
ATOM   1473  OG  SER    95      -1.819  -2.938  34.033  1.00  0.00           O
ATOM   1474  C   SER    95       0.799  -3.972  34.766  1.00  0.00           C
ATOM   1475  O   SER    95       1.550  -4.866  35.152  1.00  0.00           O
ATOM   1476  H   SER    95       0.414  -5.650  32.175  1.00  0.00           H
ATOM   1477  HA  SER    95       0.601  -2.879  32.954  1.00  0.00           H
ATOM   1478  HB1 SER    95      -1.543  -5.000  33.724  1.00  0.00           H
ATOM   1479  HB2 SER    95      -1.537  -3.946  32.268  1.00  0.00           H
ATOM   1480  HG  SER    95      -2.766  -3.016  34.023  1.00  0.00           H
ATOM   1481  N   LEU    96       0.350  -2.981  35.561  1.00  0.00           N
ATOM   1482  CA  LEU    96       0.699  -2.778  36.933  1.00  0.00           C
ATOM   1483  CB  LEU    96       0.714  -1.292  37.330  1.00  0.00           C
ATOM   1484  CG  LEU    96       1.723  -0.461  36.514  1.00  0.00           C
ATOM   1485  CD1 LEU    96       1.732   1.008  36.966  1.00  0.00           C
ATOM   1486  CD2 LEU    96       3.119  -1.104  36.523  1.00  0.00           C
ATOM   1487  C   LEU    96      -0.280  -3.474  37.821  1.00  0.00           C
ATOM   1488  O   LEU    96      -1.015  -4.368  37.405  1.00  0.00           O
ATOM   1489  H   LEU    96      -0.300  -2.313  35.146  1.00  0.00           H
ATOM   1490  HA  LEU    96       1.713  -3.207  37.112  1.00  0.00           H
ATOM   1491  HB1 LEU    96       0.894  -1.174  38.424  1.00  0.00           H
ATOM   1492  HB2 LEU    96      -0.301  -0.883  37.116  1.00  0.00           H
ATOM   1493  HG  LEU    96       1.369  -0.471  35.456  1.00  0.00           H
ATOM   1494 1HD1 LEU    96       2.462   1.609  36.375  1.00  0.00           H
ATOM   1495 2HD1 LEU    96       1.919   1.098  38.062  1.00  0.00           H
ATOM   1496 3HD1 LEU    96       0.717   1.425  36.766  1.00  0.00           H
ATOM   1497 1HD2 LEU    96       3.849  -0.503  35.932  1.00  0.00           H
ATOM   1498 2HD2 LEU    96       3.083  -2.162  36.172  1.00  0.00           H
ATOM   1499 3HD2 LEU    96       3.474  -1.115  37.580  1.00  0.00           H
ATOM   1500  N   THR    97      -0.293  -3.040  39.095  1.00  0.00           N
ATOM   1501  CA  THR    97      -1.021  -3.651  40.168  1.00  0.00           C
ATOM   1502  CB  THR    97      -0.556  -3.196  41.520  1.00  0.00           C
ATOM   1503  OG1 THR    97      -0.792  -1.805  41.680  1.00  0.00           O
ATOM   1504  CG2 THR    97       0.947  -3.490  41.644  1.00  0.00           C
ATOM   1505  C   THR    97      -2.493  -3.375  40.105  1.00  0.00           C
ATOM   1506  O   THR    97      -3.086  -3.380  39.032  1.00  0.00           O
ATOM   1507  H   THR    97       0.259  -2.211  39.314  1.00  0.00           H
ATOM   1508  HA  THR    97      -0.872  -4.754  40.104  1.00  0.00           H
ATOM   1509  HB  THR    97      -1.108  -3.757  42.309  1.00  0.00           H
ATOM   1510  HG1 THR    97      -0.498  -1.517  42.536  1.00  0.00           H
ATOM   1511 1HG2 THR    97       1.293  -3.152  42.649  1.00  0.00           H
ATOM   1512 2HG2 THR    97       1.541  -3.041  40.814  1.00  0.00           H
ATOM   1513 3HG2 THR    97       1.080  -4.596  41.595  1.00  0.00           H
ATOM   1514  N   THR    98      -3.139  -3.276  41.300  1.00  0.00           N
ATOM   1515  CA  THR    98      -4.540  -3.212  41.651  1.00  0.00           C
ATOM   1516  CB  THR    98      -4.747  -3.541  43.100  1.00  0.00           C
ATOM   1517  OG1 THR    98      -4.003  -2.649  43.920  1.00  0.00           O
ATOM   1518  CG2 THR    98      -4.325  -4.993  43.351  1.00  0.00           C
ATOM   1519  C   THR    98      -5.289  -1.930  41.383  1.00  0.00           C
ATOM   1520  O   THR    98      -5.012  -1.161  40.463  1.00  0.00           O
ATOM   1521  H   THR    98      -2.512  -3.240  42.104  1.00  0.00           H
ATOM   1522  HA  THR    98      -5.053  -4.010  41.065  1.00  0.00           H
ATOM   1523  HB  THR    98      -5.830  -3.434  43.342  1.00  0.00           H
ATOM   1524  HG1 THR    98      -4.134  -2.857  44.837  1.00  0.00           H
ATOM   1525 1HG2 THR    98      -4.479  -5.237  44.428  1.00  0.00           H
ATOM   1526 2HG2 THR    98      -3.281  -5.195  43.016  1.00  0.00           H
ATOM   1527 3HG2 THR    98      -5.003  -5.649  42.756  1.00  0.00           H
ATOM   1528  N   SER    99      -6.349  -1.743  42.212  1.00  0.00           N
ATOM   1529  CA  SER    99      -7.335  -0.703  42.103  1.00  0.00           C
ATOM   1530  CB  SER    99      -8.749  -1.188  42.467  1.00  0.00           C
ATOM   1531  OG  SER    99      -9.204  -2.151  41.528  1.00  0.00           O
ATOM   1532  C   SER    99      -6.997   0.459  42.973  1.00  0.00           C
ATOM   1533  O   SER    99      -5.886   0.973  42.855  1.00  0.00           O
ATOM   1534  H   SER    99      -6.455  -2.402  42.983  1.00  0.00           H
ATOM   1535  HA  SER    99      -7.351  -0.351  41.045  1.00  0.00           H
ATOM   1536  HB1 SER    99      -8.798  -1.574  43.512  1.00  0.00           H
ATOM   1537  HB2 SER    99      -9.432  -0.309  42.402  1.00  0.00           H
ATOM   1538  HG  SER    99     -10.077  -2.451  41.753  1.00  0.00           H
ATOM   1539  N   GLN   100      -7.971   0.880  43.838  1.00  0.00           N
ATOM   1540  CA  GLN   100      -7.935   2.068  44.649  1.00  0.00           C
ATOM   1541  CB  GLN   100      -8.999   2.010  45.762  1.00  0.00           C
ATOM   1542  CG  GLN   100      -9.038   3.233  46.678  1.00  0.00           C
ATOM   1543  CD  GLN   100     -10.070   2.960  47.766  1.00  0.00           C
ATOM   1544  OE1 GLN   100     -10.087   1.889  48.370  1.00  0.00           O
ATOM   1545  NE2 GLN   100     -10.961   3.954  48.024  1.00  0.00           N
ATOM   1546  C   GLN   100      -6.611   2.188  45.320  1.00  0.00           C
ATOM   1547  O   GLN   100      -5.875   3.114  44.993  1.00  0.00           O
ATOM   1548  H   GLN   100      -8.803   0.295  43.915  1.00  0.00           H
ATOM   1549  HA  GLN   100      -8.112   2.963  44.009  1.00  0.00           H
ATOM   1550  HB1 GLN   100      -8.876   1.080  46.365  1.00  0.00           H
ATOM   1551  HB2 GLN   100      -9.993   1.945  45.261  1.00  0.00           H
ATOM   1552  HG1 GLN   100      -9.229   4.183  46.126  1.00  0.00           H
ATOM   1553  HG2 GLN   100      -8.041   3.321  47.170  1.00  0.00           H
ATOM   1554 1HE2 GLN   100     -10.947   4.842  47.523  1.00  0.00           H
ATOM   1555 2HE2 GLN   100     -11.668   3.806  48.744  1.00  0.00           H
ATOM   1556  N   GLU   101      -6.264   1.232  46.207  1.00  0.00           N
ATOM   1557  CA  GLU   101      -4.990   1.094  46.870  1.00  0.00           C
ATOM   1558  CB  GLU   101      -3.838   2.053  46.452  1.00  0.00           C
ATOM   1559  CG  GLU   101      -3.626   3.325  47.302  1.00  0.00           C
ATOM   1560  CD  GLU   101      -4.631   4.436  47.037  1.00  0.00           C
ATOM   1561  OE1 GLU   101      -4.548   5.052  45.941  1.00  0.00           O
ATOM   1562  OE2 GLU   101      -5.477   4.701  47.933  1.00  0.00           O
ATOM   1563  C   GLU   101      -5.147   1.296  48.346  1.00  0.00           C
ATOM   1564  O   GLU   101      -5.638   2.325  48.813  1.00  0.00           O
ATOM   1565  H   GLU   101      -6.975   0.536  46.432  1.00  0.00           H
ATOM   1566  HA  GLU   101      -4.636   0.049  46.708  1.00  0.00           H
ATOM   1567  HB1 GLU   101      -3.968   2.341  45.383  1.00  0.00           H
ATOM   1568  HB2 GLU   101      -2.893   1.465  46.513  1.00  0.00           H
ATOM   1569  HG1 GLU   101      -2.585   3.706  47.178  1.00  0.00           H
ATOM   1570  HG2 GLU   101      -3.741   3.028  48.370  1.00  0.00           H
ATOM   1571  N   GLY   102      -4.877   0.252  49.146  1.00  0.00           N
ATOM   1572  CA  GLY   102      -4.723   0.564  50.531  1.00  0.00           C
ATOM   1573  C   GLY   102      -3.315   1.051  50.702  1.00  0.00           C
ATOM   1574  O   GLY   102      -3.040   2.094  51.293  1.00  0.00           O
ATOM   1575  H   GLY   102      -4.788  -0.699  48.789  1.00  0.00           H
ATOM   1576  HA1 GLY   102      -4.982  -0.284  51.206  1.00  0.00           H
ATOM   1577  HA2 GLY   102      -5.408   1.411  50.768  1.00  0.00           H
ATOM   1578  N   GLU   103      -2.393   0.234  50.148  1.00  0.00           N
ATOM   1579  CA  GLU   103      -0.961   0.313  50.238  1.00  0.00           C
ATOM   1580  CB  GLU   103      -0.230  -1.006  49.954  1.00  0.00           C
ATOM   1581  CG  GLU   103       1.236  -0.902  50.387  1.00  0.00           C
ATOM   1582  CD  GLU   103       2.049  -2.016  49.752  1.00  0.00           C
ATOM   1583  OE1 GLU   103       1.523  -2.688  48.826  1.00  0.00           O
ATOM   1584  OE2 GLU   103       3.220  -2.195  50.179  1.00  0.00           O
ATOM   1585  C   GLU   103      -0.306   1.321  49.348  1.00  0.00           C
ATOM   1586  O   GLU   103       0.830   1.703  49.621  1.00  0.00           O
ATOM   1587  H   GLU   103      -2.761  -0.539  49.594  1.00  0.00           H
ATOM   1588  HA  GLU   103      -0.717   0.600  51.287  1.00  0.00           H
ATOM   1589  HB1 GLU   103      -0.328  -1.316  48.887  1.00  0.00           H
ATOM   1590  HB2 GLU   103      -0.709  -1.796  50.578  1.00  0.00           H
ATOM   1591  HG1 GLU   103       1.665   0.104  50.169  1.00  0.00           H
ATOM   1592  HG2 GLU   103       1.271  -1.049  51.492  1.00  0.00           H
ATOM   1593  N   SER   104      -0.940   1.730  48.232  1.00  0.00           N
ATOM   1594  CA  SER   104      -0.221   2.573  47.315  1.00  0.00           C
ATOM   1595  CB  SER   104      -0.999   2.956  46.046  1.00  0.00           C
ATOM   1596  OG  SER   104      -1.295   1.789  45.293  1.00  0.00           O
ATOM   1597  C   SER   104       0.211   3.822  48.009  1.00  0.00           C
ATOM   1598  O   SER   104       1.182   4.458  47.605  1.00  0.00           O
ATOM   1599  H   SER   104      -1.902   1.450  48.043  1.00  0.00           H
ATOM   1600  HA  SER   104       0.697   2.025  46.998  1.00  0.00           H
ATOM   1601  HB1 SER   104      -1.914   3.548  46.278  1.00  0.00           H
ATOM   1602  HB2 SER   104      -0.332   3.597  45.424  1.00  0.00           H
ATOM   1603  HG  SER   104      -1.776   2.026  44.509  1.00  0.00           H
ATOM   1604  N   ILE   105      -0.509   4.228  49.065  1.00  0.00           N
ATOM   1605  CA  ILE   105      -0.059   5.371  49.802  1.00  0.00           C
ATOM   1606  CB  ILE   105      -1.019   5.788  50.880  1.00  0.00           C
ATOM   1607  CG1 ILE   105      -2.377   6.190  50.280  1.00  0.00           C
ATOM   1608  CG2 ILE   105      -0.350   6.911  51.691  1.00  0.00           C
ATOM   1609  CD1 ILE   105      -3.153   5.017  49.681  1.00  0.00           C
ATOM   1610  C   ILE   105       1.219   5.001  50.495  1.00  0.00           C
ATOM   1611  O   ILE   105       2.204   5.736  50.463  1.00  0.00           O
ATOM   1612  H   ILE   105      -1.358   3.734  49.337  1.00  0.00           H
ATOM   1613  HA  ILE   105       0.121   6.223  49.106  1.00  0.00           H
ATOM   1614  HB  ILE   105      -1.181   4.918  51.558  1.00  0.00           H
ATOM   1615 1HG1 ILE   105      -2.997   6.729  51.034  1.00  0.00           H
ATOM   1616 2HG1 ILE   105      -2.171   6.906  49.451  1.00  0.00           H
ATOM   1617 1HG2 ILE   105      -1.063   7.220  52.491  1.00  0.00           H
ATOM   1618 2HG2 ILE   105      -0.014   7.764  51.056  1.00  0.00           H
ATOM   1619 3HG2 ILE   105       0.551   6.481  52.187  1.00  0.00           H
ATOM   1620 1HD1 ILE   105      -4.137   5.308  49.246  1.00  0.00           H
ATOM   1621 2HD1 ILE   105      -3.280   4.203  50.433  1.00  0.00           H
ATOM   1622 3HD1 ILE   105      -2.535   4.604  48.850  1.00  0.00           H
ATOM   1623  N   ASP   106       1.217   3.810  51.118  1.00  0.00           N
ATOM   1624  CA  ASP   106       2.260   3.284  51.953  1.00  0.00           C
ATOM   1625  CB  ASP   106       1.833   1.957  52.610  1.00  0.00           C
ATOM   1626  CG  ASP   106       2.878   1.524  53.629  1.00  0.00           C
ATOM   1627  OD1 ASP   106       4.035   1.247  53.217  1.00  0.00           O
ATOM   1628  OD2 ASP   106       2.524   1.444  54.836  1.00  0.00           O
ATOM   1629  C   ASP   106       3.531   3.037  51.197  1.00  0.00           C
ATOM   1630  O   ASP   106       4.616   3.224  51.744  1.00  0.00           O
ATOM   1631  H   ASP   106       0.394   3.222  50.985  1.00  0.00           H
ATOM   1632  HA  ASP   106       2.470   4.024  52.760  1.00  0.00           H
ATOM   1633  HB1 ASP   106       0.813   2.020  53.057  1.00  0.00           H
ATOM   1634  HB2 ASP   106       1.802   1.181  51.810  1.00  0.00           H
ATOM   1635  N   CYS   107       3.472   2.661  49.884  1.00  0.00           N
ATOM   1636  CA  CYS   107       4.610   2.317  49.047  1.00  0.00           C
ATOM   1637  CB  CYS   107       4.312   2.192  47.551  1.00  0.00           C
ATOM   1638  SG  CYS   107       3.730   0.518  47.177  1.00  0.00           S
ATOM   1639  C   CYS   107       5.826   3.155  49.302  1.00  0.00           C
ATOM   1640  O   CYS   107       6.855   2.589  49.678  1.00  0.00           O
ATOM   1641  H   CYS   107       2.548   2.618  49.454  1.00  0.00           H
ATOM   1642  HA  CYS   107       4.900   1.289  49.367  1.00  0.00           H
ATOM   1643  HB1 CYS   107       3.597   2.972  47.200  1.00  0.00           H
ATOM   1644  HB2 CYS   107       5.271   2.344  47.003  1.00  0.00           H
ATOM   1645  N   CYS   108       5.774   4.489  49.152  1.00  0.00           N
ATOM   1646  CA  CYS   108       6.959   5.152  49.614  1.00  0.00           C
ATOM   1647  CB  CYS   108       7.907   5.633  48.518  1.00  0.00           C
ATOM   1648  SG  CYS   108       8.696   4.183  47.734  1.00  0.00           S
ATOM   1649  C   CYS   108       6.644   6.246  50.593  1.00  0.00           C
ATOM   1650  O   CYS   108       7.525   7.029  50.953  1.00  0.00           O
ATOM   1651  H   CYS   108       4.974   4.980  48.751  1.00  0.00           H
ATOM   1652  HA  CYS   108       7.528   4.386  50.190  1.00  0.00           H
ATOM   1653  HB1 CYS   108       8.654   6.370  48.896  1.00  0.00           H
ATOM   1654  HB2 CYS   108       7.292   6.144  47.741  1.00  0.00           H
ATOM   1655  N   VAL   109       5.382   6.341  51.062  1.00  0.00           N
ATOM   1656  CA  VAL   109       5.171   7.269  52.143  1.00  0.00           C
ATOM   1657  CB  VAL   109       4.021   8.227  51.912  1.00  0.00           C
ATOM   1658  CG1 VAL   109       4.024   9.357  52.963  1.00  0.00           C
ATOM   1659  CG2 VAL   109       4.108   8.743  50.468  1.00  0.00           C
ATOM   1660  C   VAL   109       4.929   6.301  53.271  1.00  0.00           C
ATOM   1661  O   VAL   109       5.806   5.475  53.518  1.00  0.00           O
ATOM   1662  H   VAL   109       4.620   5.786  50.673  1.00  0.00           H
ATOM   1663  HA  VAL   109       6.107   7.844  52.334  1.00  0.00           H
ATOM   1664  HB  VAL   109       3.069   7.657  52.019  1.00  0.00           H
ATOM   1665 1HG1 VAL   109       3.177  10.062  52.793  1.00  0.00           H
ATOM   1666 2HG1 VAL   109       5.004   9.889  52.992  1.00  0.00           H
ATOM   1667 3HG1 VAL   109       3.870   8.885  53.961  1.00  0.00           H
ATOM   1668 1HG2 VAL   109       3.261   9.448  50.298  1.00  0.00           H
ATOM   1669 2HG2 VAL   109       4.138   7.918  49.718  1.00  0.00           H
ATOM   1670 3HG2 VAL   109       5.056   9.322  50.372  1.00  0.00           H
ATOM   1671  N   ALA   110       3.767   6.332  53.958  1.00  0.00           N
ATOM   1672  CA  ALA   110       3.460   5.332  54.953  1.00  0.00           C
ATOM   1673  CB  ALA   110       4.316   5.339  56.229  1.00  0.00           C
ATOM   1674  C   ALA   110       2.087   5.616  55.433  1.00  0.00           C
ATOM   1675  O   ALA   110       1.774   6.755  55.779  1.00  0.00           O
ATOM   1676  H   ALA   110       3.094   7.075  53.771  1.00  0.00           H
ATOM   1677  HA  ALA   110       3.491   4.319  54.487  1.00  0.00           H
ATOM   1678  HB1 ALA   110       5.349   5.125  55.868  1.00  0.00           H
ATOM   1679  HB2 ALA   110       3.957   4.644  57.024  1.00  0.00           H
ATOM   1680  HB3 ALA   110       4.304   6.373  56.645  1.00  0.00           H
ATOM   1681  N   ALA   111       1.242   4.568  55.473  1.00  0.00           N
ATOM   1682  CA  ALA   111      -0.106   4.722  55.918  1.00  0.00           C
ATOM   1683  CB  ALA   111      -1.048   5.320  54.858  1.00  0.00           C
ATOM   1684  C   ALA   111      -0.590   3.348  56.225  1.00  0.00           C
ATOM   1685  O   ALA   111      -0.317   2.804  57.295  1.00  0.00           O
ATOM   1686  H   ALA   111       1.571   3.648  55.180  1.00  0.00           H
ATOM   1687  HA  ALA   111      -0.130   5.347  56.841  1.00  0.00           H
ATOM   1688  HB1 ALA   111      -2.101   5.440  55.206  1.00  0.00           H
ATOM   1689  HB2 ALA   111      -1.011   4.721  53.918  1.00  0.00           H
ATOM   1690  HB3 ALA   111      -0.664   6.338  54.614  1.00  0.00           H
ATOM   1691  N   THR   112      -1.345   2.748  55.287  1.00  0.00           N
ATOM   1692  CA  THR   112      -1.813   1.435  55.594  1.00  0.00           C
ATOM   1693  CB  THR   112      -3.288   1.229  55.378  1.00  0.00           C
ATOM   1694  OG1 THR   112      -3.673   1.455  54.034  1.00  0.00           O
ATOM   1695  CG2 THR   112      -4.016   2.228  56.287  1.00  0.00           C
ATOM   1696  C   THR   112      -1.020   0.469  54.808  1.00  0.00           C
ATOM   1697  O   THR   112      -1.053   0.435  53.579  1.00  0.00           O
ATOM   1698  H   THR   112      -1.571   3.206  54.404  1.00  0.00           H
ATOM   1699  HA  THR   112      -1.601   1.246  56.672  1.00  0.00           H
ATOM   1700  HB  THR   112      -3.564   0.190  55.673  1.00  0.00           H
ATOM   1701  HG1 THR   112      -4.604   1.325  53.898  1.00  0.00           H
ATOM   1702 1HG2 THR   112      -5.109   2.075  56.127  1.00  0.00           H
ATOM   1703 2HG2 THR   112      -3.692   3.283  56.127  1.00  0.00           H
ATOM   1704 3HG2 THR   112      -3.785   1.957  57.344  1.00  0.00           H
ATOM   1705  N   ARG   113      -0.214  -0.324  55.522  1.00  0.00           N
ATOM   1706  CA  ARG   113       0.512  -1.252  54.733  1.00  0.00           C
ATOM   1707  CB  ARG   113       1.922  -1.571  55.225  1.00  0.00           C
ATOM   1708  CG  ARG   113       2.651  -2.411  54.177  1.00  0.00           C
ATOM   1709  CD  ARG   113       4.150  -2.153  54.063  1.00  0.00           C
ATOM   1710  NE  ARG   113       4.857  -3.070  54.996  1.00  0.00           N
ATOM   1711  CZ  ARG   113       6.169  -3.361  54.762  1.00  0.00           C
ATOM   1712  NH1 ARG   113       6.791  -2.817  53.676  1.00  0.00           N
ATOM   1713  NH2 ARG   113       6.852  -4.192  55.602  1.00  0.00           N
ATOM   1714  C   ARG   113      -0.235  -2.504  54.695  1.00  0.00           C
ATOM   1715  O   ARG   113      -0.257  -3.276  55.654  1.00  0.00           O
ATOM   1716  H   ARG   113      -0.130  -0.267  56.537  1.00  0.00           H
ATOM   1717  HA  ARG   113       0.583  -0.852  53.695  1.00  0.00           H
ATOM   1718  HB1 ARG   113       2.491  -0.652  55.498  1.00  0.00           H
ATOM   1719  HB2 ARG   113       1.825  -2.192  56.146  1.00  0.00           H
ATOM   1720  HG1 ARG   113       2.462  -3.495  54.355  1.00  0.00           H
ATOM   1721  HG2 ARG   113       2.201  -2.160  53.188  1.00  0.00           H
ATOM   1722  HD1 ARG   113       4.415  -1.083  54.231  1.00  0.00           H
ATOM   1723  HD2 ARG   113       4.461  -2.419  53.026  1.00  0.00           H
ATOM   1724  HE  ARG   113       4.370  -3.474  55.796  1.00  0.00           H
ATOM   1725 1HH1 ARG   113       7.772  -3.035  53.501  1.00  0.00           H
ATOM   1726 2HH1 ARG   113       6.280  -2.199  53.045  1.00  0.00           H
ATOM   1727 1HH2 ARG   113       6.387  -4.599  56.414  1.00  0.00           H
ATOM   1728 2HH2 ARG   113       7.832  -4.407  55.417  1.00  0.00           H
ATOM   1729  N   GLU   114      -0.889  -2.728  53.556  1.00  0.00           N
ATOM   1730  CA  GLU   114      -1.541  -3.970  53.520  1.00  0.00           C
ATOM   1731  CB  GLU   114      -3.092  -3.894  53.488  1.00  0.00           C
ATOM   1732  CG  GLU   114      -3.786  -2.981  52.472  1.00  0.00           C
ATOM   1733  CD  GLU   114      -5.283  -3.062  52.749  1.00  0.00           C
ATOM   1734  OE1 GLU   114      -5.675  -3.923  53.582  1.00  0.00           O
ATOM   1735  OE2 GLU   114      -6.054  -2.269  52.146  1.00  0.00           O
ATOM   1736  C   GLU   114      -0.939  -4.786  52.434  1.00  0.00           C
ATOM   1737  O   GLU   114      -0.648  -5.961  52.651  1.00  0.00           O
ATOM   1738  H   GLU   114      -0.913  -2.061  52.785  1.00  0.00           H
ATOM   1739  HA  GLU   114      -1.277  -4.484  54.474  1.00  0.00           H
ATOM   1740  HB1 GLU   114      -3.455  -3.630  54.509  1.00  0.00           H
ATOM   1741  HB2 GLU   114      -3.455  -4.928  53.282  1.00  0.00           H
ATOM   1742  HG1 GLU   114      -3.395  -1.937  52.482  1.00  0.00           H
ATOM   1743  HG2 GLU   114      -3.604  -3.403  51.456  1.00  0.00           H
ATOM   1744  N   GLN   115      -0.656  -4.213  51.250  1.00  0.00           N
ATOM   1745  CA  GLN   115      -0.254  -5.230  50.336  1.00  0.00           C
ATOM   1746  CB  GLN   115      -1.232  -5.407  49.149  1.00  0.00           C
ATOM   1747  CG  GLN   115      -1.492  -4.174  48.271  1.00  0.00           C
ATOM   1748  CD  GLN   115      -2.234  -4.608  47.018  1.00  0.00           C
ATOM   1749  OE1 GLN   115      -2.945  -5.611  47.005  1.00  0.00           O
ATOM   1750  NE2 GLN   115      -2.038  -3.826  45.926  1.00  0.00           N
ATOM   1751  C   GLN   115       1.159  -5.165  49.845  1.00  0.00           C
ATOM   1752  O   GLN   115       1.357  -5.181  48.629  1.00  0.00           O
ATOM   1753  H   GLN   115      -0.719  -3.216  51.041  1.00  0.00           H
ATOM   1754  HA  GLN   115      -0.319  -6.182  50.912  1.00  0.00           H
ATOM   1755  HB1 GLN   115      -0.891  -6.254  48.509  1.00  0.00           H
ATOM   1756  HB2 GLN   115      -2.215  -5.706  49.583  1.00  0.00           H
ATOM   1757  HG1 GLN   115      -0.557  -3.613  48.038  1.00  0.00           H
ATOM   1758  HG2 GLN   115      -2.163  -3.490  48.841  1.00  0.00           H
ATOM   1759 1HE2 GLN   115      -2.536  -4.117  45.085  1.00  0.00           H
ATOM   1760 2HE2 GLN   115      -1.434  -3.004  45.945  1.00  0.00           H
ATOM   1761  N   HIS   116       2.210  -5.150  50.725  1.00  0.00           N
ATOM   1762  CA  HIS   116       3.644  -5.372  50.343  1.00  0.00           C
ATOM   1763  ND1 HIS   116       4.804  -8.075  52.303  1.00  0.00           N
ATOM   1764  CG  HIS   116       4.147  -6.866  52.367  1.00  0.00           C
ATOM   1765  CB  HIS   116       4.538  -5.664  51.563  1.00  0.00           C
ATOM   1766  NE2 HIS   116       3.130  -8.340  53.741  1.00  0.00           N
ATOM   1767  CD2 HIS   116       3.125  -7.045  53.249  1.00  0.00           C
ATOM   1768  CE1 HIS   116       4.156  -8.921  53.144  1.00  0.00           C
ATOM   1769  C   HIS   116       4.026  -6.318  49.106  1.00  0.00           C
ATOM   1770  O   HIS   116       4.852  -5.827  48.365  1.00  0.00           O
ATOM   1771  H   HIS   116       2.003  -4.976  51.708  1.00  0.00           H
ATOM   1772  HA  HIS   116       3.982  -4.363  50.011  1.00  0.00           H
ATOM   1773  HB1 HIS   116       5.604  -5.744  51.247  1.00  0.00           H
ATOM   1774  HB2 HIS   116       4.464  -4.781  52.240  1.00  0.00           H
ATOM   1775  HE2 HIS   116       2.485  -8.753  54.414  1.00  0.00           H
ATOM   1776  HD2 HIS   116       2.395  -6.268  53.532  1.00  0.00           H
ATOM   1777  HE1 HIS   116       4.451  -9.970  53.310  1.00  0.00           H
ATOM   1778  N   PRO   117       3.678  -7.609  48.880  1.00  0.00           N
ATOM   1779  CA  PRO   117       3.481  -8.283  47.627  1.00  0.00           C
ATOM   1780  CD  PRO   117       2.504  -7.696  49.731  1.00  0.00           C
ATOM   1781  CB  PRO   117       2.164  -9.047  47.758  1.00  0.00           C
ATOM   1782  CG  PRO   117       1.393  -8.254  48.825  1.00  0.00           C
ATOM   1783  C   PRO   117       3.525  -7.438  46.400  1.00  0.00           C
ATOM   1784  O   PRO   117       4.449  -7.616  45.611  1.00  0.00           O
ATOM   1785  HA  PRO   117       4.292  -9.042  47.532  1.00  0.00           H
ATOM   1786  HD1 PRO   117       2.665  -8.287  50.663  1.00  0.00           H
ATOM   1787  HD2 PRO   117       2.217  -6.660  50.027  1.00  0.00           H
ATOM   1788  HB1 PRO   117       1.613  -9.186  46.799  1.00  0.00           H
ATOM   1789  HB2 PRO   117       2.391 -10.056  48.175  1.00  0.00           H
ATOM   1790  HG1 PRO   117       0.700  -7.482  48.416  1.00  0.00           H
ATOM   1791  HG2 PRO   117       0.790  -8.977  49.423  1.00  0.00           H
ATOM   1792  N   GLU   118       2.592  -6.499  46.211  1.00  0.00           N
ATOM   1793  CA  GLU   118       2.705  -5.729  45.014  1.00  0.00           C
ATOM   1794  CB  GLU   118       1.373  -5.142  44.518  1.00  0.00           C
ATOM   1795  CG  GLU   118       0.398  -6.239  44.063  1.00  0.00           C
ATOM   1796  CD  GLU   118       1.082  -7.131  43.023  1.00  0.00           C
ATOM   1797  OE1 GLU   118       2.174  -6.747  42.527  1.00  0.00           O
ATOM   1798  OE2 GLU   118       0.518  -8.214  42.711  1.00  0.00           O
ATOM   1799  C   GLU   118       3.752  -4.663  45.127  1.00  0.00           C
ATOM   1800  O   GLU   118       4.345  -4.267  44.126  1.00  0.00           O
ATOM   1801  H   GLU   118       1.842  -6.342  46.884  1.00  0.00           H
ATOM   1802  HA  GLU   118       3.054  -6.430  44.221  1.00  0.00           H
ATOM   1803  HB1 GLU   118       0.910  -4.481  45.287  1.00  0.00           H
ATOM   1804  HB2 GLU   118       1.599  -4.509  43.629  1.00  0.00           H
ATOM   1805  HG1 GLU   118      -0.006  -6.826  44.921  1.00  0.00           H
ATOM   1806  HG2 GLU   118      -0.463  -5.738  43.562  1.00  0.00           H
ATOM   1807  N   CYS   119       4.004  -4.158  46.350  1.00  0.00           N
ATOM   1808  CA  CYS   119       4.890  -3.036  46.518  1.00  0.00           C
ATOM   1809  CB  CYS   119       4.580  -2.259  47.798  1.00  0.00           C
ATOM   1810  SG  CYS   119       5.300  -0.602  47.796  1.00  0.00           S
ATOM   1811  C   CYS   119       6.310  -3.499  46.605  1.00  0.00           C
ATOM   1812  O   CYS   119       6.701  -4.193  47.542  1.00  0.00           O
ATOM   1813  H   CYS   119       3.561  -4.576  47.168  1.00  0.00           H
ATOM   1814  HA  CYS   119       4.783  -2.353  45.643  1.00  0.00           H
ATOM   1815  HB1 CYS   119       4.896  -2.832  48.701  1.00  0.00           H
ATOM   1816  HB2 CYS   119       3.473  -2.139  47.852  1.00  0.00           H
ATOM   1817  N   TYR   120       7.122  -3.110  45.601  1.00  0.00           N
ATOM   1818  CA  TYR   120       8.504  -3.493  45.529  1.00  0.00           C
ATOM   1819  CB  TYR   120       8.636  -4.447  44.322  1.00  0.00           C
ATOM   1820  CG  TYR   120       9.974  -5.063  44.133  1.00  0.00           C
ATOM   1821  CD1 TYR   120      10.525  -5.868  45.101  1.00  0.00           C
ATOM   1822  CD2 TYR   120      10.639  -4.895  42.942  1.00  0.00           C
ATOM   1823  CE1 TYR   120      11.752  -6.453  44.899  1.00  0.00           C
ATOM   1824  CE2 TYR   120      11.865  -5.479  42.734  1.00  0.00           C
ATOM   1825  CZ  TYR   120      12.426  -6.256  43.717  1.00  0.00           C
ATOM   1826  OH  TYR   120      13.685  -6.857  43.508  1.00  0.00           O
ATOM   1827  C   TYR   120       9.268  -2.218  45.292  1.00  0.00           C
ATOM   1828  O   TYR   120       9.586  -1.869  44.156  1.00  0.00           O
ATOM   1829  H   TYR   120       6.739  -2.520  44.863  1.00  0.00           H
ATOM   1830  HA  TYR   120       8.833  -3.989  46.472  1.00  0.00           H
ATOM   1831  HB1 TYR   120       8.322  -3.925  43.388  1.00  0.00           H
ATOM   1832  HB2 TYR   120       7.915  -5.281  44.487  1.00  0.00           H
ATOM   1833  HD1 TYR   120       9.980  -6.045  46.044  1.00  0.00           H
ATOM   1834  HD2 TYR   120      10.183  -4.285  42.144  1.00  0.00           H
ATOM   1835  HE1 TYR   120      12.198  -7.083  45.688  1.00  0.00           H
ATOM   1836  HE2 TYR   120      12.397  -5.324  41.780  1.00  0.00           H
ATOM   1837  HH  TYR   120      14.151  -6.721  42.691  1.00  0.00           H
ATOM   1838  N   PRO   121       9.608  -1.542  46.357  1.00  0.00           N
ATOM   1839  CA  PRO   121      10.216  -0.242  46.219  1.00  0.00           C
ATOM   1840  CD  PRO   121       8.768  -1.618  47.542  1.00  0.00           C
ATOM   1841  CB  PRO   121      10.050   0.439  47.576  1.00  0.00           C
ATOM   1842  CG  PRO   121       8.789  -0.214  48.165  1.00  0.00           C
ATOM   1843  C   PRO   121      11.629  -0.222  45.725  1.00  0.00           C
ATOM   1844  O   PRO   121      12.386  -1.154  45.997  1.00  0.00           O
ATOM   1845  HA  PRO   121       9.603   0.332  45.486  1.00  0.00           H
ATOM   1846  HD1 PRO   121       9.070  -2.424  48.251  1.00  0.00           H
ATOM   1847  HD2 PRO   121       7.725  -1.829  47.209  1.00  0.00           H
ATOM   1848  HB1 PRO   121      10.012   1.552  47.529  1.00  0.00           H
ATOM   1849  HB2 PRO   121      10.917   0.151  48.214  1.00  0.00           H
ATOM   1850  HG1 PRO   121       8.748  -0.207  49.279  1.00  0.00           H
ATOM   1851  HG2 PRO   121       7.902   0.345  47.784  1.00  0.00           H
ATOM   1852  N   VAL   122      12.002   0.848  44.990  1.00  0.00           N
ATOM   1853  CA  VAL   122      13.361   0.986  44.568  1.00  0.00           C
ATOM   1854  CB  VAL   122      13.491   1.495  43.171  1.00  0.00           C
ATOM   1855  CG1 VAL   122      13.020   0.389  42.213  1.00  0.00           C
ATOM   1856  CG2 VAL   122      12.618   2.745  43.062  1.00  0.00           C
ATOM   1857  C   VAL   122      13.982   1.924  45.541  1.00  0.00           C
ATOM   1858  O   VAL   122      13.643   3.104  45.594  1.00  0.00           O
ATOM   1859  H   VAL   122      11.314   1.557  44.736  1.00  0.00           H
ATOM   1860  HA  VAL   122      13.868  -0.004  44.643  1.00  0.00           H
ATOM   1861  HB  VAL   122      14.555   1.754  42.958  1.00  0.00           H
ATOM   1862 1HG1 VAL   122      13.117   0.769  41.169  1.00  0.00           H
ATOM   1863 2HG1 VAL   122      11.991   0.028  42.445  1.00  0.00           H
ATOM   1864 3HG1 VAL   122      13.716  -0.475  42.325  1.00  0.00           H
ATOM   1865 1HG2 VAL   122      12.715   3.125  42.018  1.00  0.00           H
ATOM   1866 2HG2 VAL   122      12.860   3.515  43.831  1.00  0.00           H
ATOM   1867 3HG2 VAL   122      11.558   2.434  43.213  1.00  0.00           H
ATOM   1868  N   ASP   123      14.904   1.383  46.359  1.00  0.00           N
ATOM   1869  CA  ASP   123      15.536   2.121  47.412  1.00  0.00           C
ATOM   1870  CB  ASP   123      16.246   1.218  48.436  1.00  0.00           C
ATOM   1871  CG  ASP   123      15.200   0.371  49.144  1.00  0.00           C
ATOM   1872  OD1 ASP   123      13.986   0.634  48.934  1.00  0.00           O
ATOM   1873  OD2 ASP   123      15.601  -0.558  49.896  1.00  0.00           O
ATOM   1874  C   ASP   123      16.586   3.007  46.823  1.00  0.00           C
ATOM   1875  O   ASP   123      17.166   2.710  45.781  1.00  0.00           O
ATOM   1876  H   ASP   123      15.164   0.406  46.224  1.00  0.00           H
ATOM   1877  HA  ASP   123      14.775   2.746  47.935  1.00  0.00           H
ATOM   1878  HB1 ASP   123      17.054   0.603  47.975  1.00  0.00           H
ATOM   1879  HB2 ASP   123      16.719   1.879  49.199  1.00  0.00           H
ATOM   1880  N   ILE   124      16.871   4.128  47.511  1.00  0.00           N
ATOM   1881  CA  ILE   124      17.864   5.063  47.068  1.00  0.00           C
ATOM   1882  CB  ILE   124      17.468   6.471  47.383  1.00  0.00           C
ATOM   1883  CG1 ILE   124      18.414   7.462  46.708  1.00  0.00           C
ATOM   1884  CG2 ILE   124      17.373   6.609  48.908  1.00  0.00           C
ATOM   1885  CD1 ILE   124      17.930   8.908  46.774  1.00  0.00           C
ATOM   1886  C   ILE   124      19.134   4.749  47.805  1.00  0.00           C
ATOM   1887  O   ILE   124      19.113   4.480  49.004  1.00  0.00           O
ATOM   1888  H   ILE   124      16.364   4.319  48.375  1.00  0.00           H
ATOM   1889  HA  ILE   124      18.026   4.952  45.971  1.00  0.00           H
ATOM   1890  HB  ILE   124      16.448   6.638  46.964  1.00  0.00           H
ATOM   1891 1HG1 ILE   124      18.614   7.161  45.653  1.00  0.00           H
ATOM   1892 2HG1 ILE   124      19.385   7.415  47.254  1.00  0.00           H
ATOM   1893 1HG2 ILE   124      17.078   7.658  49.143  1.00  0.00           H
ATOM   1894 2HG2 ILE   124      18.309   6.298  49.428  1.00  0.00           H
ATOM   1895 3HG2 ILE   124      16.553   5.940  49.258  1.00  0.00           H
ATOM   1896 1HD1 ILE   124      18.621   9.631  46.281  1.00  0.00           H
ATOM   1897 2HD1 ILE   124      17.730   9.209  47.829  1.00  0.00           H
ATOM   1898 3HD1 ILE   124      16.959   8.956  46.228  1.00  0.00           H
ATOM   1899  N   LEU   125      20.278   4.722  47.087  1.00  0.00           N
ATOM   1900  CA  LEU   125      21.538   4.423  47.713  1.00  0.00           C
ATOM   1901  CB  LEU   125      22.619   3.924  46.732  1.00  0.00           C
ATOM   1902  CG  LEU   125      23.132   5.014  45.774  1.00  0.00           C
ATOM   1903  CD1 LEU   125      24.204   4.459  44.823  1.00  0.00           C
ATOM   1904  CD2 LEU   125      21.971   5.707  45.043  1.00  0.00           C
ATOM   1905  C   LEU   125      22.064   5.660  48.367  1.00  0.00           C
ATOM   1906  O   LEU   125      21.767   6.778  47.955  1.00  0.00           O
ATOM   1907  H   LEU   125      20.248   4.917  46.086  1.00  0.00           H
ATOM   1908  HA  LEU   125      21.375   3.645  48.495  1.00  0.00           H
ATOM   1909  HB1 LEU   125      23.466   3.454  47.285  1.00  0.00           H
ATOM   1910  HB2 LEU   125      22.153   3.128  46.106  1.00  0.00           H
ATOM   1911  HG  LEU   125      23.628   5.790  46.403  1.00  0.00           H
ATOM   1912 1HD1 LEU   125      25.046   3.956  45.353  1.00  0.00           H
ATOM   1913 2HD1 LEU   125      24.584   5.258  44.145  1.00  0.00           H
ATOM   1914 3HD1 LEU   125      23.711   3.690  44.183  1.00  0.00           H
ATOM   1915 1HD2 LEU   125      21.193   6.110  45.733  1.00  0.00           H
ATOM   1916 2HD2 LEU   125      21.516   5.025  44.287  1.00  0.00           H
ATOM   1917 3HD2 LEU   125      22.401   6.574  44.489  1.00  0.00           H
ATOM   1918  N   PRO   126      22.858   5.472  49.385  1.00  0.00           N
ATOM   1919  CA  PRO   126      23.418   6.571  50.118  1.00  0.00           C
ATOM   1920  CD  PRO   126      23.606   4.241  49.578  1.00  0.00           C
ATOM   1921  CB  PRO   126      24.372   5.938  51.129  1.00  0.00           C
ATOM   1922  CG  PRO   126      24.825   4.646  50.424  1.00  0.00           C
ATOM   1923  C   PRO   126      24.133   7.468  49.157  1.00  0.00           C
ATOM   1924  O   PRO   126      24.673   6.980  48.165  1.00  0.00           O
ATOM   1925  HA  PRO   126      22.613   7.134  50.646  1.00  0.00           H
ATOM   1926  HD1 PRO   126      23.868   3.718  48.629  1.00  0.00           H
ATOM   1927  HD2 PRO   126      22.979   3.550  50.189  1.00  0.00           H
ATOM   1928  HB1 PRO   126      25.204   6.602  51.460  1.00  0.00           H
ATOM   1929  HB2 PRO   126      23.780   5.651  52.029  1.00  0.00           H
ATOM   1930  HG1 PRO   126      25.773   4.746  49.845  1.00  0.00           H
ATOM   1931  HG2 PRO   126      24.978   3.864  51.204  1.00  0.00           H
ATOM   1932  N   ASP   127      24.164   8.781  49.454  1.00  0.00           N
ATOM   1933  CA  ASP   127      24.797   9.744  48.601  1.00  0.00           C
ATOM   1934  CB  ASP   127      26.238   9.347  48.230  1.00  0.00           C
ATOM   1935  CG  ASP   127      27.103   9.415  49.480  1.00  0.00           C
ATOM   1936  OD1 ASP   127      26.628   9.976  50.503  1.00  0.00           O
ATOM   1937  OD2 ASP   127      28.255   8.907  49.426  1.00  0.00           O
ATOM   1938  C   ASP   127      24.040   9.891  47.317  1.00  0.00           C
ATOM   1939  O   ASP   127      24.630  10.202  46.284  1.00  0.00           O
ATOM   1940  H   ASP   127      23.722   9.102  50.316  1.00  0.00           H
ATOM   1941  HA  ASP   127      24.817  10.729  49.122  1.00  0.00           H
ATOM   1942  HB1 ASP   127      26.647   9.962  47.395  1.00  0.00           H
ATOM   1943  HB2 ASP   127      26.219   8.285  47.890  1.00  0.00           H
ATOM   1944  N   ASP   128      22.708   9.684  47.341  1.00  0.00           N
ATOM   1945  CA  ASP   128      21.915   9.893  46.159  1.00  0.00           C
ATOM   1946  CB  ASP   128      20.924   8.748  45.897  1.00  0.00           C
ATOM   1947  CG  ASP   128      20.310   8.882  44.508  1.00  0.00           C
ATOM   1948  OD1 ASP   128      20.238  10.030  43.994  1.00  0.00           O
ATOM   1949  OD2 ASP   128      19.902   7.832  43.943  1.00  0.00           O
ATOM   1950  C   ASP   128      21.157  11.167  46.399  1.00  0.00           C
ATOM   1951  O   ASP   128      20.539  11.351  47.448  1.00  0.00           O
ATOM   1952  H   ASP   128      22.259   9.377  48.204  1.00  0.00           H
ATOM   1953  HA  ASP   128      22.585  10.017  45.276  1.00  0.00           H
ATOM   1954  HB1 ASP   128      21.395   7.749  46.048  1.00  0.00           H
ATOM   1955  HB2 ASP   128      20.097   8.844  46.639  1.00  0.00           H
ATOM   1956  N   PRO   129      21.203  12.057  45.444  1.00  0.00           N
ATOM   1957  CA  PRO   129      20.585  13.350  45.588  1.00  0.00           C
ATOM   1958  CD  PRO   129      22.329  12.092  44.523  1.00  0.00           C
ATOM   1959  CB  PRO   129      21.070  14.171  44.395  1.00  0.00           C
ATOM   1960  CG  PRO   129      22.444  13.558  44.070  1.00  0.00           C
ATOM   1961  C   PRO   129      19.098  13.281  45.722  1.00  0.00           C
ATOM   1962  O   PRO   129      18.498  14.254  46.172  1.00  0.00           O
ATOM   1963  HA  PRO   129      20.990  13.821  46.514  1.00  0.00           H
ATOM   1964  HD1 PRO   129      22.241  11.368  43.680  1.00  0.00           H
ATOM   1965  HD2 PRO   129      23.250  11.838  45.098  1.00  0.00           H
ATOM   1966  HB1 PRO   129      21.085  15.272  44.568  1.00  0.00           H
ATOM   1967  HB2 PRO   129      20.389  13.966  43.536  1.00  0.00           H
ATOM   1968  HG1 PRO   129      22.758  13.683  43.007  1.00  0.00           H
ATOM   1969  HG2 PRO   129      23.205  14.058  44.714  1.00  0.00           H
ATOM   1970  N   TYR   130      18.485  12.157  45.329  1.00  0.00           N
ATOM   1971  CA  TYR   130      17.068  11.971  45.420  1.00  0.00           C
ATOM   1972  CB  TYR   130      16.585  10.645  44.807  1.00  0.00           C
ATOM   1973  CG  TYR   130      16.643  10.795  43.329  1.00  0.00           C
ATOM   1974  CD1 TYR   130      17.840  10.720  42.658  1.00  0.00           C
ATOM   1975  CD2 TYR   130      15.484  11.008  42.620  1.00  0.00           C
ATOM   1976  CE1 TYR   130      17.875  10.861  41.292  1.00  0.00           C
ATOM   1977  CE2 TYR   130      15.513  11.149  41.255  1.00  0.00           C
ATOM   1978  CZ  TYR   130      16.712  11.076  40.593  1.00  0.00           C
ATOM   1979  OH  TYR   130      16.749  11.219  39.192  1.00  0.00           O
ATOM   1980  C   TYR   130      16.644  11.991  46.855  1.00  0.00           C
ATOM   1981  O   TYR   130      15.523  12.404  47.150  1.00  0.00           O
ATOM   1982  H   TYR   130      19.053  11.400  44.948  1.00  0.00           H
ATOM   1983  HA  TYR   130      16.564  12.812  44.889  1.00  0.00           H
ATOM   1984  HB1 TYR   130      15.579  10.335  45.175  1.00  0.00           H
ATOM   1985  HB2 TYR   130      17.312   9.851  45.097  1.00  0.00           H
ATOM   1986  HD1 TYR   130      18.775  10.546  43.218  1.00  0.00           H
ATOM   1987  HD2 TYR   130      14.521  11.066  43.154  1.00  0.00           H
ATOM   1988  HE1 TYR   130      18.837  10.802  40.756  1.00  0.00           H
ATOM   1989  HE2 TYR   130      14.579  11.320  40.694  1.00  0.00           H
ATOM   1990  HH  TYR   130      15.945  11.368  38.709  1.00  0.00           H
ATOM   1991  N   TYR   131      17.505  11.518  47.785  1.00  0.00           N
ATOM   1992  CA  TYR   131      17.104  11.491  49.168  1.00  0.00           C
ATOM   1993  CB  TYR   131      18.237  11.258  50.186  1.00  0.00           C
ATOM   1994  CG  TYR   131      18.709   9.858  50.339  1.00  0.00           C
ATOM   1995  CD1 TYR   131      19.590   9.301  49.447  1.00  0.00           C
ATOM   1996  CD2 TYR   131      18.291   9.117  51.423  1.00  0.00           C
ATOM   1997  CE1 TYR   131      20.022   8.013  49.643  1.00  0.00           C
ATOM   1998  CE2 TYR   131      18.725   7.827  51.616  1.00  0.00           C
ATOM   1999  CZ  TYR   131      19.599   7.271  50.718  1.00  0.00           C
ATOM   2000  OH  TYR   131      20.060   5.950  50.899  1.00  0.00           O
ATOM   2001  C   TYR   131      16.697  12.867  49.573  1.00  0.00           C
ATOM   2002  O   TYR   131      15.619  13.069  50.128  1.00  0.00           O
ATOM   2003  H   TYR   131      18.429  11.184  47.510  1.00  0.00           H
ATOM   2004  HA  TYR   131      16.271  10.767  49.327  1.00  0.00           H
ATOM   2005  HB1 TYR   131      17.939  11.665  51.180  1.00  0.00           H
ATOM   2006  HB2 TYR   131      19.111  11.858  49.840  1.00  0.00           H
ATOM   2007  HD1 TYR   131      19.948   9.883  48.581  1.00  0.00           H
ATOM   2008  HD2 TYR   131      17.595   9.568  52.150  1.00  0.00           H
ATOM   2009  HE1 TYR   131      20.725   7.564  48.921  1.00  0.00           H
ATOM   2010  HE2 TYR   131      18.373   7.245  52.485  1.00  0.00           H
ATOM   2011  HH  TYR   131      19.767   5.437  51.643  1.00  0.00           H
ATOM   2012  N   LYS   132      17.555  13.854  49.275  1.00  0.00           N
ATOM   2013  CA  LYS   132      17.335  15.192  49.731  1.00  0.00           C
ATOM   2014  CB  LYS   132      18.518  16.124  49.419  1.00  0.00           C
ATOM   2015  CG  LYS   132      18.762  16.342  47.927  1.00  0.00           C
ATOM   2016  CD  LYS   132      19.856  17.368  47.632  1.00  0.00           C
ATOM   2017  CE  LYS   132      21.267  16.794  47.775  1.00  0.00           C
ATOM   2018  NZ  LYS   132      22.274  17.836  47.477  1.00  0.00           N
ATOM   2019  C   LYS   132      16.098  15.772  49.127  1.00  0.00           C
ATOM   2020  O   LYS   132      15.337  16.452  49.814  1.00  0.00           O
ATOM   2021  H   LYS   132      18.380  13.646  48.712  1.00  0.00           H
ATOM   2022  HA  LYS   132      17.199  15.163  50.837  1.00  0.00           H
ATOM   2023  HB1 LYS   132      19.446  15.759  49.918  1.00  0.00           H
ATOM   2024  HB2 LYS   132      18.278  17.119  49.861  1.00  0.00           H
ATOM   2025  HG1 LYS   132      17.814  16.615  47.408  1.00  0.00           H
ATOM   2026  HG2 LYS   132      19.101  15.368  47.503  1.00  0.00           H
ATOM   2027  HD1 LYS   132      19.730  18.278  48.265  1.00  0.00           H
ATOM   2028  HD2 LYS   132      19.734  17.685  46.570  1.00  0.00           H
ATOM   2029  HE1 LYS   132      21.412  15.883  47.149  1.00  0.00           H
ATOM   2030  HE2 LYS   132      21.401  16.493  48.840  1.00  0.00           H
ATOM   2031  HZ1 LYS   132      23.215  17.453  47.572  1.00  0.00           H
ATOM   2032  HZ2 LYS   132      22.142  18.670  48.050  1.00  0.00           H
ATOM   2033  HZ3 LYS   132      22.152  18.111  46.503  1.00  0.00           H
ATOM   2034  N   GLN   133      15.838  15.509  47.833  1.00  0.00           N
ATOM   2035  CA  GLN   133      14.727  16.189  47.235  1.00  0.00           C
ATOM   2036  CB  GLN   133      15.035  16.744  45.832  1.00  0.00           C
ATOM   2037  CG  GLN   133      15.341  15.682  44.776  1.00  0.00           C
ATOM   2038  CD  GLN   133      15.617  16.409  43.469  1.00  0.00           C
ATOM   2039  OE1 GLN   133      14.844  17.271  43.050  1.00  0.00           O
ATOM   2040  NE2 GLN   133      16.751  16.063  42.805  1.00  0.00           N
ATOM   2041  C   GLN   133      13.533  15.297  47.125  1.00  0.00           C
ATOM   2042  O   GLN   133      12.467  15.618  47.648  1.00  0.00           O
ATOM   2043  H   GLN   133      16.408  14.853  47.300  1.00  0.00           H
ATOM   2044  HA  GLN   133      14.455  17.048  47.892  1.00  0.00           H
ATOM   2045  HB1 GLN   133      14.205  17.404  45.487  1.00  0.00           H
ATOM   2046  HB2 GLN   133      15.944  17.383  45.926  1.00  0.00           H
ATOM   2047  HG1 GLN   133      16.167  14.995  45.075  1.00  0.00           H
ATOM   2048  HG2 GLN   133      14.421  15.067  44.636  1.00  0.00           H
ATOM   2049 1HE2 GLN   133      17.391  15.349  43.152  1.00  0.00           H
ATOM   2050 2HE2 GLN   133      16.970  16.534  41.927  1.00  0.00           H
ATOM   2051  N   TYR   134      13.443  14.116  46.537  1.00  0.00           N
ATOM   2052  CA  TYR   134      12.063  13.803  46.504  1.00  0.00           C
ATOM   2053  CB  TYR   134      11.596  13.218  45.149  1.00  0.00           C
ATOM   2054  CG  TYR   134      11.881  14.016  43.903  1.00  0.00           C
ATOM   2055  CD1 TYR   134      11.130  15.106  43.511  1.00  0.00           C
ATOM   2056  CD2 TYR   134      12.902  13.616  43.075  1.00  0.00           C
ATOM   2057  CE1 TYR   134      11.418  15.782  42.342  1.00  0.00           C
ATOM   2058  CE2 TYR   134      13.199  14.284  41.914  1.00  0.00           C
ATOM   2059  CZ  TYR   134      12.457  15.373  41.539  1.00  0.00           C
ATOM   2060  OH  TYR   134      12.765  16.055  40.340  1.00  0.00           O
ATOM   2061  C   TYR   134      11.729  12.791  47.559  1.00  0.00           C
ATOM   2062  O   TYR   134      12.589  12.150  48.152  1.00  0.00           O
ATOM   2063  H   TYR   134      14.211  13.547  46.180  1.00  0.00           H
ATOM   2064  HA  TYR   134      11.483  14.733  46.708  1.00  0.00           H
ATOM   2065  HB1 TYR   134      12.013  12.191  45.030  1.00  0.00           H
ATOM   2066  HB2 TYR   134      10.488  13.108  45.212  1.00  0.00           H
ATOM   2067  HD1 TYR   134      10.288  15.441  44.140  1.00  0.00           H
ATOM   2068  HD2 TYR   134      13.500  12.732  43.352  1.00  0.00           H
ATOM   2069  HE1 TYR   134      10.811  16.656  42.050  1.00  0.00           H
ATOM   2070  HE2 TYR   134      14.036  13.944  41.282  1.00  0.00           H
ATOM   2071  HH  TYR   134      13.483  15.773  39.785  1.00  0.00           H
ATOM   2072  N   ASN   135      10.406  12.648  47.815  1.00  0.00           N
ATOM   2073  CA  ASN   135       9.850  11.596  48.636  1.00  0.00           C
ATOM   2074  CB  ASN   135       8.350  11.785  48.914  1.00  0.00           C
ATOM   2075  CG  ASN   135       7.893  10.753  49.935  1.00  0.00           C
ATOM   2076  OD1 ASN   135       7.987  10.964  51.145  1.00  0.00           O
ATOM   2077  ND2 ASN   135       7.338   9.620  49.428  1.00  0.00           N
ATOM   2078  C   ASN   135      10.036  10.336  47.824  1.00  0.00           C
ATOM   2079  O   ASN   135      10.240   9.253  48.375  1.00  0.00           O
ATOM   2080  H   ASN   135       9.763  13.324  47.403  1.00  0.00           H
ATOM   2081  HA  ASN   135      10.412  11.521  49.596  1.00  0.00           H
ATOM   2082  HB1 ASN   135       7.740  11.755  47.981  1.00  0.00           H
ATOM   2083  HB2 ASN   135       8.216  12.793  49.371  1.00  0.00           H
ATOM   2084 1HD2 ASN   135       7.032   8.928  50.112  1.00  0.00           H
ATOM   2085 2HD2 ASN   135       7.234   9.471  48.424  1.00  0.00           H
ATOM   2086  N   ILE   136       9.988  10.481  46.476  1.00  0.00           N
ATOM   2087  CA  ILE   136      10.320   9.516  45.458  1.00  0.00           C
ATOM   2088  CB  ILE   136       9.690   9.984  44.162  1.00  0.00           C
ATOM   2089  CG1 ILE   136       8.168   9.821  44.217  1.00  0.00           C
ATOM   2090  CG2 ILE   136      10.263   9.339  42.920  1.00  0.00           C
ATOM   2091  CD1 ILE   136       7.509  10.336  42.937  1.00  0.00           C
ATOM   2092  C   ILE   136      11.859   9.543  45.450  1.00  0.00           C
ATOM   2093  O   ILE   136      12.540  10.044  44.561  1.00  0.00           O
ATOM   2094  H   ILE   136       9.676  11.392  46.139  1.00  0.00           H
ATOM   2095  HA  ILE   136       9.944   8.504  45.736  1.00  0.00           H
ATOM   2096  HB  ILE   136       9.894  11.077  44.081  1.00  0.00           H
ATOM   2097 1HG1 ILE   136       7.737  10.306  45.123  1.00  0.00           H
ATOM   2098 2HG1 ILE   136       7.952   8.729  44.288  1.00  0.00           H
ATOM   2099 1HG2 ILE   136       9.799   9.683  41.966  1.00  0.00           H
ATOM   2100 2HG2 ILE   136      10.210   8.228  42.999  1.00  0.00           H
ATOM   2101 3HG2 ILE   136      11.343   9.613  42.877  1.00  0.00           H
ATOM   2102 1HD1 ILE   136       6.401  10.217  42.977  1.00  0.00           H
ATOM   2103 2HD1 ILE   136       7.941   9.851  42.031  1.00  0.00           H
ATOM   2104 3HD1 ILE   136       7.725  11.428  42.866  1.00  0.00           H
ATOM   2105  N   SER   137      12.438   9.033  46.544  1.00  0.00           N
ATOM   2106  CA  SER   137      13.799   8.736  46.836  1.00  0.00           C
ATOM   2107  CB  SER   137      14.316   9.501  48.083  1.00  0.00           C
ATOM   2108  OG  SER   137      13.471   9.395  49.220  1.00  0.00           O
ATOM   2109  C   SER   137      13.661   7.259  47.027  1.00  0.00           C
ATOM   2110  O   SER   137      14.320   6.431  46.403  1.00  0.00           O
ATOM   2111  H   SER   137      11.790   8.820  47.302  1.00  0.00           H
ATOM   2112  HA  SER   137      14.443   8.955  45.952  1.00  0.00           H
ATOM   2113  HB1 SER   137      14.504  10.572  47.835  1.00  0.00           H
ATOM   2114  HB2 SER   137      15.298   9.051  48.360  1.00  0.00           H
ATOM   2115  HG  SER   137      13.788   9.863  49.984  1.00  0.00           H
ATOM   2116  N   CYS   138      12.689   6.887  47.864  1.00  0.00           N
ATOM   2117  CA  CYS   138      12.189   5.558  47.786  1.00  0.00           C
ATOM   2118  CB  CYS   138      11.283   5.267  48.985  1.00  0.00           C
ATOM   2119  SG  CYS   138      10.321   3.737  48.877  1.00  0.00           S
ATOM   2120  C   CYS   138      11.321   5.763  46.584  1.00  0.00           C
ATOM   2121  O   CYS   138      10.353   6.515  46.647  1.00  0.00           O
ATOM   2122  H   CYS   138      12.312   7.544  48.547  1.00  0.00           H
ATOM   2123  HA  CYS   138      12.985   4.792  47.634  1.00  0.00           H
ATOM   2124  HB1 CYS   138      11.880   5.278  49.927  1.00  0.00           H
ATOM   2125  HB2 CYS   138      10.553   6.107  49.052  1.00  0.00           H
ATOM   2126  N   MET   139      11.625   5.211  45.402  1.00  0.00           N
ATOM   2127  CA  MET   139      10.611   5.661  44.500  1.00  0.00           C
ATOM   2128  CB  MET   139      11.069   6.225  43.132  1.00  0.00           C
ATOM   2129  CG  MET   139      12.304   5.601  42.486  1.00  0.00           C
ATOM   2130  SD  MET   139      13.871   6.020  43.308  1.00  0.00           S
ATOM   2131  CE  MET   139      14.934   5.293  42.027  1.00  0.00           C
ATOM   2132  C   MET   139       9.693   4.490  44.380  1.00  0.00           C
ATOM   2133  O   MET   139      10.131   3.339  44.342  1.00  0.00           O
ATOM   2134  H   MET   139      12.413   4.599  45.190  1.00  0.00           H
ATOM   2135  HA  MET   139      10.046   6.471  45.017  1.00  0.00           H
ATOM   2136  HB1 MET   139      11.217   7.327  43.219  1.00  0.00           H
ATOM   2137  HB2 MET   139      10.223   6.070  42.422  1.00  0.00           H
ATOM   2138  HG1 MET   139      12.188   4.495  42.411  1.00  0.00           H
ATOM   2139  HG2 MET   139      12.364   5.996  41.445  1.00  0.00           H
ATOM   2140  HE1 MET   139      15.895   5.550  42.531  1.00  0.00           H
ATOM   2141  HE2 MET   139      14.791   5.638  40.976  1.00  0.00           H
ATOM   2142  HE3 MET   139      14.809   4.185  42.053  1.00  0.00           H
ATOM   2143  N   ASN   140       8.377   4.766  44.381  1.00  0.00           N
ATOM   2144  CA  ASN   140       7.410   3.711  44.430  1.00  0.00           C
ATOM   2145  CB  ASN   140       5.965   4.201  44.639  1.00  0.00           C
ATOM   2146  CG  ASN   140       5.580   5.102  43.477  1.00  0.00           C
ATOM   2147  OD1 ASN   140       4.644   4.812  42.734  1.00  0.00           O
ATOM   2148  ND2 ASN   140       6.315   6.235  43.317  1.00  0.00           N
ATOM   2149  C   ASN   140       7.482   2.910  43.182  1.00  0.00           C
ATOM   2150  O   ASN   140       7.834   3.410  42.115  1.00  0.00           O
ATOM   2151  H   ASN   140       8.065   5.736  44.347  1.00  0.00           H
ATOM   2152  HA  ASN   140       7.673   3.043  45.283  1.00  0.00           H
ATOM   2153  HB1 ASN   140       5.247   3.360  44.782  1.00  0.00           H
ATOM   2154  HB2 ASN   140       5.949   4.820  45.566  1.00  0.00           H
ATOM   2155 1HD2 ASN   140       6.057   6.840  42.537  1.00  0.00           H
ATOM   2156 2HD2 ASN   140       7.085   6.468  43.944  1.00  0.00           H
ATOM   2157  N   PHE   141       7.178   1.606  43.321  1.00  0.00           N
ATOM   2158  CA  PHE   141       7.279   0.699  42.226  1.00  0.00           C
ATOM   2159  CB  PHE   141       8.715   0.146  42.199  1.00  0.00           C
ATOM   2160  CG  PHE   141       8.962  -0.742  41.040  1.00  0.00           C
ATOM   2161  CD1 PHE   141       8.631  -2.069  41.115  1.00  0.00           C
ATOM   2162  CD2 PHE   141       9.549  -0.253  39.895  1.00  0.00           C
ATOM   2163  CE1 PHE   141       8.873  -2.885  40.043  1.00  0.00           C
ATOM   2164  CE2 PHE   141       9.791  -1.074  38.821  1.00  0.00           C
ATOM   2165  CZ  PHE   141       9.449  -2.400  38.896  1.00  0.00           C
ATOM   2166  C   PHE   141       6.312  -0.407  42.537  1.00  0.00           C
ATOM   2167  O   PHE   141       6.355  -0.983  43.624  1.00  0.00           O
ATOM   2168  H   PHE   141       6.869   1.260  44.229  1.00  0.00           H
ATOM   2169  HA  PHE   141       7.022   1.200  41.263  1.00  0.00           H
ATOM   2170  HB1 PHE   141       9.463   0.972  42.237  1.00  0.00           H
ATOM   2171  HB2 PHE   141       8.851  -0.467  43.120  1.00  0.00           H
ATOM   2172  HD1 PHE   141       8.173  -2.477  42.032  1.00  0.00           H
ATOM   2173  HD2 PHE   141       9.829   0.813  39.839  1.00  0.00           H
ATOM   2174  HE1 PHE   141       8.600  -3.952  40.102  1.00  0.00           H
ATOM   2175  HE2 PHE   141      10.256  -0.671  37.906  1.00  0.00           H
ATOM   2176  HZ  PHE   141       9.636  -3.071  38.041  1.00  0.00           H
ATOM   2177  N   VAL   142       5.412  -0.740  41.588  1.00  0.00           N
ATOM   2178  CA  VAL   142       4.445  -1.767  41.849  1.00  0.00           C
ATOM   2179  CB  VAL   142       3.028  -1.335  41.611  1.00  0.00           C
ATOM   2180  CG1 VAL   142       2.689  -0.211  42.604  1.00  0.00           C
ATOM   2181  CG2 VAL   142       2.881  -0.929  40.135  1.00  0.00           C
ATOM   2182  C   VAL   142       4.733  -2.899  40.926  1.00  0.00           C
ATOM   2183  O   VAL   142       5.057  -2.693  39.757  1.00  0.00           O
ATOM   2184  H   VAL   142       5.420  -0.262  40.687  1.00  0.00           H
ATOM   2185  HA  VAL   142       4.552  -2.115  42.903  1.00  0.00           H
ATOM   2186  HB  VAL   142       2.354  -2.201  41.810  1.00  0.00           H
ATOM   2187 1HG1 VAL   142       2.796  -0.505  43.674  1.00  0.00           H
ATOM   2188 2HG1 VAL   142       1.667   0.190  42.408  1.00  0.00           H
ATOM   2189 3HG1 VAL   142       3.409   0.619  42.418  1.00  0.00           H
ATOM   2190 1HG2 VAL   142       3.127  -1.744  39.415  1.00  0.00           H
ATOM   2191 2HG2 VAL   142       3.486  -0.018  39.917  1.00  0.00           H
ATOM   2192 3HG2 VAL   142       1.811  -0.659  39.973  1.00  0.00           H
ATOM   2193  N   ARG   143       4.593  -4.140  41.431  1.00  0.00           N
ATOM   2194  CA  ARG   143       4.988  -5.243  40.618  1.00  0.00           C
ATOM   2195  CB  ARG   143       5.196  -6.586  41.322  1.00  0.00           C
ATOM   2196  CG  ARG   143       6.125  -7.446  40.465  1.00  0.00           C
ATOM   2197  CD  ARG   143       6.385  -8.848  40.994  1.00  0.00           C
ATOM   2198  NE  ARG   143       6.723  -8.724  42.435  1.00  0.00           N
ATOM   2199  CZ  ARG   143       7.150  -9.829  43.106  1.00  0.00           C
ATOM   2200  NH1 ARG   143       7.416 -10.974  42.412  1.00  0.00           N
ATOM   2201  NH2 ARG   143       7.295  -9.794  44.462  1.00  0.00           N
ATOM   2202  C   ARG   143       4.014  -5.443  39.515  1.00  0.00           C
ATOM   2203  O   ARG   143       2.902  -4.917  39.517  1.00  0.00           O
ATOM   2204  H   ARG   143       4.216  -4.286  42.367  1.00  0.00           H
ATOM   2205  HA  ARG   143       5.961  -4.968  40.147  1.00  0.00           H
ATOM   2206  HB1 ARG   143       5.566  -6.468  42.367  1.00  0.00           H
ATOM   2207  HB2 ARG   143       4.208  -7.100  41.369  1.00  0.00           H
ATOM   2208  HG1 ARG   143       7.091  -6.915  40.296  1.00  0.00           H
ATOM   2209  HG2 ARG   143       5.637  -7.559  39.469  1.00  0.00           H
ATOM   2210  HD1 ARG   143       7.161  -9.396  40.411  1.00  0.00           H
ATOM   2211  HD2 ARG   143       5.433  -9.422  40.917  1.00  0.00           H
ATOM   2212  HE  ARG   143       6.637  -7.827  42.913  1.00  0.00           H
ATOM   2213 1HH1 ARG   143       7.736 -11.802  42.915  1.00  0.00           H
ATOM   2214 2HH1 ARG   143       7.296 -11.002  41.399  1.00  0.00           H
ATOM   2215 1HH2 ARG   143       7.096  -8.938  44.981  1.00  0.00           H
ATOM   2216 2HH2 ARG   143       7.604 -10.629  44.960  1.00  0.00           H
ATOM   2217  N   SER   144       4.461  -6.210  38.511  1.00  0.00           N
ATOM   2218  CA  SER   144       3.700  -6.434  37.326  1.00  0.00           C
ATOM   2219  CB  SER   144       4.571  -7.014  36.197  1.00  0.00           C
ATOM   2220  OG  SER   144       5.614  -6.109  35.869  1.00  0.00           O
ATOM   2221  C   SER   144       2.592  -7.418  37.595  1.00  0.00           C
ATOM   2222  O   SER   144       2.633  -8.153  38.579  1.00  0.00           O
ATOM   2223  H   SER   144       5.378  -6.649  38.597  1.00  0.00           H
ATOM   2224  HA  SER   144       3.257  -5.468  36.987  1.00  0.00           H
ATOM   2225  HB1 SER   144       3.964  -7.292  35.304  1.00  0.00           H
ATOM   2226  HB2 SER   144       5.045  -7.946  36.584  1.00  0.00           H
ATOM   2227  HG  SER   144       6.151  -6.467  35.172  1.00  0.00           H
ATOM   2228  N   ALA   145       1.558  -7.475  36.724  1.00  0.00           N
ATOM   2229  CA  ALA   145       0.420  -8.364  36.828  1.00  0.00           C
ATOM   2230  CB  ALA   145       0.763  -9.864  37.072  1.00  0.00           C
ATOM   2231  C   ALA   145      -0.503  -7.935  37.937  1.00  0.00           C
ATOM   2232  O   ALA   145      -0.167  -7.086  38.760  1.00  0.00           O
ATOM   2233  H   ALA   145       1.582  -6.839  35.927  1.00  0.00           H
ATOM   2234  HA  ALA   145      -0.149  -8.299  35.871  1.00  0.00           H
ATOM   2235  HB1 ALA   145      -0.113 -10.549  37.152  1.00  0.00           H
ATOM   2236  HB2 ALA   145       1.411  -9.966  37.973  1.00  0.00           H
ATOM   2237  HB3 ALA   145       1.365 -10.207  36.198  1.00  0.00           H
ATOM   2238  N   PRO   146      -1.672  -8.550  37.975  1.00  0.00           N
ATOM   2239  CA  PRO   146      -2.689  -8.157  38.925  1.00  0.00           C
ATOM   2240  CD  PRO   146      -2.300  -8.950  36.719  1.00  0.00           C
ATOM   2241  CB  PRO   146      -4.003  -8.778  38.447  1.00  0.00           C
ATOM   2242  CG  PRO   146      -3.819  -8.817  36.925  1.00  0.00           C
ATOM   2243  C   PRO   146      -2.493  -8.212  40.415  1.00  0.00           C
ATOM   2244  O   PRO   146      -2.292  -7.117  40.944  1.00  0.00           O
ATOM   2245  HA  PRO   146      -2.827  -7.070  38.722  1.00  0.00           H
ATOM   2246  HD1 PRO   146      -1.924  -8.381  35.837  1.00  0.00           H
ATOM   2247  HD2 PRO   146      -2.072 -10.029  36.552  1.00  0.00           H
ATOM   2248  HB1 PRO   146      -4.255  -9.759  38.914  1.00  0.00           H
ATOM   2249  HB2 PRO   146      -4.827  -8.063  38.678  1.00  0.00           H
ATOM   2250  HG1 PRO   146      -4.417  -9.608  36.416  1.00  0.00           H
ATOM   2251  HG2 PRO   146      -4.136  -7.829  36.515  1.00  0.00           H
ATOM   2252  N   ALA   147      -2.601  -9.404  41.104  1.00  0.00           N
ATOM   2253  CA  ALA   147      -2.542  -9.412  42.524  1.00  0.00           C
ATOM   2254  CB  ALA   147      -3.479  -8.358  43.135  1.00  0.00           C
ATOM   2255  C   ALA   147      -2.832 -10.692  43.239  1.00  0.00           C
ATOM   2256  O   ALA   147      -2.095 -10.882  44.204  1.00  0.00           O
ATOM   2257  H   ALA   147      -2.723 -10.279  40.594  1.00  0.00           H
ATOM   2258  HA  ALA   147      -1.503  -9.118  42.803  1.00  0.00           H
ATOM   2259  HB1 ALA   147      -3.433  -8.364  44.249  1.00  0.00           H
ATOM   2260  HB2 ALA   147      -4.525  -8.483  42.770  1.00  0.00           H
ATOM   2261  HB3 ALA   147      -3.124  -7.358  42.793  1.00  0.00           H
ATOM   2262  N   PRO   148      -3.798 -11.550  42.917  1.00  0.00           N
ATOM   2263  CA  PRO   148      -4.118 -12.712  43.729  1.00  0.00           C
ATOM   2264  CD  PRO   148      -4.302 -11.698  41.562  1.00  0.00           C
ATOM   2265  CB  PRO   148      -5.038 -13.592  42.882  1.00  0.00           C
ATOM   2266  CG  PRO   148      -5.459 -12.704  41.697  1.00  0.00           C
ATOM   2267  C   PRO   148      -2.866 -13.448  44.085  1.00  0.00           C
ATOM   2268  O   PRO   148      -2.201 -13.951  43.182  1.00  0.00           O
ATOM   2269  HA  PRO   148      -4.647 -12.392  44.657  1.00  0.00           H
ATOM   2270  HD1 PRO   148      -4.586 -10.737  41.073  1.00  0.00           H
ATOM   2271  HD2 PRO   148      -3.502 -12.174  40.947  1.00  0.00           H
ATOM   2272  HB1 PRO   148      -4.581 -14.563  42.579  1.00  0.00           H
ATOM   2273  HB2 PRO   148      -5.949 -13.815  43.484  1.00  0.00           H
ATOM   2274  HG1 PRO   148      -5.692 -13.265  40.762  1.00  0.00           H
ATOM   2275  HG2 PRO   148      -6.373 -12.140  41.997  1.00  0.00           H
ATOM   2276  N   THR   149      -2.540 -13.527  45.393  1.00  0.00           N
ATOM   2277  CA  THR   149      -1.270 -14.069  45.769  1.00  0.00           C
ATOM   2278  CB  THR   149      -1.070 -14.103  47.257  1.00  0.00           C
ATOM   2279  OG1 THR   149      -2.047 -14.927  47.874  1.00  0.00           O
ATOM   2280  CG2 THR   149      -1.177 -12.665  47.790  1.00  0.00           C
ATOM   2281  C   THR   149      -1.177 -15.454  45.234  1.00  0.00           C
ATOM   2282  O   THR   149      -0.277 -15.760  44.455  1.00  0.00           O
ATOM   2283  H   THR   149      -3.193 -13.203  46.106  1.00  0.00           H
ATOM   2284  HA  THR   149      -0.464 -13.450  45.311  1.00  0.00           H
ATOM   2285  HB  THR   149      -0.054 -14.504  47.483  1.00  0.00           H
ATOM   2286  HG1 THR   149      -1.920 -14.949  48.815  1.00  0.00           H
ATOM   2287 1HG2 THR   149      -1.029 -12.690  48.895  1.00  0.00           H
ATOM   2288 2HG2 THR   149      -2.130 -12.168  47.496  1.00  0.00           H
ATOM   2289 3HG2 THR   149      -0.338 -12.077  47.349  1.00  0.00           H
ATOM   2290  N   GLY   150      -2.125 -16.322  45.617  1.00  0.00           N
ATOM   2291  CA  GLY   150      -2.181 -17.640  45.068  1.00  0.00           C
ATOM   2292  C   GLY   150      -0.898 -18.351  45.332  1.00  0.00           C
ATOM   2293  O   GLY   150      -0.008 -17.846  46.013  1.00  0.00           O
ATOM   2294  H   GLY   150      -2.816 -16.037  46.311  1.00  0.00           H
ATOM   2295  HA1 GLY   150      -2.441 -17.632  43.984  1.00  0.00           H
ATOM   2296  HA2 GLY   150      -2.988 -18.193  45.603  1.00  0.00           H
ATOM   2297  N   ARG   151      -0.810 -19.582  44.791  1.00  0.00           N
ATOM   2298  CA  ARG   151       0.379 -20.373  44.820  1.00  0.00           C
ATOM   2299  CB  ARG   151       0.627 -21.092  46.152  1.00  0.00           C
ATOM   2300  CG  ARG   151       0.891 -20.157  47.327  1.00  0.00           C
ATOM   2301  CD  ARG   151       0.962 -20.898  48.660  1.00  0.00           C
ATOM   2302  NE  ARG   151       0.839 -19.871  49.727  1.00  0.00           N
ATOM   2303  CZ  ARG   151      -0.400 -19.378  50.017  1.00  0.00           C
ATOM   2304  NH1 ARG   151      -1.479 -19.791  49.290  1.00  0.00           N
ATOM   2305  NH2 ARG   151      -0.558 -18.464  51.017  1.00  0.00           N
ATOM   2306  C   ARG   151       0.156 -21.456  43.821  1.00  0.00           C
ATOM   2307  O   ARG   151      -0.730 -22.291  43.989  1.00  0.00           O
ATOM   2308  H   ARG   151      -1.637 -19.970  44.336  1.00  0.00           H
ATOM   2309  HA  ARG   151       1.265 -19.757  44.538  1.00  0.00           H
ATOM   2310  HB1 ARG   151       1.455 -21.831  46.048  1.00  0.00           H
ATOM   2311  HB2 ARG   151      -0.298 -21.667  46.392  1.00  0.00           H
ATOM   2312  HG1 ARG   151       0.137 -19.337  47.364  1.00  0.00           H
ATOM   2313  HG2 ARG   151       1.886 -19.685  47.157  1.00  0.00           H
ATOM   2314  HD1 ARG   151       1.873 -21.532  48.763  1.00  0.00           H
ATOM   2315  HD2 ARG   151       0.072 -21.567  48.726  1.00  0.00           H
ATOM   2316  HE  ARG   151       1.662 -19.542  50.231  1.00  0.00           H
ATOM   2317 1HH1 ARG   151      -2.405 -19.422  49.507  1.00  0.00           H
ATOM   2318 2HH1 ARG   151      -1.360 -20.465  48.534  1.00  0.00           H
ATOM   2319 1HH2 ARG   151       0.248 -18.155  51.560  1.00  0.00           H
ATOM   2320 2HH2 ARG   151      -1.484 -18.088  51.222  1.00  0.00           H
ATOM   2321  N   PHE   152       0.932 -21.448  42.728  1.00  0.00           N
ATOM   2322  CA  PHE   152       0.850 -22.515  41.779  1.00  0.00           C
ATOM   2323  CB  PHE   152      -0.541 -22.695  41.153  1.00  0.00           C
ATOM   2324  CG  PHE   152      -0.439 -23.836  40.202  1.00  0.00           C
ATOM   2325  CD1 PHE   152      -0.606 -25.129  40.640  1.00  0.00           C
ATOM   2326  CD2 PHE   152      -0.167 -23.613  38.871  1.00  0.00           C
ATOM   2327  CE1 PHE   152      -0.510 -26.183  39.764  1.00  0.00           C
ATOM   2328  CE2 PHE   152      -0.070 -24.664  37.990  1.00  0.00           C
ATOM   2329  CZ  PHE   152      -0.242 -25.953  38.436  1.00  0.00           C
ATOM   2330  C   PHE   152       1.768 -22.140  40.678  1.00  0.00           C
ATOM   2331  O   PHE   152       1.559 -21.126  40.018  1.00  0.00           O
ATOM   2332  H   PHE   152       1.583 -20.678  42.573  1.00  0.00           H
ATOM   2333  HA  PHE   152       1.185 -23.470  42.247  1.00  0.00           H
ATOM   2334  HB1 PHE   152      -0.935 -21.764  40.682  1.00  0.00           H
ATOM   2335  HB2 PHE   152      -1.245 -22.991  41.966  1.00  0.00           H
ATOM   2336  HD1 PHE   152      -0.819 -25.322  41.705  1.00  0.00           H
ATOM   2337  HD2 PHE   152      -0.026 -22.581  38.508  1.00  0.00           H
ATOM   2338  HE1 PHE   152      -0.648 -27.215  40.127  1.00  0.00           H
ATOM   2339  HE2 PHE   152       0.146 -24.473  36.926  1.00  0.00           H
ATOM   2340  HZ  PHE   152      -0.165 -26.798  37.731  1.00  0.00           H
ATOM   2341  N   GLY   153       2.825 -22.932  40.449  1.00  0.00           N
ATOM   2342  CA  GLY   153       3.715 -22.606  39.378  1.00  0.00           C
ATOM   2343  C   GLY   153       4.438 -21.350  39.755  1.00  0.00           C
ATOM   2344  O   GLY   153       4.025 -20.598  40.637  1.00  0.00           O
ATOM   2345  H   GLY   153       2.992 -23.754  41.029  1.00  0.00           H
ATOM   2346  HA1 GLY   153       3.199 -22.530  38.393  1.00  0.00           H
ATOM   2347  HA2 GLY   153       4.470 -23.423  39.303  1.00  0.00           H
ATOM   2348  N   PRO   154       5.511 -21.084  39.079  1.00  0.00           N
ATOM   2349  CA  PRO   154       6.195 -19.862  39.373  1.00  0.00           C
ATOM   2350  CD  PRO   154       6.434 -22.144  38.708  1.00  0.00           C
ATOM   2351  CB  PRO   154       7.591 -20.006  38.777  1.00  0.00           C
ATOM   2352  CG  PRO   154       7.838 -21.526  38.822  1.00  0.00           C
ATOM   2353  C   PRO   154       5.387 -18.736  38.817  1.00  0.00           C
ATOM   2354  O   PRO   154       4.628 -18.955  37.874  1.00  0.00           O
ATOM   2355  HA  PRO   154       6.278 -19.744  40.479  1.00  0.00           H
ATOM   2356  HD1 PRO   154       6.222 -22.594  37.710  1.00  0.00           H
ATOM   2357  HD2 PRO   154       6.352 -22.952  39.472  1.00  0.00           H
ATOM   2358  HB1 PRO   154       8.375 -19.394  39.280  1.00  0.00           H
ATOM   2359  HB2 PRO   154       7.543 -19.696  37.707  1.00  0.00           H
ATOM   2360  HG1 PRO   154       8.561 -21.893  38.057  1.00  0.00           H
ATOM   2361  HG2 PRO   154       8.244 -21.779  39.829  1.00  0.00           H
ATOM   2362  N   ARG   155       5.532 -17.525  39.383  1.00  0.00           N
ATOM   2363  CA  ARG   155       4.733 -16.418  38.945  1.00  0.00           C
ATOM   2364  CB  ARG   155       4.856 -15.189  39.874  1.00  0.00           C
ATOM   2365  CG  ARG   155       3.959 -14.008  39.491  1.00  0.00           C
ATOM   2366  CD  ARG   155       3.344 -13.302  40.709  1.00  0.00           C
ATOM   2367  NE  ARG   155       3.991 -11.977  40.936  1.00  0.00           N
ATOM   2368  CZ  ARG   155       3.655 -11.277  42.062  1.00  0.00           C
ATOM   2369  NH1 ARG   155       2.850 -11.851  43.001  1.00  0.00           N
ATOM   2370  NH2 ARG   155       4.098 -10.003  42.260  1.00  0.00           N
ATOM   2371  C   ARG   155       5.101 -16.031  37.543  1.00  0.00           C
ATOM   2372  O   ARG   155       6.278 -15.935  37.194  1.00  0.00           O
ATOM   2373  H   ARG   155       6.215 -17.393  40.129  1.00  0.00           H
ATOM   2374  HA  ARG   155       3.667 -16.743  38.944  1.00  0.00           H
ATOM   2375  HB1 ARG   155       5.919 -14.861  39.944  1.00  0.00           H
ATOM   2376  HB2 ARG   155       4.547 -15.517  40.894  1.00  0.00           H
ATOM   2377  HG1 ARG   155       3.167 -14.326  38.773  1.00  0.00           H
ATOM   2378  HG2 ARG   155       4.601 -13.262  38.966  1.00  0.00           H
ATOM   2379  HD1 ARG   155       3.384 -13.942  41.621  1.00  0.00           H
ATOM   2380  HD2 ARG   155       2.269 -13.114  40.479  1.00  0.00           H
ATOM   2381  HE  ARG   155       4.666 -11.603  40.269  1.00  0.00           H
ATOM   2382 1HH1 ARG   155       2.599 -11.329  43.841  1.00  0.00           H
ATOM   2383 2HH1 ARG   155       2.500 -12.799  42.864  1.00  0.00           H
ATOM   2384 1HH2 ARG   155       3.847  -9.481  43.100  1.00  0.00           H
ATOM   2385 2HH2 ARG   155       4.691  -9.564  41.556  1.00  0.00           H
ATOM   2386  N   MET   156       4.071 -15.805  36.694  1.00  0.00           N
ATOM   2387  CA  MET   156       4.299 -15.449  35.322  1.00  0.00           C
ATOM   2388  CB  MET   156       3.817 -16.538  34.350  1.00  0.00           C
ATOM   2389  CG  MET   156       4.229 -16.320  32.896  1.00  0.00           C
ATOM   2390  SD  MET   156       3.864 -17.739  31.821  1.00  0.00           S
ATOM   2391  CE  MET   156       5.213 -18.769  32.469  1.00  0.00           C
ATOM   2392  C   MET   156       3.532 -14.193  35.041  1.00  0.00           C
ATOM   2393  O   MET   156       2.338 -14.114  35.321  1.00  0.00           O
ATOM   2394  H   MET   156       3.114 -15.889  37.036  1.00  0.00           H
ATOM   2395  HA  MET   156       5.387 -15.264  35.162  1.00  0.00           H
ATOM   2396  HB1 MET   156       4.148 -17.544  34.700  1.00  0.00           H
ATOM   2397  HB2 MET   156       2.702 -16.532  34.379  1.00  0.00           H
ATOM   2398  HG1 MET   156       3.769 -15.388  32.490  1.00  0.00           H
ATOM   2399  HG2 MET   156       5.334 -16.174  32.885  1.00  0.00           H
ATOM   2400  HE1 MET   156       4.989 -19.640  31.809  1.00  0.00           H
ATOM   2401  HE2 MET   156       5.256 -18.944  33.569  1.00  0.00           H
ATOM   2402  HE3 MET   156       6.183 -18.323  32.146  1.00  0.00           H
ATOM   2403  N   GLN   157       4.213 -13.182  34.461  1.00  0.00           N
ATOM   2404  CA  GLN   157       3.649 -11.896  34.160  1.00  0.00           C
ATOM   2405  CB  GLN   157       4.719 -10.814  33.908  1.00  0.00           C
ATOM   2406  CG  GLN   157       5.464 -10.374  35.177  1.00  0.00           C
ATOM   2407  CD  GLN   157       6.328 -11.516  35.706  1.00  0.00           C
ATOM   2408  OE1 GLN   157       6.929 -12.268  34.941  1.00  0.00           O
ATOM   2409  NE2 GLN   157       6.397 -11.645  37.060  1.00  0.00           N
ATOM   2410  C   GLN   157       2.740 -11.985  32.965  1.00  0.00           C
ATOM   2411  O   GLN   157       2.858 -12.891  32.140  1.00  0.00           O
ATOM   2412  H   GLN   157       5.191 -13.342  34.221  1.00  0.00           H
ATOM   2413  HA  GLN   157       3.036 -11.576  35.035  1.00  0.00           H
ATOM   2414  HB1 GLN   157       4.273  -9.934  33.388  1.00  0.00           H
ATOM   2415  HB2 GLN   157       5.476 -11.255  33.218  1.00  0.00           H
ATOM   2416  HG1 GLN   157       4.767  -9.985  35.955  1.00  0.00           H
ATOM   2417  HG2 GLN   157       6.148  -9.540  34.892  1.00  0.00           H
ATOM   2418 1HE2 GLN   157       6.974 -12.408  37.413  1.00  0.00           H
ATOM   2419 2HE2 GLN   157       5.899 -11.013  37.687  1.00  0.00           H
ATOM   2420  N   LEU   158       1.794 -11.020  32.856  1.00  0.00           N
ATOM   2421  CA  LEU   158       0.785 -11.075  31.824  1.00  0.00           C
ATOM   2422  CB  LEU   158      -0.615 -10.812  32.431  1.00  0.00           C
ATOM   2423  CG  LEU   158      -1.833 -10.829  31.486  1.00  0.00           C
ATOM   2424  CD1 LEU   158      -3.140 -10.848  32.294  1.00  0.00           C
ATOM   2425  CD2 LEU   158      -1.824  -9.630  30.530  1.00  0.00           C
ATOM   2426  C   LEU   158       1.075 -10.134  30.688  1.00  0.00           C
ATOM   2427  O   LEU   158       1.710  -9.093  30.849  1.00  0.00           O
ATOM   2428  H   LEU   158       1.795 -10.241  33.515  1.00  0.00           H
ATOM   2429  HA  LEU   158       0.783 -12.110  31.411  1.00  0.00           H
ATOM   2430  HB1 LEU   158      -0.791 -11.530  33.265  1.00  0.00           H
ATOM   2431  HB2 LEU   158      -0.579  -9.795  32.887  1.00  0.00           H
ATOM   2432  HG  LEU   158      -1.787 -11.761  30.876  1.00  0.00           H
ATOM   2433 1HD1 LEU   158      -4.021 -10.860  31.610  1.00  0.00           H
ATOM   2434 2HD1 LEU   158      -3.191 -10.004  33.021  1.00  0.00           H
ATOM   2435 3HD1 LEU   158      -3.158 -11.796  32.880  1.00  0.00           H
ATOM   2436 1HD2 LEU   158      -0.876  -9.616  29.944  1.00  0.00           H
ATOM   2437 2HD2 LEU   158      -1.998  -8.668  31.065  1.00  0.00           H
ATOM   2438 3HD2 LEU   158      -2.663  -9.769  29.809  1.00  0.00           H
ATOM   2439  N   ASN   159       0.637 -10.529  29.471  1.00  0.00           N
ATOM   2440  CA  ASN   159       0.777  -9.727  28.277  1.00  0.00           C
ATOM   2441  CB  ASN   159       1.385 -10.499  27.093  1.00  0.00           C
ATOM   2442  CG  ASN   159       1.758  -9.500  26.007  1.00  0.00           C
ATOM   2443  OD1 ASN   159       1.466  -8.309  26.111  1.00  0.00           O
ATOM   2444  ND2 ASN   159       2.417  -9.999  24.927  1.00  0.00           N
ATOM   2445  C   ASN   159      -0.607  -9.299  27.875  1.00  0.00           C
ATOM   2446  O   ASN   159      -1.404 -10.095  27.386  1.00  0.00           O
ATOM   2447  H   ASN   159       0.185 -11.440  29.392  1.00  0.00           H
ATOM   2448  HA  ASN   159       1.399  -8.829  28.499  1.00  0.00           H
ATOM   2449  HB1 ASN   159       0.714 -11.307  26.719  1.00  0.00           H
ATOM   2450  HB2 ASN   159       2.326 -10.978  27.449  1.00  0.00           H
ATOM   2451 1HD2 ASN   159       2.667  -9.330  24.199  1.00  0.00           H
ATOM   2452 2HD2 ASN   159       2.649 -10.989  24.849  1.00  0.00           H
ATOM   2453  N   GLN   160      -0.907  -8.004  28.085  1.00  0.00           N
ATOM   2454  CA  GLN   160      -2.163  -7.329  27.857  1.00  0.00           C
ATOM   2455  CB  GLN   160      -2.144  -5.885  28.378  1.00  0.00           C
ATOM   2456  CG  GLN   160      -1.923  -5.752  29.884  1.00  0.00           C
ATOM   2457  CD  GLN   160      -1.829  -4.263  30.184  1.00  0.00           C
ATOM   2458  OE1 GLN   160      -0.795  -3.770  30.631  1.00  0.00           O
ATOM   2459  NE2 GLN   160      -2.936  -3.519  29.915  1.00  0.00           N
ATOM   2460  C   GLN   160      -2.497  -7.220  26.396  1.00  0.00           C
ATOM   2461  O   GLN   160      -3.654  -6.983  26.053  1.00  0.00           O
ATOM   2462  H   GLN   160      -0.151  -7.426  28.452  1.00  0.00           H
ATOM   2463  HA  GLN   160      -2.976  -7.890  28.374  1.00  0.00           H
ATOM   2464  HB1 GLN   160      -3.076  -5.352  28.075  1.00  0.00           H
ATOM   2465  HB2 GLN   160      -1.293  -5.367  27.876  1.00  0.00           H
ATOM   2466  HG1 GLN   160      -1.044  -6.331  30.252  1.00  0.00           H
ATOM   2467  HG2 GLN   160      -2.830  -6.146  30.398  1.00  0.00           H
ATOM   2468 1HE2 GLN   160      -2.873  -2.521  30.116  1.00  0.00           H
ATOM   2469 2HE2 GLN   160      -3.784  -3.937  29.533  1.00  0.00           H
ATOM   2470  N   ALA   161      -1.492  -7.270  25.500  1.00  0.00           N
ATOM   2471  CA  ALA   161      -1.755  -7.079  24.093  1.00  0.00           C
ATOM   2472  CB  ALA   161      -0.913  -5.956  23.462  1.00  0.00           C
ATOM   2473  C   ALA   161      -1.446  -8.343  23.344  1.00  0.00           C
ATOM   2474  O   ALA   161      -0.906  -9.292  23.908  1.00  0.00           O
ATOM   2475  H   ALA   161      -0.538  -7.444  25.818  1.00  0.00           H
ATOM   2476  HA  ALA   161      -2.835  -6.837  23.959  1.00  0.00           H
ATOM   2477  HB1 ALA   161      -1.116  -5.809  22.376  1.00  0.00           H
ATOM   2478  HB2 ALA   161       0.174  -6.128  23.642  1.00  0.00           H
ATOM   2479  HB3 ALA   161      -1.187  -5.008  23.980  1.00  0.00           H
ATOM   2480  N   THR   162      -1.840  -8.396  22.048  1.00  0.00           N
ATOM   2481  CA  THR   162      -1.639  -9.564  21.231  1.00  0.00           C
ATOM   2482  CB  THR   162      -2.461  -9.602  19.977  1.00  0.00           C
ATOM   2483  OG1 THR   162      -2.238  -8.423  19.219  1.00  0.00           O
ATOM   2484  CG2 THR   162      -3.942  -9.771  20.321  1.00  0.00           C
ATOM   2485  C   THR   162      -0.214  -9.654  20.774  1.00  0.00           C
ATOM   2486  O   THR   162       0.432  -8.655  20.472  1.00  0.00           O
ATOM   2487  H   THR   162      -2.294  -7.580  21.638  1.00  0.00           H
ATOM   2488  HA  THR   162      -1.875 -10.468  21.839  1.00  0.00           H
ATOM   2489  HB  THR   162      -2.137 -10.479  19.369  1.00  0.00           H
ATOM   2490  HG1 THR   162      -2.759  -8.447  18.425  1.00  0.00           H
ATOM   2491 1HG2 THR   162      -4.553  -9.799  19.389  1.00  0.00           H
ATOM   2492 2HG2 THR   162      -4.297  -8.986  21.029  1.00  0.00           H
ATOM   2493 3HG2 THR   162      -4.058 -10.757  20.828  1.00  0.00           H
ATOM   2494  N   ALA   163       0.290 -10.901  20.691  1.00  0.00           N
ATOM   2495  CA  ALA   163       1.635 -11.230  20.310  1.00  0.00           C
ATOM   2496  CB  ALA   163       1.948 -12.726  20.479  1.00  0.00           C
ATOM   2497  C   ALA   163       1.907 -10.879  18.873  1.00  0.00           C
ATOM   2498  O   ALA   163       3.053 -10.598  18.523  1.00  0.00           O
ATOM   2499  H   ALA   163      -0.335 -11.674  20.917  1.00  0.00           H
ATOM   2500  HA  ALA   163       2.336 -10.649  20.954  1.00  0.00           H
ATOM   2501  HB1 ALA   163       2.993 -12.982  20.183  1.00  0.00           H
ATOM   2502  HB2 ALA   163       1.210 -13.354  19.928  1.00  0.00           H
ATOM   2503  HB3 ALA   163       1.843 -12.966  21.563  1.00  0.00           H
ATOM   2504  N   PHE   164       0.890 -10.959  17.986  1.00  0.00           N
ATOM   2505  CA  PHE   164       1.096 -10.688  16.582  1.00  0.00           C
ATOM   2506  CB  PHE   164      -0.066 -11.020  15.642  1.00  0.00           C
ATOM   2507  CG  PHE   164      -0.269 -12.477  15.571  1.00  0.00           C
ATOM   2508  CD1 PHE   164       0.724 -13.309  15.108  1.00  0.00           C
ATOM   2509  CD2 PHE   164      -1.486 -12.989  15.926  1.00  0.00           C
ATOM   2510  CE1 PHE   164       0.527 -14.663  15.024  1.00  0.00           C
ATOM   2511  CE2 PHE   164      -1.683 -14.339  15.831  1.00  0.00           C
ATOM   2512  CZ  PHE   164      -0.686 -15.176  15.391  1.00  0.00           C
ATOM   2513  C   PHE   164       1.283  -9.229  16.319  1.00  0.00           C
ATOM   2514  O   PHE   164       0.779  -8.384  17.055  1.00  0.00           O
ATOM   2515  H   PHE   164      -0.041 -11.216  18.314  1.00  0.00           H
ATOM   2516  HA  PHE   164       2.005 -11.235  16.239  1.00  0.00           H
ATOM   2517  HB1 PHE   164       0.076 -10.571  14.631  1.00  0.00           H
ATOM   2518  HB2 PHE   164      -0.989 -10.574  16.080  1.00  0.00           H
ATOM   2519  HD1 PHE   164       1.693 -12.880  14.800  1.00  0.00           H
ATOM   2520  HD2 PHE   164      -2.293 -12.326  16.282  1.00  0.00           H
ATOM   2521  HE1 PHE   164       1.332 -15.327  14.667  1.00  0.00           H
ATOM   2522  HE2 PHE   164      -2.661 -14.764  16.113  1.00  0.00           H
ATOM   2523  HZ  PHE   164      -0.864 -16.263  15.334  1.00  0.00           H
ATOM   2524  N   ILE   165       2.008  -8.917  15.216  1.00  0.00           N
ATOM   2525  CA  ILE   165       2.194  -7.560  14.777  1.00  0.00           C
ATOM   2526  CB  ILE   165       3.530  -7.371  14.089  1.00  0.00           C
ATOM   2527  CG1 ILE   165       3.795  -5.904  13.702  1.00  0.00           C
ATOM   2528  CG2 ILE   165       3.641  -8.381  12.934  1.00  0.00           C
ATOM   2529  CD1 ILE   165       2.905  -5.366  12.584  1.00  0.00           C
ATOM   2530  C   ILE   165       1.035  -7.287  13.851  1.00  0.00           C
ATOM   2531  O   ILE   165       1.098  -7.422  12.632  1.00  0.00           O
ATOM   2532  H   ILE   165       2.436  -9.671  14.679  1.00  0.00           H
ATOM   2533  HA  ILE   165       2.132  -6.877  15.656  1.00  0.00           H
ATOM   2534  HB  ILE   165       4.313  -7.650  14.832  1.00  0.00           H
ATOM   2535 1HG1 ILE   165       3.724  -5.249  14.601  1.00  0.00           H
ATOM   2536 2HG1 ILE   165       4.847  -5.847  13.338  1.00  0.00           H
ATOM   2537 1HG2 ILE   165       3.449  -9.443  13.214  1.00  0.00           H
ATOM   2538 2HG2 ILE   165       4.635  -8.288  12.437  1.00  0.00           H
ATOM   2539 3HG2 ILE   165       2.871  -8.099  12.179  1.00  0.00           H
ATOM   2540 1HD1 ILE   165       3.097  -4.304  12.304  1.00  0.00           H
ATOM   2541 2HD1 ILE   165       1.830  -5.509  12.843  1.00  0.00           H
ATOM   2542 3HD1 ILE   165       3.108  -5.984  11.679  1.00  0.00           H
ATOM   2543  N   ASP   166      -0.125  -7.087  14.498  1.00  0.00           N
ATOM   2544  CA  ASP   166      -1.443  -6.822  13.992  1.00  0.00           C
ATOM   2545  CB  ASP   166      -2.492  -7.752  14.620  1.00  0.00           C
ATOM   2546  CG  ASP   166      -2.433  -7.599  16.127  1.00  0.00           C
ATOM   2547  OD1 ASP   166      -1.673  -6.722  16.618  1.00  0.00           O
ATOM   2548  OD2 ASP   166      -3.145  -8.381  16.809  1.00  0.00           O
ATOM   2549  C   ASP   166      -1.937  -5.403  14.016  1.00  0.00           C
ATOM   2550  O   ASP   166      -3.094  -5.178  13.666  1.00  0.00           O
ATOM   2551  H   ASP   166      -0.059  -7.130  15.515  1.00  0.00           H
ATOM   2552  HA  ASP   166      -1.407  -7.104  12.914  1.00  0.00           H
ATOM   2553  HB1 ASP   166      -2.374  -8.811  14.293  1.00  0.00           H
ATOM   2554  HB2 ASP   166      -3.497  -7.404  14.284  1.00  0.00           H
ATOM   2555  N   ALA   167      -1.162  -4.422  14.509  1.00  0.00           N
ATOM   2556  CA  ALA   167      -1.696  -3.091  14.658  1.00  0.00           C
ATOM   2557  CB  ALA   167      -2.345  -2.552  13.372  1.00  0.00           C
ATOM   2558  C   ALA   167      -2.727  -3.054  15.759  1.00  0.00           C
ATOM   2559  O   ALA   167      -3.672  -2.266  15.734  1.00  0.00           O
ATOM   2560  H   ALA   167      -0.198  -4.619  14.777  1.00  0.00           H
ATOM   2561  HA  ALA   167      -0.860  -2.409  14.940  1.00  0.00           H
ATOM   2562  HB1 ALA   167      -2.758  -1.523  13.487  1.00  0.00           H
ATOM   2563  HB2 ALA   167      -3.126  -3.254  12.998  1.00  0.00           H
ATOM   2564  HB3 ALA   167      -1.547  -2.502  12.595  1.00  0.00           H
ATOM   2565  N   SER   168      -2.544  -3.898  16.791  1.00  0.00           N
ATOM   2566  CA  SER   168      -3.436  -3.910  17.917  1.00  0.00           C
ATOM   2567  CB  SER   168      -3.124  -5.039  18.917  1.00  0.00           C
ATOM   2568  OG  SER   168      -1.819  -4.878  19.453  1.00  0.00           O
ATOM   2569  C   SER   168      -3.314  -2.592  18.625  1.00  0.00           C
ATOM   2570  O   SER   168      -4.205  -2.188  19.370  1.00  0.00           O
ATOM   2571  H   SER   168      -1.754  -4.543  16.773  1.00  0.00           H
ATOM   2572  HA  SER   168      -4.482  -4.029  17.550  1.00  0.00           H
ATOM   2573  HB1 SER   168      -3.265  -6.047  18.462  1.00  0.00           H
ATOM   2574  HB2 SER   168      -3.847  -4.948  19.761  1.00  0.00           H
ATOM   2575  HG  SER   168      -1.627  -5.574  20.070  1.00  0.00           H
ATOM   2576  N   VAL   169      -2.193  -1.882  18.411  1.00  0.00           N
ATOM   2577  CA  VAL   169      -1.971  -0.617  19.050  1.00  0.00           C
ATOM   2578  CB  VAL   169      -0.609  -0.052  18.769  1.00  0.00           C
ATOM   2579  CG1 VAL   169      -0.510   1.337  19.422  1.00  0.00           C
ATOM   2580  CG2 VAL   169       0.449  -1.054  19.262  1.00  0.00           C
ATOM   2581  C   VAL   169      -2.984   0.376  18.556  1.00  0.00           C
ATOM   2582  O   VAL   169      -3.315   1.325  19.262  1.00  0.00           O
ATOM   2583  H   VAL   169      -1.483  -2.252  17.779  1.00  0.00           H
ATOM   2584  HA  VAL   169      -2.092  -0.741  20.151  1.00  0.00           H
ATOM   2585  HB  VAL   169      -0.496   0.067  17.666  1.00  0.00           H
ATOM   2586 1HG1 VAL   169       0.502   1.757  19.213  1.00  0.00           H
ATOM   2587 2HG1 VAL   169      -0.747   1.315  20.511  1.00  0.00           H
ATOM   2588 3HG1 VAL   169      -1.259   1.998  18.926  1.00  0.00           H
ATOM   2589 1HG2 VAL   169       1.461  -0.634  19.053  1.00  0.00           H
ATOM   2590 2HG2 VAL   169       0.310  -2.071  18.826  1.00  0.00           H
ATOM   2591 3HG2 VAL   169       0.341  -1.142  20.368  1.00  0.00           H
ATOM   2592  N   VAL   170      -3.384   0.280  17.274  1.00  0.00           N
ATOM   2593  CA  VAL   170      -4.382   1.164  16.728  1.00  0.00           C
ATOM   2594  CB  VAL   170      -4.331   1.203  15.226  1.00  0.00           C
ATOM   2595  CG1 VAL   170      -5.461   2.110  14.715  1.00  0.00           C
ATOM   2596  CG2 VAL   170      -2.926   1.651  14.789  1.00  0.00           C
ATOM   2597  C   VAL   170      -5.786   0.767  17.104  1.00  0.00           C
ATOM   2598  O   VAL   170      -6.624   1.603  17.443  1.00  0.00           O
ATOM   2599  H   VAL   170      -2.971  -0.435  16.676  1.00  0.00           H
ATOM   2600  HA  VAL   170      -4.191   2.192  17.114  1.00  0.00           H
ATOM   2601  HB  VAL   170      -4.507   0.171  14.841  1.00  0.00           H
ATOM   2602 1HG1 VAL   170      -5.423   2.139  13.601  1.00  0.00           H
ATOM   2603 2HG1 VAL   170      -5.428   3.128  15.169  1.00  0.00           H
ATOM   2604 3HG1 VAL   170      -6.429   1.641  15.008  1.00  0.00           H
ATOM   2605 1HG2 VAL   170      -2.888   1.680  13.675  1.00  0.00           H
ATOM   2606 2HG2 VAL   170      -2.121   1.015  15.226  1.00  0.00           H
ATOM   2607 3HG2 VAL   170      -2.773   2.692  15.159  1.00  0.00           H
ATOM   2608  N   TYR   171      -6.091  -0.533  16.937  1.00  0.00           N
ATOM   2609  CA  TYR   171      -7.401  -1.102  17.100  1.00  0.00           C
ATOM   2610  CB  TYR   171      -7.584  -2.339  16.206  1.00  0.00           C
ATOM   2611  CG  TYR   171      -7.304  -1.805  14.838  1.00  0.00           C
ATOM   2612  CD1 TYR   171      -8.249  -1.062  14.167  1.00  0.00           C
ATOM   2613  CD2 TYR   171      -6.077  -2.000  14.245  1.00  0.00           C
ATOM   2614  CE1 TYR   171      -7.988  -0.552  12.916  1.00  0.00           C
ATOM   2615  CE2 TYR   171      -5.810  -1.494  12.993  1.00  0.00           C
ATOM   2616  CZ  TYR   171      -6.767  -0.770  12.325  1.00  0.00           C
ATOM   2617  OH  TYR   171      -6.497  -0.247  11.042  1.00  0.00           O
ATOM   2618  C   TYR   171      -7.809  -1.400  18.515  1.00  0.00           C
ATOM   2619  O   TYR   171      -8.985  -1.279  18.857  1.00  0.00           O
ATOM   2620  H   TYR   171      -5.334  -1.164  16.674  1.00  0.00           H
ATOM   2621  HA  TYR   171      -8.121  -0.338  16.724  1.00  0.00           H
ATOM   2622  HB1 TYR   171      -8.569  -2.851  16.314  1.00  0.00           H
ATOM   2623  HB2 TYR   171      -6.783  -3.072  16.462  1.00  0.00           H
ATOM   2624  HD1 TYR   171      -9.228  -0.873  14.638  1.00  0.00           H
ATOM   2625  HD2 TYR   171      -5.298  -2.569  14.780  1.00  0.00           H
ATOM   2626  HE1 TYR   171      -8.760   0.032  12.387  1.00  0.00           H
ATOM   2627  HE2 TYR   171      -4.826  -1.670  12.526  1.00  0.00           H
ATOM   2628  HH  TYR   171      -5.653  -0.398  10.633  1.00  0.00           H
ATOM   2629  N   GLY   172      -6.865  -1.832  19.372  1.00  0.00           N
ATOM   2630  CA  GLY   172      -7.215  -2.237  20.708  1.00  0.00           C
ATOM   2631  C   GLY   172      -7.058  -3.719  20.773  1.00  0.00           C
ATOM   2632  O   GLY   172      -6.937  -4.380  19.743  1.00  0.00           O
ATOM   2633  H   GLY   172      -5.891  -1.873  19.071  1.00  0.00           H
ATOM   2634  HA1 GLY   172      -6.633  -1.701  21.494  1.00  0.00           H
ATOM   2635  HA2 GLY   172      -8.294  -2.002  20.863  1.00  0.00           H
ATOM   2636  N   ASN   173      -7.013  -4.294  21.995  1.00  0.00           N
ATOM   2637  CA  ASN   173      -6.845  -5.711  22.010  1.00  0.00           C
ATOM   2638  CB  ASN   173      -5.526  -6.111  22.644  1.00  0.00           C
ATOM   2639  CG  ASN   173      -5.107  -7.242  21.750  1.00  0.00           C
ATOM   2640  OD1 ASN   173      -5.788  -8.261  21.644  1.00  0.00           O
ATOM   2641  ND2 ASN   173      -3.977  -7.011  21.033  1.00  0.00           N
ATOM   2642  C   ASN   173      -7.970  -6.313  22.793  1.00  0.00           C
ATOM   2643  O   ASN   173      -7.959  -7.505  23.102  1.00  0.00           O
ATOM   2644  H   ASN   173      -7.094  -3.749  22.853  1.00  0.00           H
ATOM   2645  HA  ASN   173      -6.880  -6.095  20.964  1.00  0.00           H
ATOM   2646  HB1 ASN   173      -4.781  -5.289  22.757  1.00  0.00           H
ATOM   2647  HB2 ASN   173      -5.739  -6.528  23.656  1.00  0.00           H
ATOM   2648 1HD2 ASN   173      -3.412  -6.166  21.121  1.00  0.00           H
ATOM   2649 2HD2 ASN   173      -3.676  -7.724  20.368  1.00  0.00           H
ATOM   2650  N   LEU   174      -8.983  -5.486  23.113  1.00  0.00           N
ATOM   2651  CA  LEU   174     -10.151  -5.941  23.808  1.00  0.00           C
ATOM   2652  CB  LEU   174     -10.323  -5.339  25.213  1.00  0.00           C
ATOM   2653  CG  LEU   174      -9.212  -5.742  26.199  1.00  0.00           C
ATOM   2654  CD1 LEU   174      -9.461  -5.144  27.593  1.00  0.00           C
ATOM   2655  CD2 LEU   174      -9.015  -7.266  26.229  1.00  0.00           C
ATOM   2656  C   LEU   174     -11.321  -5.491  22.993  1.00  0.00           C
ATOM   2657  O   LEU   174     -11.273  -4.457  22.327  1.00  0.00           O
ATOM   2658  H   LEU   174      -8.917  -4.502  22.852  1.00  0.00           H
ATOM   2659  HA  LEU   174     -10.142  -7.054  23.873  1.00  0.00           H
ATOM   2660  HB1 LEU   174     -11.327  -5.589  25.628  1.00  0.00           H
ATOM   2661  HB2 LEU   174     -10.279  -4.230  25.103  1.00  0.00           H
ATOM   2662  HG  LEU   174      -8.262  -5.298  25.819  1.00  0.00           H
ATOM   2663 1HD1 LEU   174      -8.656  -5.436  28.307  1.00  0.00           H
ATOM   2664 2HD1 LEU   174     -10.471  -5.415  27.981  1.00  0.00           H
ATOM   2665 3HD1 LEU   174      -9.430  -4.034  27.490  1.00  0.00           H
ATOM   2666 1HD2 LEU   174      -8.210  -7.558  26.943  1.00  0.00           H
ATOM   2667 2HD2 LEU   174      -8.824  -7.674  25.209  1.00  0.00           H
ATOM   2668 3HD2 LEU   174      -9.966  -7.718  26.596  1.00  0.00           H
ATOM   2669  N   GLU   175     -12.413  -6.274  23.035  1.00  0.00           N
ATOM   2670  CA  GLU   175     -13.587  -5.997  22.261  1.00  0.00           C
ATOM   2671  CB  GLU   175     -14.673  -7.073  22.429  1.00  0.00           C
ATOM   2672  CG  GLU   175     -14.254  -8.451  21.912  1.00  0.00           C
ATOM   2673  CD  GLU   175     -13.342  -9.083  22.955  1.00  0.00           C
ATOM   2674  OE1 GLU   175     -13.259  -8.525  24.081  1.00  0.00           O
ATOM   2675  OE2 GLU   175     -12.719 -10.132  22.640  1.00  0.00           O
ATOM   2676  C   GLU   175     -14.182  -4.699  22.709  1.00  0.00           C
ATOM   2677  O   GLU   175     -14.664  -3.916  21.892  1.00  0.00           O
ATOM   2678  H   GLU   175     -12.406  -7.095  23.640  1.00  0.00           H
ATOM   2679  HA  GLU   175     -13.308  -5.921  21.184  1.00  0.00           H
ATOM   2680  HB1 GLU   175     -15.628  -6.747  21.954  1.00  0.00           H
ATOM   2681  HB2 GLU   175     -14.868  -7.177  23.522  1.00  0.00           H
ATOM   2682  HG1 GLU   175     -13.789  -8.410  20.899  1.00  0.00           H
ATOM   2683  HG2 GLU   175     -15.172  -9.079  21.839  1.00  0.00           H
ATOM   2684  N   GLN   176     -14.169  -4.437  24.029  1.00  0.00           N
ATOM   2685  CA  GLN   176     -14.791  -3.254  24.552  1.00  0.00           C
ATOM   2686  CB  GLN   176     -14.651  -3.168  26.083  1.00  0.00           C
ATOM   2687  CG  GLN   176     -15.207  -1.882  26.702  1.00  0.00           C
ATOM   2688  CD  GLN   176     -16.708  -2.036  26.890  1.00  0.00           C
ATOM   2689  OE1 GLN   176     -17.414  -2.513  26.004  1.00  0.00           O
ATOM   2690  NE2 GLN   176     -17.210  -1.625  28.086  1.00  0.00           N
ATOM   2691  C   GLN   176     -14.127  -2.030  24.001  1.00  0.00           C
ATOM   2692  O   GLN   176     -14.794  -1.137  23.482  1.00  0.00           O
ATOM   2693  H   GLN   176     -13.711  -5.088  24.666  1.00  0.00           H
ATOM   2694  HA  GLN   176     -15.871  -3.248  24.276  1.00  0.00           H
ATOM   2695  HB1 GLN   176     -13.588  -3.315  26.384  1.00  0.00           H
ATOM   2696  HB2 GLN   176     -15.233  -4.016  26.513  1.00  0.00           H
ATOM   2697  HG1 GLN   176     -14.943  -0.976  26.109  1.00  0.00           H
ATOM   2698  HG2 GLN   176     -14.750  -1.769  27.713  1.00  0.00           H
ATOM   2699 1HE2 GLN   176     -16.624  -1.229  28.821  1.00  0.00           H
ATOM   2700 2HE2 GLN   176     -18.212  -1.716  28.254  1.00  0.00           H
ATOM   2701  N   ARG   177     -12.785  -1.967  24.086  1.00  0.00           N
ATOM   2702  CA  ARG   177     -12.077  -0.799  23.643  1.00  0.00           C
ATOM   2703  CB  ARG   177     -10.590  -0.787  24.039  1.00  0.00           C
ATOM   2704  CG  ARG   177     -10.377  -0.609  25.545  1.00  0.00           C
ATOM   2705  CD  ARG   177      -8.952  -0.204  25.930  1.00  0.00           C
ATOM   2706  NE  ARG   177      -8.036  -1.304  25.519  1.00  0.00           N
ATOM   2707  CZ  ARG   177      -7.515  -1.321  24.258  1.00  0.00           C
ATOM   2708  NH1 ARG   177      -7.836  -0.332  23.373  1.00  0.00           N
ATOM   2709  NH2 ARG   177      -6.669  -2.324  23.883  1.00  0.00           N
ATOM   2710  C   ARG   177     -12.166  -0.669  22.156  1.00  0.00           C
ATOM   2711  O   ARG   177     -12.319   0.432  21.629  1.00  0.00           O
ATOM   2712  H   ARG   177     -12.266  -2.757  24.469  1.00  0.00           H
ATOM   2713  HA  ARG   177     -12.564   0.095  24.098  1.00  0.00           H
ATOM   2714  HB1 ARG   177     -10.030  -0.014  23.463  1.00  0.00           H
ATOM   2715  HB2 ARG   177     -10.165  -1.780  23.760  1.00  0.00           H
ATOM   2716  HG1 ARG   177     -10.684  -1.529  26.095  1.00  0.00           H
ATOM   2717  HG2 ARG   177     -11.053   0.213  25.877  1.00  0.00           H
ATOM   2718  HD1 ARG   177      -8.854   0.059  27.009  1.00  0.00           H
ATOM   2719  HD2 ARG   177      -8.684   0.701  25.335  1.00  0.00           H
ATOM   2720  HE  ARG   177      -7.798  -2.044  26.180  1.00  0.00           H
ATOM   2721 1HH1 ARG   177      -8.468   0.418  23.653  1.00  0.00           H
ATOM   2722 2HH1 ARG   177      -7.443  -0.343  22.431  1.00  0.00           H
ATOM   2723 1HH2 ARG   177      -6.280  -2.337  22.940  1.00  0.00           H
ATOM   2724 2HH2 ARG   177      -6.426  -3.061  24.545  1.00  0.00           H
ATOM   2725  N   GLN   178     -12.095  -1.803  21.439  1.00  0.00           N
ATOM   2726  CA  GLN   178     -12.085  -1.787  20.005  1.00  0.00           C
ATOM   2727  CB  GLN   178     -12.080  -3.203  19.401  1.00  0.00           C
ATOM   2728  CG  GLN   178     -10.758  -3.959  19.527  1.00  0.00           C
ATOM   2729  CD  GLN   178      -9.990  -3.757  18.228  1.00  0.00           C
ATOM   2730  OE1 GLN   178     -10.324  -2.889  17.423  1.00  0.00           O
ATOM   2731  NE2 GLN   178      -8.940  -4.592  18.005  1.00  0.00           N
ATOM   2732  C   GLN   178     -13.343  -1.144  19.517  1.00  0.00           C
ATOM   2733  O   GLN   178     -13.322  -0.365  18.566  1.00  0.00           O
ATOM   2734  H   GLN   178     -12.047  -2.698  21.927  1.00  0.00           H
ATOM   2735  HA  GLN   178     -11.201  -1.216  19.639  1.00  0.00           H
ATOM   2736  HB1 GLN   178     -12.911  -3.808  19.834  1.00  0.00           H
ATOM   2737  HB2 GLN   178     -12.290  -3.093  18.312  1.00  0.00           H
ATOM   2738  HG1 GLN   178     -10.895  -5.034  19.788  1.00  0.00           H
ATOM   2739  HG2 GLN   178     -10.171  -3.482  20.346  1.00  0.00           H
ATOM   2740 1HE2 GLN   178      -8.663  -5.312  18.673  1.00  0.00           H
ATOM   2741 2HE2 GLN   178      -8.410  -4.495  17.139  1.00  0.00           H
ATOM   2742  N   ASN   179     -14.478  -1.476  20.154  1.00  0.00           N
ATOM   2743  CA  ASN   179     -15.757  -0.973  19.747  1.00  0.00           C
ATOM   2744  CB  ASN   179     -16.920  -1.647  20.496  1.00  0.00           C
ATOM   2745  CG  ASN   179     -18.221  -1.299  19.784  1.00  0.00           C
ATOM   2746  OD1 ASN   179     -18.829  -2.146  19.132  1.00  0.00           O
ATOM   2747  ND2 ASN   179     -18.667  -0.020  19.911  1.00  0.00           N
ATOM   2748  C   ASN   179     -15.849   0.503  19.994  1.00  0.00           C
ATOM   2749  O   ASN   179     -16.427   1.235  19.194  1.00  0.00           O
ATOM   2750  H   ASN   179     -14.428  -2.107  20.954  1.00  0.00           H
ATOM   2751  HA  ASN   179     -15.882  -1.159  18.655  1.00  0.00           H
ATOM   2752  HB1 ASN   179     -16.775  -2.747  20.610  1.00  0.00           H
ATOM   2753  HB2 ASN   179     -16.965  -1.205  21.518  1.00  0.00           H
ATOM   2754 1HD2 ASN   179     -18.163   0.683  20.452  1.00  0.00           H
ATOM   2755 2HD2 ASN   179     -19.537   0.246  19.449  1.00  0.00           H
ATOM   2756  N   GLN   180     -15.291   0.982  21.120  1.00  0.00           N
ATOM   2757  CA  GLN   180     -15.405   2.364  21.501  1.00  0.00           C
ATOM   2758  CB  GLN   180     -14.879   2.639  22.919  1.00  0.00           C
ATOM   2759  CG  GLN   180     -15.114   4.079  23.379  1.00  0.00           C
ATOM   2760  CD  GLN   180     -14.755   4.168  24.855  1.00  0.00           C
ATOM   2761  OE1 GLN   180     -14.849   5.231  25.467  1.00  0.00           O
ATOM   2762  NE2 GLN   180     -14.339   3.017  25.448  1.00  0.00           N
ATOM   2763  C   GLN   180     -14.671   3.252  20.539  1.00  0.00           C
ATOM   2764  O   GLN   180     -15.087   4.381  20.285  1.00  0.00           O
ATOM   2765  H   GLN   180     -14.770   0.345  21.723  1.00  0.00           H
ATOM   2766  HA  GLN   180     -16.484   2.642  21.473  1.00  0.00           H
ATOM   2767  HB1 GLN   180     -13.801   2.367  23.002  1.00  0.00           H
ATOM   2768  HB2 GLN   180     -15.442   1.974  23.615  1.00  0.00           H
ATOM   2769  HG1 GLN   180     -16.148   4.436  23.165  1.00  0.00           H
ATOM   2770  HG2 GLN   180     -14.407   4.734  22.818  1.00  0.00           H
ATOM   2771 1HE2 GLN   180     -14.098   3.077  26.437  1.00  0.00           H
ATOM   2772 2HE2 GLN   180     -14.271   2.141  24.931  1.00  0.00           H
ATOM   2773  N   LEU   181     -13.539   2.767  20.006  1.00  0.00           N
ATOM   2774  CA  LEU   181     -12.682   3.491  19.108  1.00  0.00           C
ATOM   2775  CB  LEU   181     -11.394   2.729  18.746  1.00  0.00           C
ATOM   2776  CG  LEU   181     -10.425   2.516  19.921  1.00  0.00           C
ATOM   2777  CD1 LEU   181      -9.171   1.752  19.470  1.00  0.00           C
ATOM   2778  CD2 LEU   181     -10.091   3.846  20.615  1.00  0.00           C
ATOM   2779  C   LEU   181     -13.365   3.752  17.804  1.00  0.00           C
ATOM   2780  O   LEU   181     -13.038   4.721  17.121  1.00  0.00           O
ATOM   2781  H   LEU   181     -13.267   1.816  20.256  1.00  0.00           H
ATOM   2782  HA  LEU   181     -12.408   4.465  19.575  1.00  0.00           H
ATOM   2783  HB1 LEU   181     -10.872   3.232  17.899  1.00  0.00           H
ATOM   2784  HB2 LEU   181     -11.701   1.719  18.388  1.00  0.00           H
ATOM   2785  HG  LEU   181     -10.950   1.876  20.669  1.00  0.00           H
ATOM   2786 1HD1 LEU   181      -8.468   1.598  20.322  1.00  0.00           H
ATOM   2787 2HD1 LEU   181      -8.670   2.255  18.610  1.00  0.00           H
ATOM   2788 3HD1 LEU   181      -9.500   0.745  19.122  1.00  0.00           H
ATOM   2789 1HD2 LEU   181     -11.001   4.400  20.942  1.00  0.00           H
ATOM   2790 2HD2 LEU   181      -9.445   4.484  19.968  1.00  0.00           H
ATOM   2791 3HD2 LEU   181      -9.504   3.603  21.531  1.00  0.00           H
ATOM   2792  N   ARG   182     -14.286   2.863  17.391  1.00  0.00           N
ATOM   2793  CA  ARG   182     -14.856   2.967  16.077  1.00  0.00           C
ATOM   2794  CB  ARG   182     -15.369   1.632  15.516  1.00  0.00           C
ATOM   2795  CG  ARG   182     -14.279   0.563  15.441  1.00  0.00           C
ATOM   2796  CD  ARG   182     -14.326  -0.258  14.154  1.00  0.00           C
ATOM   2797  NE  ARG   182     -15.698  -0.810  13.998  1.00  0.00           N
ATOM   2798  CZ  ARG   182     -15.971  -2.100  14.350  1.00  0.00           C
ATOM   2799  NH1 ARG   182     -14.995  -2.904  14.862  1.00  0.00           N
ATOM   2800  NH2 ARG   182     -17.231  -2.589  14.174  1.00  0.00           N
ATOM   2801  C   ARG   182     -15.977   3.954  15.994  1.00  0.00           C
ATOM   2802  O   ARG   182     -16.588   4.332  16.991  1.00  0.00           O
ATOM   2803  H   ARG   182     -14.581   2.111  18.014  1.00  0.00           H
ATOM   2804  HA  ARG   182     -14.050   3.324  15.395  1.00  0.00           H
ATOM   2805  HB1 ARG   182     -16.248   1.266  16.096  1.00  0.00           H
ATOM   2806  HB2 ARG   182     -15.717   1.823  14.474  1.00  0.00           H
ATOM   2807  HG1 ARG   182     -14.313  -0.101  16.336  1.00  0.00           H
ATOM   2808  HG2 ARG   182     -13.297   1.091  15.460  1.00  0.00           H
ATOM   2809  HD1 ARG   182     -13.540  -1.048  14.121  1.00  0.00           H
ATOM   2810  HD2 ARG   182     -14.142   0.438  13.302  1.00  0.00           H
ATOM   2811  HE  ARG   182     -16.441  -0.220  13.625  1.00  0.00           H
ATOM   2812 1HH1 ARG   182     -14.052  -2.538  14.994  1.00  0.00           H
ATOM   2813 2HH1 ARG   182     -15.208  -3.869  15.113  1.00  0.00           H
ATOM   2814 1HH2 ARG   182     -17.961  -1.988  13.791  1.00  0.00           H
ATOM   2815 2HH2 ARG   182     -17.444  -3.554  14.425  1.00  0.00           H
ATOM   2816  N   SER   183     -16.239   4.423  14.752  1.00  0.00           N
ATOM   2817  CA  SER   183     -17.344   5.296  14.493  1.00  0.00           C
ATOM   2818  CB  SER   183     -17.044   6.370  13.434  1.00  0.00           C
ATOM   2819  OG  SER   183     -18.185   7.191  13.234  1.00  0.00           O
ATOM   2820  C   SER   183     -18.440   4.426  13.950  1.00  0.00           C
ATOM   2821  O   SER   183     -18.490   4.118  12.760  1.00  0.00           O
ATOM   2822  H   SER   183     -15.633   4.147  13.980  1.00  0.00           H
ATOM   2823  HA  SER   183     -17.677   5.780  15.441  1.00  0.00           H
ATOM   2824  HB1 SER   183     -16.139   6.969  13.692  1.00  0.00           H
ATOM   2825  HB2 SER   183     -16.836   5.844  12.473  1.00  0.00           H
ATOM   2826  HG  SER   183     -18.000   7.855  12.580  1.00  0.00           H
ATOM   2827  N   PHE   184     -19.327   3.992  14.862  1.00  0.00           N
ATOM   2828  CA  PHE   184     -20.473   3.154  14.640  1.00  0.00           C
ATOM   2829  CB  PHE   184     -20.965   2.463  15.921  1.00  0.00           C
ATOM   2830  CG  PHE   184     -19.992   1.365  16.185  1.00  0.00           C
ATOM   2831  CD1 PHE   184     -18.744   1.638  16.696  1.00  0.00           C
ATOM   2832  CD2 PHE   184     -20.331   0.058  15.920  1.00  0.00           C
ATOM   2833  CE1 PHE   184     -17.851   0.620  16.934  1.00  0.00           C
ATOM   2834  CE2 PHE   184     -19.441  -0.963  16.158  1.00  0.00           C
ATOM   2835  CZ  PHE   184     -18.196  -0.682  16.666  1.00  0.00           C
ATOM   2836  C   PHE   184     -21.595   3.925  14.035  1.00  0.00           C
ATOM   2837  O   PHE   184     -22.507   3.348  13.445  1.00  0.00           O
ATOM   2838  H   PHE   184     -19.168   4.292  15.824  1.00  0.00           H
ATOM   2839  HA  PHE   184     -20.178   2.359  13.916  1.00  0.00           H
ATOM   2840  HB1 PHE   184     -22.024   2.118  15.865  1.00  0.00           H
ATOM   2841  HB2 PHE   184     -20.888   3.197  16.757  1.00  0.00           H
ATOM   2842  HD1 PHE   184     -18.458   2.680  16.916  1.00  0.00           H
ATOM   2843  HD2 PHE   184     -21.329  -0.174  15.512  1.00  0.00           H
ATOM   2844  HE1 PHE   184     -16.852   0.850  17.342  1.00  0.00           H
ATOM   2845  HE2 PHE   184     -19.726  -2.006  15.941  1.00  0.00           H
ATOM   2846  HZ  PHE   184     -17.478  -1.497  16.857  1.00  0.00           H
ATOM   2847  N   ILE   185     -21.589   5.256  14.210  1.00  0.00           N
ATOM   2848  CA  ILE   185     -22.700   6.032  13.759  1.00  0.00           C
ATOM   2849  CB  ILE   185     -22.515   7.506  13.979  1.00  0.00           C
ATOM   2850  CG1 ILE   185     -23.823   8.256  13.677  1.00  0.00           C
ATOM   2851  CG2 ILE   185     -21.309   7.979  13.152  1.00  0.00           C
ATOM   2852  CD1 ILE   185     -23.818   9.709  14.151  1.00  0.00           C
ATOM   2853  C   ILE   185     -22.919   5.807  12.297  1.00  0.00           C
ATOM   2854  O   ILE   185     -24.064   5.647  11.876  1.00  0.00           O
ATOM   2855  H   ILE   185     -20.796   5.710  14.662  1.00  0.00           H
ATOM   2856  HA  ILE   185     -23.611   5.702  14.310  1.00  0.00           H
ATOM   2857  HB  ILE   185     -22.273   7.663  15.056  1.00  0.00           H
ATOM   2858 1HG1 ILE   185     -24.698   7.707  14.097  1.00  0.00           H
ATOM   2859 2HG1 ILE   185     -23.945   8.272  12.569  1.00  0.00           H
ATOM   2860 1HG2 ILE   185     -21.172   9.073  13.315  1.00  0.00           H
ATOM   2861 2HG2 ILE   185     -21.403   7.717  12.072  1.00  0.00           H
ATOM   2862 3HG2 ILE   185     -20.404   7.462  13.548  1.00  0.00           H
ATOM   2863 1HD1 ILE   185     -24.767  10.253  13.932  1.00  0.00           H
ATOM   2864 2HD1 ILE   185     -22.943  10.258  13.731  1.00  0.00           H
ATOM   2865 3HD1 ILE   185     -23.696   9.693  15.259  1.00  0.00           H
ATOM   2866  N   ASN   186     -21.852   5.775  11.470  1.00  0.00           N
ATOM   2867  CA  ASN   186     -22.142   5.627  10.074  1.00  0.00           C
ATOM   2868  CB  ASN   186     -21.899   6.923   9.274  1.00  0.00           C
ATOM   2869  CG  ASN   186     -22.492   6.773   7.876  1.00  0.00           C
ATOM   2870  OD1 ASN   186     -23.532   7.352   7.568  1.00  0.00           O
ATOM   2871  ND2 ASN   186     -21.815   5.984   6.999  1.00  0.00           N
ATOM   2872  C   ASN   186     -21.314   4.552   9.428  1.00  0.00           C
ATOM   2873  O   ASN   186     -20.142   4.370   9.745  1.00  0.00           O
ATOM   2874  H   ASN   186     -20.896   5.852  11.818  1.00  0.00           H
ATOM   2875  HA  ASN   186     -23.217   5.349   9.969  1.00  0.00           H
ATOM   2876  HB1 ASN   186     -22.287   7.825   9.803  1.00  0.00           H
ATOM   2877  HB2 ASN   186     -20.797   7.047   9.161  1.00  0.00           H
ATOM   2878 1HD2 ASN   186     -22.211   5.884   6.065  1.00  0.00           H
ATOM   2879 2HD2 ASN   186     -20.950   5.514   7.264  1.00  0.00           H
ATOM   2880  N   GLY   187     -22.012   3.741   8.602  1.00  0.00           N
ATOM   2881  CA  GLY   187     -21.650   2.788   7.577  1.00  0.00           C
ATOM   2882  C   GLY   187     -20.198   2.722   7.162  1.00  0.00           C
ATOM   2883  O   GLY   187     -19.763   1.700   6.635  1.00  0.00           O
ATOM   2884  H   GLY   187     -23.021   3.819   8.731  1.00  0.00           H
ATOM   2885  HA1 GLY   187     -22.283   2.960   6.675  1.00  0.00           H
ATOM   2886  HA2 GLY   187     -21.917   1.779   7.969  1.00  0.00           H
ATOM   2887  N   SER   188     -19.452   3.836   7.293  1.00  0.00           N
ATOM   2888  CA  SER   188     -18.149   4.086   6.722  1.00  0.00           C
ATOM   2889  CB  SER   188     -17.741   5.569   6.843  1.00  0.00           C
ATOM   2890  OG  SER   188     -18.640   6.384   6.105  1.00  0.00           O
ATOM   2891  C   SER   188     -16.963   3.270   7.199  1.00  0.00           C
ATOM   2892  O   SER   188     -15.933   3.350   6.536  1.00  0.00           O
ATOM   2893  H   SER   188     -19.851   4.586   7.858  1.00  0.00           H
ATOM   2894  HA  SER   188     -18.246   3.881   5.630  1.00  0.00           H
ATOM   2895  HB1 SER   188     -16.681   5.736   6.540  1.00  0.00           H
ATOM   2896  HB2 SER   188     -17.832   5.856   7.917  1.00  0.00           H
ATOM   2897  HG  SER   188     -18.389   7.297   6.180  1.00  0.00           H
ATOM   2898  N   LEU   189     -17.015   2.490   8.302  1.00  0.00           N
ATOM   2899  CA  LEU   189     -15.862   1.727   8.757  1.00  0.00           C
ATOM   2900  CB  LEU   189     -15.128   0.976   7.610  1.00  0.00           C
ATOM   2901  CG  LEU   189     -13.855   1.632   6.967  1.00  0.00           C
ATOM   2902  CD1 LEU   189     -12.536   1.034   7.492  1.00  0.00           C
ATOM   2903  CD2 LEU   189     -13.924   1.746   5.434  1.00  0.00           C
ATOM   2904  C   LEU   189     -14.832   2.643   9.364  1.00  0.00           C
ATOM   2905  O   LEU   189     -13.698   2.240   9.612  1.00  0.00           O
ATOM   2906  H   LEU   189     -17.886   2.435   8.830  1.00  0.00           H
ATOM   2907  HA  LEU   189     -16.192   0.989   9.525  1.00  0.00           H
ATOM   2908  HB1 LEU   189     -15.862   0.747   6.802  1.00  0.00           H
ATOM   2909  HB2 LEU   189     -14.802  -0.004   8.030  1.00  0.00           H
ATOM   2910  HG  LEU   189     -13.859   2.685   7.334  1.00  0.00           H
ATOM   2911 1HD1 LEU   189     -12.486   0.951   8.603  1.00  0.00           H
ATOM   2912 2HD1 LEU   189     -11.663   1.609   7.103  1.00  0.00           H
ATOM   2913 3HD1 LEU   189     -12.458   0.000   7.082  1.00  0.00           H
ATOM   2914 1HD2 LEU   189     -13.020   2.212   4.977  1.00  0.00           H
ATOM   2915 2HD2 LEU   189     -14.847   2.289   5.121  1.00  0.00           H
ATOM   2916 3HD2 LEU   189     -13.999   0.710   5.030  1.00  0.00           H
ATOM   2917  N   ARG   190     -15.205   3.893   9.668  1.00  0.00           N
ATOM   2918  CA  ARG   190     -14.258   4.862  10.143  1.00  0.00           C
ATOM   2919  CB  ARG   190     -14.787   6.304  10.046  1.00  0.00           C
ATOM   2920  CG  ARG   190     -15.420   6.684   8.705  1.00  0.00           C
ATOM   2921  CD  ARG   190     -14.567   7.594   7.823  1.00  0.00           C
ATOM   2922  NE  ARG   190     -15.490   8.221   6.834  1.00  0.00           N
ATOM   2923  CZ  ARG   190     -15.805   7.579   5.671  1.00  0.00           C
ATOM   2924  NH1 ARG   190     -15.256   6.362   5.389  1.00  0.00           N
ATOM   2925  NH2 ARG   190     -16.675   8.158   4.791  1.00  0.00           N
ATOM   2926  C   ARG   190     -13.987   4.668  11.603  1.00  0.00           C
ATOM   2927  O   ARG   190     -14.762   4.042  12.327  1.00  0.00           O
ATOM   2928  H   ARG   190     -16.183   4.162   9.560  1.00  0.00           H
ATOM   2929  HA  ARG   190     -13.307   4.771   9.569  1.00  0.00           H
ATOM   2930  HB1 ARG   190     -15.503   6.505  10.877  1.00  0.00           H
ATOM   2931  HB2 ARG   190     -13.915   6.981  10.197  1.00  0.00           H
ATOM   2932  HG1 ARG   190     -15.711   5.766   8.143  1.00  0.00           H
ATOM   2933  HG2 ARG   190     -16.360   7.239   8.933  1.00  0.00           H
ATOM   2934  HD1 ARG   190     -13.707   7.067   7.349  1.00  0.00           H
ATOM   2935  HD2 ARG   190     -14.156   8.406   8.468  1.00  0.00           H
ATOM   2936  HE  ARG   190     -15.890   9.139   7.028  1.00  0.00           H
ATOM   2937 1HH1 ARG   190     -14.606   5.930   6.046  1.00  0.00           H
ATOM   2938 2HH1 ARG   190     -15.495   5.884   4.520  1.00  0.00           H
ATOM   2939 1HH2 ARG   190     -17.085   9.068   5.002  1.00  0.00           H
ATOM   2940 2HH2 ARG   190     -16.914   7.680   3.922  1.00  0.00           H
ATOM   2941  N   MET   191     -12.836   5.198  12.071  1.00  0.00           N
ATOM   2942  CA  MET   191     -12.603   5.195  13.481  1.00  0.00           C
ATOM   2943  CB  MET   191     -11.181   4.803  13.916  1.00  0.00           C
ATOM   2944  CG  MET   191     -10.854   3.369  13.486  1.00  0.00           C
ATOM   2945  SD  MET   191      -9.701   2.463  14.560  1.00  0.00           S
ATOM   2946  CE  MET   191      -8.400   3.725  14.578  1.00  0.00           C
ATOM   2947  C   MET   191     -12.948   6.587  13.932  1.00  0.00           C
ATOM   2948  O   MET   191     -12.891   7.522  13.135  1.00  0.00           O
ATOM   2949  H   MET   191     -12.147   5.592  11.431  1.00  0.00           H
ATOM   2950  HA  MET   191     -13.322   4.485  13.953  1.00  0.00           H
ATOM   2951  HB1 MET   191     -11.030   4.949  15.011  1.00  0.00           H
ATOM   2952  HB2 MET   191     -10.471   5.481  13.387  1.00  0.00           H
ATOM   2953  HG1 MET   191     -10.478   3.364  12.436  1.00  0.00           H
ATOM   2954  HG2 MET   191     -11.814   2.802  13.489  1.00  0.00           H
ATOM   2955  HE1 MET   191      -7.693   3.169  15.237  1.00  0.00           H
ATOM   2956  HE2 MET   191      -8.691   4.753  14.895  1.00  0.00           H
ATOM   2957  HE3 MET   191      -7.955   3.785  13.557  1.00  0.00           H
ATOM   2958  N   PHE   192     -13.361   6.757  15.208  1.00  0.00           N
ATOM   2959  CA  PHE   192     -13.819   8.033  15.707  1.00  0.00           C
ATOM   2960  CB  PHE   192     -14.479   7.961  17.096  1.00  0.00           C
ATOM   2961  CG  PHE   192     -14.996   9.323  17.410  1.00  0.00           C
ATOM   2962  CD1 PHE   192     -16.178   9.764  16.858  1.00  0.00           C
ATOM   2963  CD2 PHE   192     -14.309  10.160  18.258  1.00  0.00           C
ATOM   2964  CE1 PHE   192     -16.663  11.019  17.143  1.00  0.00           C
ATOM   2965  CE2 PHE   192     -14.788  11.416  18.548  1.00  0.00           C
ATOM   2966  CZ  PHE   192     -15.967  11.848  17.989  1.00  0.00           C
ATOM   2967  C   PHE   192     -12.660   8.990  15.782  1.00  0.00           C
ATOM   2968  O   PHE   192     -11.520   8.557  15.931  1.00  0.00           O
ATOM   2969  H   PHE   192     -13.349   5.957  15.840  1.00  0.00           H
ATOM   2970  HA  PHE   192     -14.565   8.443  14.987  1.00  0.00           H
ATOM   2971  HB1 PHE   192     -13.798   7.561  17.883  1.00  0.00           H
ATOM   2972  HB2 PHE   192     -15.354   7.274  17.022  1.00  0.00           H
ATOM   2973  HD1 PHE   192     -16.742   9.103  16.179  1.00  0.00           H
ATOM   2974  HD2 PHE   192     -13.363   9.820  18.711  1.00  0.00           H
ATOM   2975  HE1 PHE   192     -17.611  11.360  16.692  1.00  0.00           H
ATOM   2976  HE2 PHE   192     -14.226  12.077  19.229  1.00  0.00           H
ATOM   2977  HZ  PHE   192     -16.353  12.856  18.219  1.00  0.00           H
ATOM   2978  N   VAL   193     -12.921  10.323  15.675  1.00  0.00           N
ATOM   2979  CA  VAL   193     -11.829  11.263  15.581  1.00  0.00           C
ATOM   2980  CB  VAL   193     -11.387  11.264  14.151  1.00  0.00           C
ATOM   2981  CG1 VAL   193     -12.636  11.452  13.274  1.00  0.00           C
ATOM   2982  CG2 VAL   193     -10.354  12.357  13.933  1.00  0.00           C
ATOM   2983  C   VAL   193     -12.227  12.693  15.987  1.00  0.00           C
ATOM   2984  O   VAL   193     -13.419  12.973  16.114  1.00  0.00           O
ATOM   2985  H   VAL   193     -13.885  10.656  15.661  1.00  0.00           H
ATOM   2986  HA  VAL   193     -10.988  10.917  16.226  1.00  0.00           H
ATOM   2987  HB  VAL   193     -10.925  10.277  13.915  1.00  0.00           H
ATOM   2988 1HG1 VAL   193     -12.307  11.453  12.209  1.00  0.00           H
ATOM   2989 2HG1 VAL   193     -13.223  12.360  13.546  1.00  0.00           H
ATOM   2990 3HG1 VAL   193     -13.294  10.564  13.425  1.00  0.00           H
ATOM   2991 1HG2 VAL   193      -9.448  12.221  14.569  1.00  0.00           H
ATOM   2992 2HG2 VAL   193     -10.801  13.367  14.082  1.00  0.00           H
ATOM   2993 3HG2 VAL   193     -10.025  12.294  12.870  1.00  0.00           H
ATOM   2994  N   THR   194     -11.298  13.714  16.122  1.00  0.00           N
ATOM   2995  CA  THR   194     -11.615  15.141  16.007  1.00  0.00           C
ATOM   2996  CB  THR   194     -12.372  15.691  17.200  1.00  0.00           C
ATOM   2997  OG1 THR   194     -12.642  17.072  17.016  1.00  0.00           O
ATOM   2998  CG2 THR   194     -11.636  15.418  18.525  1.00  0.00           C
ATOM   2999  C   THR   194     -10.346  15.978  15.806  1.00  0.00           C
ATOM   3000  O   THR   194      -9.406  15.641  16.488  1.00  0.00           O
ATOM   3001  H   THR   194     -10.330  13.455  16.314  1.00  0.00           H
ATOM   3002  HA  THR   194     -12.257  15.275  15.105  1.00  0.00           H
ATOM   3003  HB  THR   194     -13.353  15.162  17.247  1.00  0.00           H
ATOM   3004  HG1 THR   194     -13.116  17.417  17.764  1.00  0.00           H
ATOM   3005 1HG2 THR   194     -12.193  15.823  19.402  1.00  0.00           H
ATOM   3006 2HG2 THR   194     -10.591  15.806  18.495  1.00  0.00           H
ATOM   3007 3HG2 THR   194     -11.577  14.311  18.650  1.00  0.00           H
ATOM   3008  N   ASP   195     -10.205  16.985  14.862  1.00  0.00           N
ATOM   3009  CA  ASP   195      -9.192  18.075  14.949  1.00  0.00           C
ATOM   3010  CB  ASP   195      -7.623  18.011  15.205  1.00  0.00           C
ATOM   3011  CG  ASP   195      -6.333  17.663  14.381  1.00  0.00           C
ATOM   3012  OD1 ASP   195      -6.036  16.486  14.097  1.00  0.00           O
ATOM   3013  OD2 ASP   195      -5.568  18.618  14.088  1.00  0.00           O
ATOM   3014  C   ASP   195      -9.365  19.157  13.945  1.00  0.00           C
ATOM   3015  O   ASP   195     -10.438  19.756  13.840  1.00  0.00           O
ATOM   3016  H   ASP   195     -10.834  16.979  14.059  1.00  0.00           H
ATOM   3017  HA  ASP   195      -9.530  18.597  15.874  1.00  0.00           H
ATOM   3018  HB1 ASP   195      -7.397  19.030  15.597  1.00  0.00           H
ATOM   3019  HB2 ASP   195      -7.535  17.362  16.107  1.00  0.00           H
ATOM   3020  N   ASP   196      -8.240  19.498  13.268  1.00  0.00           N
ATOM   3021  CA  ASP   196      -8.135  20.420  12.141  1.00  0.00           C
ATOM   3022  CB  ASP   196      -6.644  20.628  11.784  1.00  0.00           C
ATOM   3023  CG  ASP   196      -6.410  21.890  10.963  1.00  0.00           C
ATOM   3024  OD1 ASP   196      -7.390  22.638  10.705  1.00  0.00           O
ATOM   3025  OD2 ASP   196      -5.232  22.110  10.575  1.00  0.00           O
ATOM   3026  C   ASP   196      -8.868  19.955  10.907  1.00  0.00           C
ATOM   3027  O   ASP   196     -10.016  19.523  10.957  1.00  0.00           O
ATOM   3028  H   ASP   196      -7.372  19.063  13.581  1.00  0.00           H
ATOM   3029  HA  ASP   196      -8.561  21.403  12.452  1.00  0.00           H
ATOM   3030  HB1 ASP   196      -6.226  19.732  11.269  1.00  0.00           H
ATOM   3031  HB2 ASP   196      -6.088  20.749  12.743  1.00  0.00           H
ATOM   3032  N   GLY   197      -8.274  20.192   9.721  1.00  0.00           N
ATOM   3033  CA  GLY   197      -8.839  19.669   8.516  1.00  0.00           C
ATOM   3034  C   GLY   197      -8.640  18.198   8.615  1.00  0.00           C
ATOM   3035  O   GLY   197      -9.491  17.398   8.230  1.00  0.00           O
ATOM   3036  H   GLY   197      -7.419  20.746   9.683  1.00  0.00           H
ATOM   3037  HA1 GLY   197      -8.423  20.122   7.586  1.00  0.00           H
ATOM   3038  HA2 GLY   197      -9.936  19.870   8.536  1.00  0.00           H
ATOM   3039  N   ARG   198      -7.456  17.827   9.136  1.00  0.00           N
ATOM   3040  CA  ARG   198      -7.080  16.462   9.316  1.00  0.00           C
ATOM   3041  CB  ARG   198      -5.646  16.149   8.857  1.00  0.00           C
ATOM   3042  CG  ARG   198      -4.574  17.093   9.397  1.00  0.00           C
ATOM   3043  CD  ARG   198      -4.390  18.320   8.504  1.00  0.00           C
ATOM   3044  NE  ARG   198      -4.339  17.810   7.105  1.00  0.00           N
ATOM   3045  CZ  ARG   198      -3.231  17.155   6.653  1.00  0.00           C
ATOM   3046  NH1 ARG   198      -2.157  16.986   7.477  1.00  0.00           N
ATOM   3047  NH2 ARG   198      -3.209  16.650   5.384  1.00  0.00           N
ATOM   3048  C   ARG   198      -7.301  16.082  10.744  1.00  0.00           C
ATOM   3049  O   ARG   198      -7.209  16.890  11.665  1.00  0.00           O
ATOM   3050  H   ARG   198      -6.797  18.555   9.415  1.00  0.00           H
ATOM   3051  HA  ARG   198      -7.770  15.843   8.696  1.00  0.00           H
ATOM   3052  HB1 ARG   198      -5.599  16.110   7.744  1.00  0.00           H
ATOM   3053  HB2 ARG   198      -5.400  15.128   9.230  1.00  0.00           H
ATOM   3054  HG1 ARG   198      -3.608  16.560   9.556  1.00  0.00           H
ATOM   3055  HG2 ARG   198      -4.921  17.456  10.393  1.00  0.00           H
ATOM   3056  HD1 ARG   198      -3.508  18.943   8.782  1.00  0.00           H
ATOM   3057  HD2 ARG   198      -5.301  18.955   8.603  1.00  0.00           H
ATOM   3058  HE  ARG   198      -5.135  17.951   6.483  1.00  0.00           H
ATOM   3059 1HH1 ARG   198      -2.173  17.363   8.425  1.00  0.00           H
ATOM   3060 2HH1 ARG   198      -1.335  16.481   7.145  1.00  0.00           H
ATOM   3061 1HH2 ARG   198      -2.381  16.160   5.046  1.00  0.00           H
ATOM   3062 2HH2 ARG   198      -4.020  16.762   4.775  1.00  0.00           H
ATOM   3063  N   GLN   199      -7.612  14.791  10.914  1.00  0.00           N
ATOM   3064  CA  GLN   199      -8.109  14.117  12.075  1.00  0.00           C
ATOM   3065  CB  GLN   199      -8.679  12.766  11.598  1.00  0.00           C
ATOM   3066  CG  GLN   199      -7.656  11.767  11.033  1.00  0.00           C
ATOM   3067  CD  GLN   199      -7.444  10.671  12.075  1.00  0.00           C
ATOM   3068  OE1 GLN   199      -6.393  10.034  12.137  1.00  0.00           O
ATOM   3069  NE2 GLN   199      -8.484  10.434  12.918  1.00  0.00           N
ATOM   3070  C   GLN   199      -7.075  13.835  13.138  1.00  0.00           C
ATOM   3071  O   GLN   199      -5.908  13.596  12.849  1.00  0.00           O
ATOM   3072  H   GLN   199      -7.474  14.199  10.094  1.00  0.00           H
ATOM   3073  HA  GLN   199      -8.933  14.722  12.521  1.00  0.00           H
ATOM   3074  HB1 GLN   199      -9.261  12.288  12.421  1.00  0.00           H
ATOM   3075  HB2 GLN   199      -9.401  12.990  10.778  1.00  0.00           H
ATOM   3076  HG1 GLN   199      -6.704  12.255  10.720  1.00  0.00           H
ATOM   3077  HG2 GLN   199      -8.107  11.293  10.130  1.00  0.00           H
ATOM   3078 1HE2 GLN   199      -9.355  10.962  12.867  1.00  0.00           H
ATOM   3079 2HE2 GLN   199      -8.390   9.705  13.625  1.00  0.00           H
ATOM   3080  N   LEU   200      -7.489  13.886  14.429  1.00  0.00           N
ATOM   3081  CA  LEU   200      -6.650  13.399  15.492  1.00  0.00           C
ATOM   3082  CB  LEU   200      -5.767  14.364  16.351  1.00  0.00           C
ATOM   3083  CG  LEU   200      -6.201  15.075  17.656  1.00  0.00           C
ATOM   3084  CD1 LEU   200      -4.920  15.450  18.410  1.00  0.00           C
ATOM   3085  CD2 LEU   200      -6.965  16.391  17.465  1.00  0.00           C
ATOM   3086  C   LEU   200      -7.462  12.430  16.281  1.00  0.00           C
ATOM   3087  O   LEU   200      -8.670  12.333  16.087  1.00  0.00           O
ATOM   3088  H   LEU   200      -8.406  14.274  14.649  1.00  0.00           H
ATOM   3089  HA  LEU   200      -5.906  12.755  14.968  1.00  0.00           H
ATOM   3090  HB1 LEU   200      -5.411  15.164  15.660  1.00  0.00           H
ATOM   3091  HB2 LEU   200      -4.858  13.776  16.620  1.00  0.00           H
ATOM   3092  HG  LEU   200      -6.809  14.377  18.277  1.00  0.00           H
ATOM   3093 1HD1 LEU   200      -5.233  15.962  19.350  1.00  0.00           H
ATOM   3094 2HD1 LEU   200      -4.212  16.054  17.797  1.00  0.00           H
ATOM   3095 3HD1 LEU   200      -4.403  14.504  18.694  1.00  0.00           H
ATOM   3096 1HD2 LEU   200      -7.278  16.903  18.405  1.00  0.00           H
ATOM   3097 2HD2 LEU   200      -7.850  16.227  16.806  1.00  0.00           H
ATOM   3098 3HD2 LEU   200      -6.282  17.089  16.926  1.00  0.00           H
ATOM   3099  N   LEU   201      -6.846  11.613  17.151  1.00  0.00           N
ATOM   3100  CA  LEU   201      -7.727  10.651  17.727  1.00  0.00           C
ATOM   3101  CB  LEU   201      -7.063   9.297  18.040  1.00  0.00           C
ATOM   3102  CG  LEU   201      -5.999   9.355  19.116  1.00  0.00           C
ATOM   3103  CD1 LEU   201      -4.866  10.337  18.784  1.00  0.00           C
ATOM   3104  CD2 LEU   201      -6.705   9.628  20.426  1.00  0.00           C
ATOM   3105  C   LEU   201      -8.512  11.283  18.832  1.00  0.00           C
ATOM   3106  O   LEU   201      -8.248  12.411  19.245  1.00  0.00           O
ATOM   3107  H   LEU   201      -5.853  11.674  17.376  1.00  0.00           H
ATOM   3108  HA  LEU   201      -8.475  10.430  16.930  1.00  0.00           H
ATOM   3109  HB1 LEU   201      -6.650   8.842  17.109  1.00  0.00           H
ATOM   3110  HB2 LEU   201      -7.865   8.616  18.409  1.00  0.00           H
ATOM   3111  HG  LEU   201      -5.546   8.339  19.189  1.00  0.00           H
ATOM   3112 1HD1 LEU   201      -4.083  10.380  19.576  1.00  0.00           H
ATOM   3113 2HD1 LEU   201      -5.270  11.353  18.568  1.00  0.00           H
ATOM   3114 3HD1 LEU   201      -4.374   9.972  17.852  1.00  0.00           H
ATOM   3115 1HD2 LEU   201      -5.922   9.671  21.218  1.00  0.00           H
ATOM   3116 2HD2 LEU   201      -7.513   8.893  20.649  1.00  0.00           H
ATOM   3117 3HD2 LEU   201      -7.174  10.637  20.356  1.00  0.00           H
ATOM   3118  N   PRO   202      -9.498  10.566  19.297  1.00  0.00           N
ATOM   3119  CA  PRO   202     -10.414  11.078  20.276  1.00  0.00           C
ATOM   3120  CD  PRO   202     -10.076   9.485  18.518  1.00  0.00           C
ATOM   3121  CB  PRO   202     -11.497  10.013  20.426  1.00  0.00           C
ATOM   3122  CG  PRO   202     -11.509   9.318  19.052  1.00  0.00           C
ATOM   3123  C   PRO   202      -9.746  11.419  21.552  1.00  0.00           C
ATOM   3124  O   PRO   202      -8.678  10.890  21.852  1.00  0.00           O
ATOM   3125  HA  PRO   202     -10.885  12.003  19.867  1.00  0.00           H
ATOM   3126  HD1 PRO   202     -10.023   9.648  17.416  1.00  0.00           H
ATOM   3127  HD2 PRO   202      -9.512   8.553  18.754  1.00  0.00           H
ATOM   3128  HB1 PRO   202     -11.351   9.325  21.291  1.00  0.00           H
ATOM   3129  HB2 PRO   202     -12.475  10.532  20.559  1.00  0.00           H
ATOM   3130  HG1 PRO   202     -11.862   8.261  19.081  1.00  0.00           H
ATOM   3131  HG2 PRO   202     -12.194   9.890  18.383  1.00  0.00           H
ATOM   3132  N   ILE   203     -10.352  12.348  22.303  1.00  0.00           N
ATOM   3133  CA  ILE   203      -9.795  12.711  23.556  1.00  0.00           C
ATOM   3134  CB  ILE   203     -10.168  14.103  23.979  1.00  0.00           C
ATOM   3135  CG1 ILE   203      -9.237  14.608  25.091  1.00  0.00           C
ATOM   3136  CG2 ILE   203     -11.659  14.111  24.354  1.00  0.00           C
ATOM   3137  CD1 ILE   203      -9.300  16.124  25.274  1.00  0.00           C
ATOM   3138  C   ILE   203     -10.360  11.733  24.522  1.00  0.00           C
ATOM   3139  O   ILE   203     -11.530  11.369  24.429  1.00  0.00           O
ATOM   3140  H   ILE   203     -11.210  12.792  21.976  1.00  0.00           H
ATOM   3141  HA  ILE   203      -8.685  12.610  23.521  1.00  0.00           H
ATOM   3142  HB  ILE   203     -10.037  14.772  23.097  1.00  0.00           H
ATOM   3143 1HG1 ILE   203      -8.188  14.270  24.918  1.00  0.00           H
ATOM   3144 2HG1 ILE   203      -9.580  14.145  26.046  1.00  0.00           H
ATOM   3145 1HG2 ILE   203     -11.936  15.145  24.668  1.00  0.00           H
ATOM   3146 2HG2 ILE   203     -11.912  13.346  25.125  1.00  0.00           H
ATOM   3147 3HG2 ILE   203     -12.241  13.869  23.434  1.00  0.00           H
ATOM   3148 1HD1 ILE   203      -8.624  16.491  26.081  1.00  0.00           H
ATOM   3149 2HD1 ILE   203     -10.348  16.462  25.447  1.00  0.00           H
ATOM   3150 3HD1 ILE   203      -8.957  16.587  24.320  1.00  0.00           H
ATOM   3151  N   SER   204      -9.516  11.216  25.430  1.00  0.00           N
ATOM   3152  CA  SER   204     -10.012  10.305  26.408  1.00  0.00           C
ATOM   3153  CB  SER   204      -8.933   9.383  26.999  1.00  0.00           C
ATOM   3154  OG  SER   204      -8.405   8.538  25.988  1.00  0.00           O
ATOM   3155  C   SER   204     -10.516  11.178  27.499  1.00  0.00           C
ATOM   3156  O   SER   204      -9.738  11.788  28.233  1.00  0.00           O
ATOM   3157  H   SER   204      -8.529  11.473  25.420  1.00  0.00           H
ATOM   3158  HA  SER   204     -10.846   9.699  25.983  1.00  0.00           H
ATOM   3159  HB1 SER   204      -8.133   9.958  27.521  1.00  0.00           H
ATOM   3160  HB2 SER   204      -9.427   8.731  27.757  1.00  0.00           H
ATOM   3161  HG  SER   204      -7.738   7.968  26.353  1.00  0.00           H
ATOM   3162  N   SER   205     -11.853  11.255  27.632  1.00  0.00           N
ATOM   3163  CA  SER   205     -12.365  12.159  28.611  1.00  0.00           C
ATOM   3164  CB  SER   205     -13.677  12.837  28.179  1.00  0.00           C
ATOM   3165  OG  SER   205     -14.130  13.716  29.197  1.00  0.00           O
ATOM   3166  C   SER   205     -12.646  11.386  29.851  1.00  0.00           C
ATOM   3167  O   SER   205     -13.790  11.074  30.170  1.00  0.00           O
ATOM   3168  H   SER   205     -12.476  10.690  27.056  1.00  0.00           H
ATOM   3169  HA  SER   205     -11.600  12.940  28.828  1.00  0.00           H
ATOM   3170  HB1 SER   205     -13.576  13.354  27.196  1.00  0.00           H
ATOM   3171  HB2 SER   205     -14.445  12.037  28.060  1.00  0.00           H
ATOM   3172  HG  SER   205     -14.940  14.135  28.930  1.00  0.00           H
ATOM   3173  N   ASN   206     -11.582  11.075  30.604  1.00  0.00           N
ATOM   3174  CA  ASN   206     -11.741  10.411  31.857  1.00  0.00           C
ATOM   3175  CB  ASN   206     -10.980   9.075  31.941  1.00  0.00           C
ATOM   3176  CG  ASN   206     -11.437   8.322  33.184  1.00  0.00           C
ATOM   3177  OD1 ASN   206     -11.043   7.179  33.409  1.00  0.00           O
ATOM   3178  ND2 ASN   206     -12.298   8.968  34.013  1.00  0.00           N
ATOM   3179  C   ASN   206     -11.119  11.351  32.829  1.00  0.00           C
ATOM   3180  O   ASN   206     -10.019  11.852  32.597  1.00  0.00           O
ATOM   3181  H   ASN   206     -10.646  11.316  30.277  1.00  0.00           H
ATOM   3182  HA  ASN   206     -12.822  10.263  32.089  1.00  0.00           H
ATOM   3183  HB1 ASN   206     -11.086   8.466  31.013  1.00  0.00           H
ATOM   3184  HB2 ASN   206      -9.898   9.311  32.068  1.00  0.00           H
ATOM   3185 1HD2 ASN   206     -12.604   8.464  34.845  1.00  0.00           H
ATOM   3186 2HD2 ASN   206     -12.623   9.913  33.812  1.00  0.00           H
ATOM   3187  N   PRO   207     -11.809  11.625  33.895  1.00  0.00           N
ATOM   3188  CA  PRO   207     -11.260  12.534  34.855  1.00  0.00           C
ATOM   3189  CD  PRO   207     -13.258  11.747  33.815  1.00  0.00           C
ATOM   3190  CB  PRO   207     -12.418  12.954  35.752  1.00  0.00           C
ATOM   3191  CG  PRO   207     -13.637  12.851  34.818  1.00  0.00           C
ATOM   3192  C   PRO   207     -10.108  11.929  35.560  1.00  0.00           C
ATOM   3193  O   PRO   207     -10.077  10.709  35.739  1.00  0.00           O
ATOM   3194  HA  PRO   207     -10.898  13.437  34.310  1.00  0.00           H
ATOM   3195  HD1 PRO   207     -13.635  11.932  32.782  1.00  0.00           H
ATOM   3196  HD2 PRO   207     -13.703  10.790  34.175  1.00  0.00           H
ATOM   3197  HB1 PRO   207     -12.507  12.372  36.699  1.00  0.00           H
ATOM   3198  HB2 PRO   207     -12.277  14.027  36.018  1.00  0.00           H
ATOM   3199  HG1 PRO   207     -14.603  12.675  35.347  1.00  0.00           H
ATOM   3200  HG2 PRO   207     -13.722  13.811  34.257  1.00  0.00           H
ATOM   3201  N   ALA   208      -9.204  12.812  36.018  1.00  0.00           N
ATOM   3202  CA  ALA   208      -7.906  12.486  36.501  1.00  0.00           C
ATOM   3203  CB  ALA   208      -7.869  11.260  37.427  1.00  0.00           C
ATOM   3204  C   ALA   208      -7.189  12.156  35.242  1.00  0.00           C
ATOM   3205  O   ALA   208      -7.165  11.013  34.791  1.00  0.00           O
ATOM   3206  H   ALA   208      -9.471  13.796  36.019  1.00  0.00           H
ATOM   3207  HA  ALA   208      -7.440  13.368  36.999  1.00  0.00           H
ATOM   3208  HB1 ALA   208      -6.852  11.005  37.806  1.00  0.00           H
ATOM   3209  HB2 ALA   208      -8.332  10.378  36.926  1.00  0.00           H
ATOM   3210  HB3 ALA   208      -8.499  11.501  38.315  1.00  0.00           H
ATOM   3211  N   ASP   209      -6.553  13.183  34.660  1.00  0.00           N
ATOM   3212  CA  ASP   209      -5.950  13.056  33.379  1.00  0.00           C
ATOM   3213  CB  ASP   209      -6.753  13.890  32.373  1.00  0.00           C
ATOM   3214  CG  ASP   209      -6.225  13.608  30.997  1.00  0.00           C
ATOM   3215  OD1 ASP   209      -5.020  13.900  30.821  1.00  0.00           O
ATOM   3216  OD2 ASP   209      -6.987  13.130  30.113  1.00  0.00           O
ATOM   3217  C   ASP   209      -4.546  13.568  33.517  1.00  0.00           C
ATOM   3218  O   ASP   209      -4.338  14.719  33.898  1.00  0.00           O
ATOM   3219  H   ASP   209      -6.501  14.077  35.148  1.00  0.00           H
ATOM   3220  HA  ASP   209      -5.938  11.986  33.066  1.00  0.00           H
ATOM   3221  HB1 ASP   209      -6.750  14.978  32.619  1.00  0.00           H
ATOM   3222  HB2 ASP   209      -7.810  13.537  32.409  1.00  0.00           H
ATOM   3223  N   GLY   210      -3.542  12.709  33.228  1.00  0.00           N
ATOM   3224  CA  GLY   210      -2.156  13.077  33.371  1.00  0.00           C
ATOM   3225  C   GLY   210      -1.838  14.183  32.421  1.00  0.00           C
ATOM   3226  O   GLY   210      -1.055  15.089  32.702  1.00  0.00           O
ATOM   3227  H   GLY   210      -3.773  11.772  32.899  1.00  0.00           H
ATOM   3228  HA1 GLY   210      -1.473  12.205  33.248  1.00  0.00           H
ATOM   3229  HA2 GLY   210      -2.017  13.470  34.405  1.00  0.00           H
ATOM   3230  N   CYS   211      -2.439  14.095  31.234  1.00  0.00           N
ATOM   3231  CA  CYS   211      -2.257  15.004  30.151  1.00  0.00           C
ATOM   3232  CB  CYS   211      -3.071  14.438  29.001  1.00  0.00           C
ATOM   3233  SG  CYS   211      -2.670  12.676  28.705  1.00  0.00           S
ATOM   3234  C   CYS   211      -2.751  16.368  30.554  1.00  0.00           C
ATOM   3235  O   CYS   211      -2.210  17.397  30.144  1.00  0.00           O
ATOM   3236  H   CYS   211      -3.080  13.315  31.089  1.00  0.00           H
ATOM   3237  HA  CYS   211      -1.179  15.054  29.870  1.00  0.00           H
ATOM   3238  HB1 CYS   211      -4.164  14.587  29.161  1.00  0.00           H
ATOM   3239  HB2 CYS   211      -2.788  15.003  28.082  1.00  0.00           H
ATOM   3240  N   ASN   212      -3.844  16.414  31.333  1.00  0.00           N
ATOM   3241  CA  ASN   212      -4.378  17.667  31.803  1.00  0.00           C
ATOM   3242  CB  ASN   212      -5.777  17.519  32.427  1.00  0.00           C
ATOM   3243  CG  ASN   212      -6.750  17.186  31.306  1.00  0.00           C
ATOM   3244  OD1 ASN   212      -6.505  16.289  30.504  1.00  0.00           O
ATOM   3245  ND2 ASN   212      -7.884  17.932  31.239  1.00  0.00           N
ATOM   3246  C   ASN   212      -3.483  18.263  32.852  1.00  0.00           C
ATOM   3247  O   ASN   212      -3.287  19.479  32.894  1.00  0.00           O
ATOM   3248  H   ASN   212      -4.306  15.544  31.597  1.00  0.00           H
ATOM   3249  HA  ASN   212      -4.442  18.374  30.943  1.00  0.00           H
ATOM   3250  HB1 ASN   212      -5.804  16.777  33.259  1.00  0.00           H
ATOM   3251  HB2 ASN   212      -6.068  18.510  32.846  1.00  0.00           H
ATOM   3252 1HD2 ASN   212      -8.537  17.709  30.487  1.00  0.00           H
ATOM   3253 2HD2 ASN   212      -8.073  18.679  31.908  1.00  0.00           H
ATOM   3254  N   ARG   213      -2.904  17.403  33.718  1.00  0.00           N
ATOM   3255  CA  ARG   213      -2.140  17.828  34.856  1.00  0.00           C
ATOM   3256  CB  ARG   213      -1.629  16.658  35.710  1.00  0.00           C
ATOM   3257  CG  ARG   213      -0.711  17.142  36.831  1.00  0.00           C
ATOM   3258  CD  ARG   213       0.757  17.226  36.405  1.00  0.00           C
ATOM   3259  NE  ARG   213       1.463  18.090  37.390  1.00  0.00           N
ATOM   3260  CZ  ARG   213       2.714  18.557  37.107  1.00  0.00           C
ATOM   3261  NH1 ARG   213       3.362  18.144  35.979  1.00  0.00           N
ATOM   3262  NH2 ARG   213       3.304  19.455  37.949  1.00  0.00           N
ATOM   3263  C   ARG   213      -0.943  18.627  34.448  1.00  0.00           C
ATOM   3264  O   ARG   213      -0.596  19.604  35.110  1.00  0.00           O
ATOM   3265  H   ARG   213      -3.015  16.402  33.555  1.00  0.00           H
ATOM   3266  HA  ARG   213      -2.790  18.471  35.494  1.00  0.00           H
ATOM   3267  HB1 ARG   213      -1.132  15.881  35.083  1.00  0.00           H
ATOM   3268  HB2 ARG   213      -2.517  16.182  36.188  1.00  0.00           H
ATOM   3269  HG1 ARG   213      -0.826  16.509  37.742  1.00  0.00           H
ATOM   3270  HG2 ARG   213      -1.036  18.173  37.102  1.00  0.00           H
ATOM   3271  HD1 ARG   213       0.885  17.574  35.353  1.00  0.00           H
ATOM   3272  HD2 ARG   213       1.191  16.202  36.479  1.00  0.00           H
ATOM   3273  HE  ARG   213       1.013  18.332  38.273  1.00  0.00           H
ATOM   3274 1HH1 ARG   213       4.297  18.493  35.768  1.00  0.00           H
ATOM   3275 2HH1 ARG   213       2.910  17.484  35.346  1.00  0.00           H
ATOM   3276 1HH2 ARG   213       4.239  19.804  37.738  1.00  0.00           H
ATOM   3277 2HH2 ARG   213       2.813  19.775  38.784  1.00  0.00           H
ATOM   3278  N   VAL   214      -0.284  18.245  33.343  1.00  0.00           N
ATOM   3279  CA  VAL   214       0.925  18.903  32.939  1.00  0.00           C
ATOM   3280  CB  VAL   214       1.468  18.379  31.640  1.00  0.00           C
ATOM   3281  CG1 VAL   214       0.437  18.643  30.529  1.00  0.00           C
ATOM   3282  CG2 VAL   214       2.835  19.035  31.382  1.00  0.00           C
ATOM   3283  C   VAL   214       0.658  20.364  32.765  1.00  0.00           C
ATOM   3284  O   VAL   214       1.494  21.188  33.120  1.00  0.00           O
ATOM   3285  H   VAL   214      -0.648  17.475  32.782  1.00  0.00           H
ATOM   3286  HA  VAL   214       1.695  18.767  33.735  1.00  0.00           H
ATOM   3287  HB  VAL   214       1.614  17.278  31.734  1.00  0.00           H
ATOM   3288 1HG1 VAL   214       0.840  18.254  29.565  1.00  0.00           H
ATOM   3289 2HG1 VAL   214       0.144  19.717  30.466  1.00  0.00           H
ATOM   3290 3HG1 VAL   214      -0.480  18.057  30.773  1.00  0.00           H
ATOM   3291 1HG2 VAL   214       3.238  18.646  30.418  1.00  0.00           H
ATOM   3292 2HG2 VAL   214       3.544  18.894  32.230  1.00  0.00           H
ATOM   3293 3HG2 VAL   214       2.667  20.131  31.261  1.00  0.00           H
ATOM   3294  N   GLN   215      -0.477  20.758  32.167  1.00  0.00           N
ATOM   3295  CA  GLN   215      -0.715  22.171  32.151  1.00  0.00           C
ATOM   3296  CB  GLN   215      -0.325  22.863  30.834  1.00  0.00           C
ATOM   3297  CG  GLN   215      -0.316  24.390  30.883  1.00  0.00           C
ATOM   3298  CD  GLN   215       0.387  24.872  29.620  1.00  0.00           C
ATOM   3299  OE1 GLN   215       0.321  26.047  29.261  1.00  0.00           O
ATOM   3300  NE2 GLN   215       1.087  23.936  28.925  1.00  0.00           N
ATOM   3301  C   GLN   215      -2.161  22.375  32.466  1.00  0.00           C
ATOM   3302  O   GLN   215      -3.052  22.116  31.661  1.00  0.00           O
ATOM   3303  H   GLN   215      -1.129  20.094  31.750  1.00  0.00           H
ATOM   3304  HA  GLN   215      -0.116  22.630  32.972  1.00  0.00           H
ATOM   3305  HB1 GLN   215      -0.981  22.509  30.005  1.00  0.00           H
ATOM   3306  HB2 GLN   215       0.714  22.538  30.590  1.00  0.00           H
ATOM   3307  HG1 GLN   215      -1.332  24.830  31.014  1.00  0.00           H
ATOM   3308  HG2 GLN   215       0.304  24.699  31.757  1.00  0.00           H
ATOM   3309 1HE2 GLN   215       1.142  22.962  29.223  1.00  0.00           H
ATOM   3310 2HE2 GLN   215       1.575  24.218  28.075  1.00  0.00           H
ATOM   3311  N   MET   216      -2.425  22.886  33.675  1.00  0.00           N
ATOM   3312  CA  MET   216      -3.764  23.049  34.148  1.00  0.00           C
ATOM   3313  CB  MET   216      -3.812  23.599  35.582  1.00  0.00           C
ATOM   3314  CG  MET   216      -3.218  22.638  36.613  1.00  0.00           C
ATOM   3315  SD  MET   216      -3.175  23.282  38.312  1.00  0.00           S
ATOM   3316  CE  MET   216      -1.782  24.404  38.001  1.00  0.00           C
ATOM   3317  C   MET   216      -4.464  24.029  33.269  1.00  0.00           C
ATOM   3318  O   MET   216      -5.666  23.916  33.033  1.00  0.00           O
ATOM   3319  H   MET   216      -1.649  23.167  34.275  1.00  0.00           H
ATOM   3320  HA  MET   216      -4.294  22.069  34.108  1.00  0.00           H
ATOM   3321  HB1 MET   216      -4.852  23.889  35.862  1.00  0.00           H
ATOM   3322  HB2 MET   216      -3.194  24.527  35.601  1.00  0.00           H
ATOM   3323  HG1 MET   216      -2.200  22.311  36.297  1.00  0.00           H
ATOM   3324  HG2 MET   216      -3.864  21.730  36.624  1.00  0.00           H
ATOM   3325  HE1 MET   216      -1.756  24.799  39.043  1.00  0.00           H
ATOM   3326  HE2 MET   216      -1.873  25.135  37.164  1.00  0.00           H
ATOM   3327  HE3 MET   216      -0.866  23.790  37.834  1.00  0.00           H
ATOM   3328  N   THR   217      -3.718  25.022  32.760  1.00  0.00           N
ATOM   3329  CA  THR   217      -4.318  26.101  32.034  1.00  0.00           C
ATOM   3330  CB  THR   217      -3.304  27.086  31.530  1.00  0.00           C
ATOM   3331  OG1 THR   217      -2.565  27.630  32.613  1.00  0.00           O
ATOM   3332  CG2 THR   217      -4.040  28.206  30.776  1.00  0.00           C
ATOM   3333  C   THR   217      -5.086  25.638  30.834  1.00  0.00           C
ATOM   3334  O   THR   217      -6.267  25.955  30.704  1.00  0.00           O
ATOM   3335  H   THR   217      -2.707  25.008  32.892  1.00  0.00           H
ATOM   3336  HA  THR   217      -5.020  26.636  32.715  1.00  0.00           H
ATOM   3337  HB  THR   217      -2.605  26.569  30.831  1.00  0.00           H
ATOM   3338  HG1 THR   217      -1.923  28.253  32.294  1.00  0.00           H
ATOM   3339 1HG2 THR   217      -3.287  28.938  30.402  1.00  0.00           H
ATOM   3340 2HG2 THR   217      -4.833  28.688  31.394  1.00  0.00           H
ATOM   3341 3HG2 THR   217      -4.535  27.747  29.889  1.00  0.00           H
ATOM   3342  N   ARG   218      -4.468  24.860  29.926  1.00  0.00           N
ATOM   3343  CA  ARG   218      -5.217  24.560  28.743  1.00  0.00           C
ATOM   3344  CB  ARG   218      -4.404  24.875  27.470  1.00  0.00           C
ATOM   3345  CG  ARG   218      -3.070  24.133  27.289  1.00  0.00           C
ATOM   3346  CD  ARG   218      -2.194  23.931  28.528  1.00  0.00           C
ATOM   3347  NE  ARG   218      -2.597  22.620  29.109  1.00  0.00           N
ATOM   3348  CZ  ARG   218      -1.945  21.448  28.855  1.00  0.00           C
ATOM   3349  NH1 ARG   218      -0.692  21.479  28.324  1.00  0.00           N
ATOM   3350  NH2 ARG   218      -2.498  20.258  29.230  1.00  0.00           N
ATOM   3351  C   ARG   218      -5.583  23.132  28.809  1.00  0.00           C
ATOM   3352  O   ARG   218      -4.989  22.362  28.075  1.00  0.00           O
ATOM   3353  H   ARG   218      -3.523  24.505  30.072  1.00  0.00           H
ATOM   3354  HA  ARG   218      -6.148  25.173  28.739  1.00  0.00           H
ATOM   3355  HB1 ARG   218      -4.229  25.974  27.404  1.00  0.00           H
ATOM   3356  HB2 ARG   218      -5.046  24.599  26.602  1.00  0.00           H
ATOM   3357  HG1 ARG   218      -2.473  24.640  26.496  1.00  0.00           H
ATOM   3358  HG2 ARG   218      -3.318  23.117  26.903  1.00  0.00           H
ATOM   3359  HD1 ARG   218      -2.251  24.775  29.254  1.00  0.00           H
ATOM   3360  HD2 ARG   218      -1.136  23.843  28.188  1.00  0.00           H
ATOM   3361  HE  ARG   218      -3.405  22.597  29.731  1.00  0.00           H
ATOM   3362 1HH1 ARG   218      -0.279  22.368  28.044  1.00  0.00           H
ATOM   3363 2HH1 ARG   218      -0.166  20.613  28.206  1.00  0.00           H
ATOM   3364 1HH2 ARG   218      -3.437  20.235  29.628  1.00  0.00           H
ATOM   3365 2HH2 ARG   218      -1.972  19.392  29.112  1.00  0.00           H
ATOM   3366  N   LEU   219      -6.746  22.808  29.423  1.00  0.00           N
ATOM   3367  CA  LEU   219      -7.040  21.517  29.988  1.00  0.00           C
ATOM   3368  CB  LEU   219      -8.535  21.232  30.179  1.00  0.00           C
ATOM   3369  CG  LEU   219      -9.165  21.958  31.381  1.00  0.00           C
ATOM   3370  CD1 LEU   219      -8.611  21.410  32.710  1.00  0.00           C
ATOM   3371  CD2 LEU   219      -9.025  23.484  31.263  1.00  0.00           C
ATOM   3372  C   LEU   219      -6.497  20.423  29.160  1.00  0.00           C
ATOM   3373  O   LEU   219      -5.868  19.558  29.744  1.00  0.00           O
ATOM   3374  H   LEU   219      -7.464  23.529  29.490  1.00  0.00           H
ATOM   3375  HA  LEU   219      -6.551  21.463  30.989  1.00  0.00           H
ATOM   3376  HB1 LEU   219      -9.099  21.461  29.245  1.00  0.00           H
ATOM   3377  HB2 LEU   219      -8.639  20.138  30.365  1.00  0.00           H
ATOM   3378  HG  LEU   219     -10.256  21.729  31.364  1.00  0.00           H
ATOM   3379 1HD1 LEU   219      -9.067  21.936  33.581  1.00  0.00           H
ATOM   3380 2HD1 LEU   219      -7.497  21.454  32.741  1.00  0.00           H
ATOM   3381 3HD1 LEU   219      -8.905  20.336  32.777  1.00  0.00           H
ATOM   3382 1HD2 LEU   219      -9.481  24.010  32.134  1.00  0.00           H
ATOM   3383 2HD2 LEU   219      -9.443  23.857  30.299  1.00  0.00           H
ATOM   3384 3HD2 LEU   219      -7.935  23.719  31.266  1.00  0.00           H
ATOM   3385  N   GLY   220      -6.799  20.328  27.824  1.00  0.00           N
ATOM   3386  CA  GLY   220      -6.290  19.355  26.862  1.00  0.00           C
ATOM   3387  C   GLY   220      -6.274  17.973  27.417  1.00  0.00           C
ATOM   3388  O   GLY   220      -5.212  17.395  27.636  1.00  0.00           O
ATOM   3389  H   GLY   220      -7.456  21.018  27.461  1.00  0.00           H
ATOM   3390  HA1 GLY   220      -6.859  19.399  25.904  1.00  0.00           H
ATOM   3391  HA2 GLY   220      -5.235  19.634  26.635  1.00  0.00           H
ATOM   3392  N   LYS   221      -7.475  17.402  27.628  1.00  0.00           N
ATOM   3393  CA  LYS   221      -7.718  16.116  28.243  1.00  0.00           C
ATOM   3394  CB  LYS   221      -9.204  15.847  28.618  1.00  0.00           C
ATOM   3395  CG  LYS   221     -10.009  17.034  29.147  1.00  0.00           C
ATOM   3396  CD  LYS   221     -11.524  16.798  29.225  1.00  0.00           C
ATOM   3397  CE  LYS   221     -12.314  18.002  29.759  1.00  0.00           C
ATOM   3398  NZ  LYS   221     -13.776  17.807  29.585  1.00  0.00           N
ATOM   3399  C   LYS   221      -7.315  14.934  27.453  1.00  0.00           C
ATOM   3400  O   LYS   221      -7.973  13.912  27.612  1.00  0.00           O
ATOM   3401  H   LYS   221      -8.294  17.928  27.324  1.00  0.00           H
ATOM   3402  HA  LYS   221      -7.132  16.091  29.191  1.00  0.00           H
ATOM   3403  HB1 LYS   221      -9.733  15.397  27.746  1.00  0.00           H
ATOM   3404  HB2 LYS   221      -9.199  15.077  29.424  1.00  0.00           H
ATOM   3405  HG1 LYS   221      -9.790  17.948  28.547  1.00  0.00           H
ATOM   3406  HG2 LYS   221      -9.655  17.232  30.186  1.00  0.00           H
ATOM   3407  HD1 LYS   221     -11.748  15.885  29.824  1.00  0.00           H
ATOM   3408  HD2 LYS   221     -11.881  16.605  28.186  1.00  0.00           H
ATOM   3409  HE1 LYS   221     -12.054  18.224  30.820  1.00  0.00           H
ATOM   3410  HE2 LYS   221     -12.021  18.889  29.151  1.00  0.00           H
ATOM   3411  HZ1 LYS   221     -14.301  18.607  29.940  1.00  0.00           H
ATOM   3412  HZ2 LYS   221     -14.091  16.934  30.009  1.00  0.00           H
ATOM   3413  HZ3 LYS   221     -13.958  17.742  28.584  1.00  0.00           H
ATOM   3414  N   TYR   222      -6.271  15.011  26.614  1.00  0.00           N
ATOM   3415  CA  TYR   222      -6.200  14.072  25.560  1.00  0.00           C
ATOM   3416  CB  TYR   222      -5.256  14.454  24.373  1.00  0.00           C
ATOM   3417  CG  TYR   222      -3.805  14.057  24.426  1.00  0.00           C
ATOM   3418  CD1 TYR   222      -3.074  13.847  25.543  1.00  0.00           C
ATOM   3419  CD2 TYR   222      -3.050  13.924  23.298  1.00  0.00           C
ATOM   3420  CE1 TYR   222      -1.772  13.484  25.509  1.00  0.00           C
ATOM   3421  CE2 TYR   222      -1.724  13.560  23.222  1.00  0.00           C
ATOM   3422  CZ  TYR   222      -1.067  13.318  24.373  1.00  0.00           C
ATOM   3423  OH  TYR   222       0.284  12.943  24.457  1.00  0.00           O
ATOM   3424  C   TYR   222      -6.107  12.651  25.946  1.00  0.00           C
ATOM   3425  O   TYR   222      -6.846  11.889  25.327  1.00  0.00           O
ATOM   3426  H   TYR   222      -5.552  15.724  26.733  1.00  0.00           H
ATOM   3427  HA  TYR   222      -7.214  14.138  25.101  1.00  0.00           H
ATOM   3428  HB1 TYR   222      -5.319  15.555  24.208  1.00  0.00           H
ATOM   3429  HB2 TYR   222      -5.682  13.973  23.462  1.00  0.00           H
ATOM   3430  HD1 TYR   222      -3.560  13.977  26.525  1.00  0.00           H
ATOM   3431  HD2 TYR   222      -3.557  14.131  22.341  1.00  0.00           H
ATOM   3432  HE1 TYR   222      -1.256  13.314  26.469  1.00  0.00           H
ATOM   3433  HE2 TYR   222      -1.215  13.469  22.248  1.00  0.00           H
ATOM   3434  HH  TYR   222       0.781  12.826  23.656  1.00  0.00           H
ATOM   3435  N   CYS   223      -5.239  12.275  26.916  1.00  0.00           N
ATOM   3436  CA  CYS   223      -4.734  10.955  27.251  1.00  0.00           C
ATOM   3437  CB  CYS   223      -5.002  10.557  28.692  1.00  0.00           C
ATOM   3438  SG  CYS   223      -3.857  11.417  29.830  1.00  0.00           S
ATOM   3439  C   CYS   223      -5.091   9.916  26.229  1.00  0.00           C
ATOM   3440  O   CYS   223      -5.599   8.855  26.581  1.00  0.00           O
ATOM   3441  H   CYS   223      -4.887  13.034  27.499  1.00  0.00           H
ATOM   3442  HA  CYS   223      -3.625  11.050  27.184  1.00  0.00           H
ATOM   3443  HB1 CYS   223      -4.964   9.451  28.828  1.00  0.00           H
ATOM   3444  HB2 CYS   223      -6.036  10.890  28.944  1.00  0.00           H
ATOM   3445  N   PHE   224      -4.738  10.287  24.960  1.00  0.00           N
ATOM   3446  CA  PHE   224      -5.070   9.856  23.629  1.00  0.00           C
ATOM   3447  CB  PHE   224      -3.865   9.717  22.680  1.00  0.00           C
ATOM   3448  CG  PHE   224      -3.742  10.939  21.808  1.00  0.00           C
ATOM   3449  CD1 PHE   224      -4.783  11.844  21.663  1.00  0.00           C
ATOM   3450  CD2 PHE   224      -2.596  11.178  21.081  1.00  0.00           C
ATOM   3451  CE1 PHE   224      -4.692  12.951  20.837  1.00  0.00           C
ATOM   3452  CE2 PHE   224      -2.489  12.282  20.254  1.00  0.00           C
ATOM   3453  CZ  PHE   224      -3.529  13.164  20.130  1.00  0.00           C
ATOM   3454  C   PHE   224      -5.938   8.682  23.574  1.00  0.00           C
ATOM   3455  O   PHE   224      -5.448   7.625  23.974  1.00  0.00           O
ATOM   3456  H   PHE   224      -4.074  11.062  24.958  1.00  0.00           H
ATOM   3457  HA  PHE   224      -5.680  10.686  23.201  1.00  0.00           H
ATOM   3458  HB1 PHE   224      -2.921   9.505  23.235  1.00  0.00           H
ATOM   3459  HB2 PHE   224      -4.063   8.847  22.012  1.00  0.00           H
ATOM   3460  HD1 PHE   224      -5.716  11.676  22.226  1.00  0.00           H
ATOM   3461  HD2 PHE   224      -1.748  10.476  21.160  1.00  0.00           H
ATOM   3462  HE1 PHE   224      -5.538  13.653  20.746  1.00  0.00           H
ATOM   3463  HE2 PHE   224      -1.557  12.453  19.689  1.00  0.00           H
ATOM   3464  HZ  PHE   224      -3.436  14.041  19.467  1.00  0.00           H
ATOM   3465  N   GLU   225      -7.219   8.799  23.046  1.00  0.00           N
ATOM   3466  CA  GLU   225      -7.700   7.472  23.189  1.00  0.00           C
ATOM   3467  CB  GLU   225      -9.235   7.379  23.246  1.00  0.00           C
ATOM   3468  CG  GLU   225      -9.748   5.989  23.625  1.00  0.00           C
ATOM   3469  CD  GLU   225     -11.267   6.054  23.717  1.00  0.00           C
ATOM   3470  OE1 GLU   225     -11.824   7.168  23.534  1.00  0.00           O
ATOM   3471  OE2 GLU   225     -11.889   4.989  23.975  1.00  0.00           O
ATOM   3472  C   GLU   225      -7.229   6.709  21.996  1.00  0.00           C
ATOM   3473  O   GLU   225      -7.527   7.051  20.853  1.00  0.00           O
ATOM   3474  H   GLU   225      -7.687   9.619  22.660  1.00  0.00           H
ATOM   3475  HA  GLU   225      -7.268   7.019  24.112  1.00  0.00           H
ATOM   3476  HB1 GLU   225      -9.652   8.154  23.930  1.00  0.00           H
ATOM   3477  HB2 GLU   225      -9.617   7.603  22.223  1.00  0.00           H
ATOM   3478  HG1 GLU   225      -9.392   5.194  22.929  1.00  0.00           H
ATOM   3479  HG2 GLU   225      -9.357   5.749  24.641  1.00  0.00           H
ATOM   3480  N   SER   226      -6.457   5.640  22.245  1.00  0.00           N
ATOM   3481  CA  SER   226      -5.942   4.840  21.177  1.00  0.00           C
ATOM   3482  CB  SER   226      -4.433   5.057  20.938  1.00  0.00           C
ATOM   3483  OG  SER   226      -3.968   4.246  19.869  1.00  0.00           O
ATOM   3484  C   SER   226      -6.154   3.413  21.587  1.00  0.00           C
ATOM   3485  O   SER   226      -6.685   3.129  22.658  1.00  0.00           O
ATOM   3486  H   SER   226      -6.234   5.394  23.210  1.00  0.00           H
ATOM   3487  HA  SER   226      -6.507   5.052  20.240  1.00  0.00           H
ATOM   3488  HB1 SER   226      -3.841   4.892  21.868  1.00  0.00           H
ATOM   3489  HB2 SER   226      -4.292   6.121  20.636  1.00  0.00           H
ATOM   3490  HG  SER   226      -3.039   4.380  19.722  1.00  0.00           H
ATOM   3491  N   GLY   227      -5.761   2.474  20.711  1.00  0.00           N
ATOM   3492  CA  GLY   227      -5.894   1.062  20.931  1.00  0.00           C
ATOM   3493  C   GLY   227      -5.036   0.677  22.094  1.00  0.00           C
ATOM   3494  O   GLY   227      -5.240  -0.370  22.708  1.00  0.00           O
ATOM   3495  H   GLY   227      -5.342   2.784  19.834  1.00  0.00           H
ATOM   3496  HA1 GLY   227      -5.668   0.464  20.017  1.00  0.00           H
ATOM   3497  HA2 GLY   227      -6.954   0.862  21.212  1.00  0.00           H
ATOM   3498  N   ASP   228      -3.975   1.466  22.345  1.00  0.00           N
ATOM   3499  CA  ASP   228      -3.062   1.192  23.415  1.00  0.00           C
ATOM   3500  CB  ASP   228      -1.619   1.022  22.904  1.00  0.00           C
ATOM   3501  CG  ASP   228      -0.745   0.485  24.026  1.00  0.00           C
ATOM   3502  OD1 ASP   228      -0.182   1.311  24.793  1.00  0.00           O
ATOM   3503  OD2 ASP   228      -0.610  -0.764  24.116  1.00  0.00           O
ATOM   3504  C   ASP   228      -3.091   2.354  24.370  1.00  0.00           C
ATOM   3505  O   ASP   228      -3.144   3.512  23.962  1.00  0.00           O
ATOM   3506  H   ASP   228      -3.816   2.283  21.756  1.00  0.00           H
ATOM   3507  HA  ASP   228      -3.380   0.265  23.947  1.00  0.00           H
ATOM   3508  HB1 ASP   228      -1.213   1.964  22.467  1.00  0.00           H
ATOM   3509  HB2 ASP   228      -1.637   0.255  22.095  1.00  0.00           H
ATOM   3510  N   ASP   229      -3.042   2.056  25.683  1.00  0.00           N
ATOM   3511  CA  ASP   229      -3.150   3.025  26.744  1.00  0.00           C
ATOM   3512  CB  ASP   229      -3.218   2.352  28.127  1.00  0.00           C
ATOM   3513  CG  ASP   229      -3.623   3.387  29.168  1.00  0.00           C
ATOM   3514  OD1 ASP   229      -3.982   4.526  28.769  1.00  0.00           O
ATOM   3515  OD2 ASP   229      -3.587   3.045  30.380  1.00  0.00           O
ATOM   3516  C   ASP   229      -1.983   3.979  26.766  1.00  0.00           C
ATOM   3517  O   ASP   229      -2.132   5.140  27.141  1.00  0.00           O
ATOM   3518  H   ASP   229      -2.920   1.078  25.944  1.00  0.00           H
ATOM   3519  HA  ASP   229      -4.084   3.613  26.591  1.00  0.00           H
ATOM   3520  HB1 ASP   229      -2.267   1.834  28.393  1.00  0.00           H
ATOM   3521  HB2 ASP   229      -4.022   1.581  28.087  1.00  0.00           H
ATOM   3522  N   ARG   230      -0.785   3.499  26.387  1.00  0.00           N
ATOM   3523  CA  ARG   230       0.471   4.209  26.456  1.00  0.00           C
ATOM   3524  CB  ARG   230       1.723   3.328  26.304  1.00  0.00           C
ATOM   3525  CG  ARG   230       1.925   2.338  27.446  1.00  0.00           C
ATOM   3526  CD  ARG   230       1.209   1.002  27.253  1.00  0.00           C
ATOM   3527  NE  ARG   230       2.266  -0.049  27.287  1.00  0.00           N
ATOM   3528  CZ  ARG   230       2.587  -0.782  26.182  1.00  0.00           C
ATOM   3529  NH1 ARG   230       1.893  -0.622  25.019  1.00  0.00           N
ATOM   3530  NH2 ARG   230       3.601  -1.693  26.253  1.00  0.00           N
ATOM   3531  C   ARG   230       0.646   5.300  25.442  1.00  0.00           C
ATOM   3532  O   ARG   230       1.617   6.052  25.526  1.00  0.00           O
ATOM   3533  H   ARG   230      -0.761   2.548  26.018  1.00  0.00           H
ATOM   3534  HA  ARG   230       0.525   4.685  27.463  1.00  0.00           H
ATOM   3535  HB1 ARG   230       2.632   3.959  26.167  1.00  0.00           H
ATOM   3536  HB2 ARG   230       1.594   2.731  25.371  1.00  0.00           H
ATOM   3537  HG1 ARG   230       3.012   2.174  27.632  1.00  0.00           H
ATOM   3538  HG2 ARG   230       1.502   2.807  28.365  1.00  0.00           H
ATOM   3539  HD1 ARG   230       0.389   0.829  27.988  1.00  0.00           H
ATOM   3540  HD2 ARG   230       0.759   1.000  26.233  1.00  0.00           H
ATOM   3541  HE  ARG   230       2.763  -0.225  28.160  1.00  0.00           H
ATOM   3542 1HH1 ARG   230       2.133  -1.170  24.193  1.00  0.00           H
ATOM   3543 2HH1 ARG   230       1.128   0.051  24.975  1.00  0.00           H
ATOM   3544 1HH2 ARG   230       4.120  -1.813  27.123  1.00  0.00           H
ATOM   3545 2HH2 ARG   230       3.840  -2.255  25.436  1.00  0.00           H
ATOM   3546  N   ALA   231      -0.261   5.432  24.463  1.00  0.00           N
ATOM   3547  CA  ALA   231      -0.058   6.249  23.290  1.00  0.00           C
ATOM   3548  CB  ALA   231      -1.349   6.427  22.481  1.00  0.00           C
ATOM   3549  C   ALA   231       0.452   7.630  23.603  1.00  0.00           C
ATOM   3550  O   ALA   231       1.196   8.211  22.816  1.00  0.00           O
ATOM   3551  H   ALA   231      -1.143   4.927  24.552  1.00  0.00           H
ATOM   3552  HA  ALA   231       0.692   5.742  22.639  1.00  0.00           H
ATOM   3553  HB1 ALA   231      -1.192   7.058  21.575  1.00  0.00           H
ATOM   3554  HB2 ALA   231      -2.172   6.830  23.117  1.00  0.00           H
ATOM   3555  HB3 ALA   231      -1.664   5.416  22.131  1.00  0.00           H
ATOM   3556  N   ASN   232       0.006   8.177  24.733  1.00  0.00           N
ATOM   3557  CA  ASN   232       0.200   9.434  25.389  1.00  0.00           C
ATOM   3558  CB  ASN   232      -0.841   9.399  26.536  1.00  0.00           C
ATOM   3559  CG  ASN   232      -0.809  10.503  27.565  1.00  0.00           C
ATOM   3560  OD1 ASN   232      -1.231  10.259  28.694  1.00  0.00           O
ATOM   3561  ND2 ASN   232      -0.329  11.720  27.199  1.00  0.00           N
ATOM   3562  C   ASN   232       1.571   9.678  25.960  1.00  0.00           C
ATOM   3563  O   ASN   232       1.930  10.845  26.134  1.00  0.00           O
ATOM   3564  H   ASN   232      -0.617   7.557  25.250  1.00  0.00           H
ATOM   3565  HA  ASN   232      -0.057  10.259  24.685  1.00  0.00           H
ATOM   3566  HB1 ASN   232      -0.776   8.415  27.056  1.00  0.00           H
ATOM   3567  HB2 ASN   232      -1.846   9.440  26.056  1.00  0.00           H
ATOM   3568 1HD2 ASN   232      -0.307  12.466  27.894  1.00  0.00           H
ATOM   3569 2HD2 ASN   232       0.003  11.884  26.249  1.00  0.00           H
ATOM   3570  N   GLU   233       2.371   8.623  26.256  1.00  0.00           N
ATOM   3571  CA  GLU   233       3.549   8.831  27.068  1.00  0.00           C
ATOM   3572  CB  GLU   233       4.422   7.604  27.443  1.00  0.00           C
ATOM   3573  CG  GLU   233       5.298   6.986  26.358  1.00  0.00           C
ATOM   3574  CD  GLU   233       6.645   7.710  26.179  1.00  0.00           C
ATOM   3575  OE1 GLU   233       7.457   7.956  27.136  1.00  0.00           O
ATOM   3576  OE2 GLU   233       6.921   7.986  24.992  1.00  0.00           O
ATOM   3577  C   GLU   233       4.439   9.899  26.519  1.00  0.00           C
ATOM   3578  O   GLU   233       4.997  10.667  27.299  1.00  0.00           O
ATOM   3579  H   GLU   233       2.144   7.691  25.909  1.00  0.00           H
ATOM   3580  HA  GLU   233       3.172   9.232  28.038  1.00  0.00           H
ATOM   3581  HB1 GLU   233       3.770   6.812  27.880  1.00  0.00           H
ATOM   3582  HB2 GLU   233       5.108   7.937  28.256  1.00  0.00           H
ATOM   3583  HG1 GLU   233       4.748   6.927  25.390  1.00  0.00           H
ATOM   3584  HG2 GLU   233       5.525   5.941  26.673  1.00  0.00           H
ATOM   3585  N   ASN   234       4.594  10.006  25.187  1.00  0.00           N
ATOM   3586  CA  ASN   234       5.401  11.085  24.695  1.00  0.00           C
ATOM   3587  CB  ASN   234       6.842  10.649  24.374  1.00  0.00           C
ATOM   3588  CG  ASN   234       7.685  11.881  24.139  1.00  0.00           C
ATOM   3589  OD1 ASN   234       8.626  11.873  23.345  1.00  0.00           O
ATOM   3590  ND2 ASN   234       7.346  12.969  24.875  1.00  0.00           N
ATOM   3591  C   ASN   234       4.802  11.577  23.415  1.00  0.00           C
ATOM   3592  O   ASN   234       4.166  10.826  22.680  1.00  0.00           O
ATOM   3593  H   ASN   234       4.153   9.343  24.549  1.00  0.00           H
ATOM   3594  HA  ASN   234       5.418  11.911  25.443  1.00  0.00           H
ATOM   3595  HB1 ASN   234       6.890   9.932  23.521  1.00  0.00           H
ATOM   3596  HB2 ASN   234       7.246  10.130  25.274  1.00  0.00           H
ATOM   3597 1HD2 ASN   234       7.915  13.800  24.716  1.00  0.00           H
ATOM   3598 2HD2 ASN   234       6.575  12.957  25.542  1.00  0.00           H
ATOM   3599  N   LEU   235       5.071  12.853  23.088  1.00  0.00           N
ATOM   3600  CA  LEU   235       4.487  13.541  21.970  1.00  0.00           C
ATOM   3601  CB  LEU   235       5.040  14.970  21.822  1.00  0.00           C
ATOM   3602  CG  LEU   235       4.688  15.633  20.476  1.00  0.00           C
ATOM   3603  CD1 LEU   235       3.173  15.761  20.278  1.00  0.00           C
ATOM   3604  CD2 LEU   235       5.424  16.970  20.307  1.00  0.00           C
ATOM   3605  C   LEU   235       4.753  12.861  20.658  1.00  0.00           C
ATOM   3606  O   LEU   235       3.877  12.816  19.798  1.00  0.00           O
ATOM   3607  H   LEU   235       5.732  13.366  23.671  1.00  0.00           H
ATOM   3608  HA  LEU   235       3.384  13.600  22.124  1.00  0.00           H
ATOM   3609  HB1 LEU   235       4.711  15.610  22.674  1.00  0.00           H
ATOM   3610  HB2 LEU   235       6.152  14.900  21.873  1.00  0.00           H
ATOM   3611  HG  LEU   235       5.062  14.955  19.674  1.00  0.00           H
ATOM   3612 1HD1 LEU   235       2.918  16.241  19.304  1.00  0.00           H
ATOM   3613 2HD1 LEU   235       2.697  16.299  21.131  1.00  0.00           H
ATOM   3614 3HD1 LEU   235       2.752  14.729  20.260  1.00  0.00           H
ATOM   3615 1HD2 LEU   235       5.169  17.450  19.333  1.00  0.00           H
ATOM   3616 2HD2 LEU   235       6.526  16.850  20.429  1.00  0.00           H
ATOM   3617 3HD2 LEU   235       5.071  17.650  21.117  1.00  0.00           H
ATOM   3618  N   LEU   236       5.970  12.351  20.426  1.00  0.00           N
ATOM   3619  CA  LEU   236       6.247  11.726  19.161  1.00  0.00           C
ATOM   3620  CB  LEU   236       7.725  11.361  18.972  1.00  0.00           C
ATOM   3621  CG  LEU   236       8.599  12.613  18.841  1.00  0.00           C
ATOM   3622  CD1 LEU   236       8.081  13.467  17.675  1.00  0.00           C
ATOM   3623  CD2 LEU   236       8.714  13.385  20.165  1.00  0.00           C
ATOM   3624  C   LEU   236       5.444  10.475  19.019  1.00  0.00           C
ATOM   3625  O   LEU   236       5.043  10.117  17.912  1.00  0.00           O
ATOM   3626  H   LEU   236       6.695  12.406  21.142  1.00  0.00           H
ATOM   3627  HA  LEU   236       5.951  12.429  18.348  1.00  0.00           H
ATOM   3628  HB1 LEU   236       7.868  10.671  18.108  1.00  0.00           H
ATOM   3629  HB2 LEU   236       8.054  10.819  19.889  1.00  0.00           H
ATOM   3630  HG  LEU   236       9.625  12.272  18.569  1.00  0.00           H
ATOM   3631 1HD1 LEU   236       8.717  14.378  17.580  1.00  0.00           H
ATOM   3632 2HD1 LEU   236       6.999  13.714  17.779  1.00  0.00           H
ATOM   3633 3HD1 LEU   236       8.203  12.871  16.741  1.00  0.00           H
ATOM   3634 1HD2 LEU   236       9.090  12.765  21.012  1.00  0.00           H
ATOM   3635 2HD2 LEU   236       7.742  13.863  20.428  1.00  0.00           H
ATOM   3636 3HD2 LEU   236       9.452  14.206  20.005  1.00  0.00           H
ATOM   3637  N   LEU   237       5.233   9.745  20.130  1.00  0.00           N
ATOM   3638  CA  LEU   237       4.447   8.547  20.058  1.00  0.00           C
ATOM   3639  CB  LEU   237       4.216   7.834  21.401  1.00  0.00           C
ATOM   3640  CG  LEU   237       5.413   7.079  21.979  1.00  0.00           C
ATOM   3641  CD1 LEU   237       6.566   8.029  22.295  1.00  0.00           C
ATOM   3642  CD2 LEU   237       4.980   6.237  23.189  1.00  0.00           C
ATOM   3643  C   LEU   237       3.064   8.931  19.638  1.00  0.00           C
ATOM   3644  O   LEU   237       2.473   8.297  18.768  1.00  0.00           O
ATOM   3645  H   LEU   237       5.631  10.043  21.021  1.00  0.00           H
ATOM   3646  HA  LEU   237       4.891   7.840  19.319  1.00  0.00           H
ATOM   3647  HB1 LEU   237       3.341   7.147  21.318  1.00  0.00           H
ATOM   3648  HB2 LEU   237       3.941   8.620  22.142  1.00  0.00           H
ATOM   3649  HG  LEU   237       5.771   6.373  21.194  1.00  0.00           H
ATOM   3650 1HD1 LEU   237       7.439   7.478  22.717  1.00  0.00           H
ATOM   3651 2HD1 LEU   237       6.242   8.858  22.966  1.00  0.00           H
ATOM   3652 3HD1 LEU   237       6.894   8.488  21.333  1.00  0.00           H
ATOM   3653 1HD2 LEU   237       5.853   5.686  23.611  1.00  0.00           H
ATOM   3654 2HD2 LEU   237       4.138   5.551  22.938  1.00  0.00           H
ATOM   3655 3HD2 LEU   237       4.617   6.940  23.974  1.00  0.00           H
ATOM   3656  N   THR   238       2.533  10.017  20.231  1.00  0.00           N
ATOM   3657  CA  THR   238       1.177  10.437  20.018  1.00  0.00           C
ATOM   3658  CB  THR   238       0.875  11.750  20.684  1.00  0.00           C
ATOM   3659  OG1 THR   238       1.316  12.857  19.917  1.00  0.00           O
ATOM   3660  CG2 THR   238       1.683  11.740  21.990  1.00  0.00           C
ATOM   3661  C   THR   238       1.047  10.706  18.556  1.00  0.00           C
ATOM   3662  O   THR   238       0.007  10.455  17.950  1.00  0.00           O
ATOM   3663  H   THR   238       3.120  10.565  20.859  1.00  0.00           H
ATOM   3664  HA  THR   238       0.459   9.649  20.345  1.00  0.00           H
ATOM   3665  HB  THR   238      -0.215  11.835  20.901  1.00  0.00           H
ATOM   3666  HG1 THR   238       1.125  13.687  20.338  1.00  0.00           H
ATOM   3667 1HG2 THR   238       1.459  12.714  22.484  1.00  0.00           H
ATOM   3668 2HG2 THR   238       2.772  11.551  21.843  1.00  0.00           H
ATOM   3669 3HG2 THR   238       1.279  10.927  22.637  1.00  0.00           H
ATOM   3670  N   SER   239       2.120  11.256  17.968  1.00  0.00           N
ATOM   3671  CA  SER   239       2.133  11.668  16.602  1.00  0.00           C
ATOM   3672  CB  SER   239       3.463  12.342  16.235  1.00  0.00           C
ATOM   3673  OG  SER   239       3.446  12.737  14.875  1.00  0.00           O
ATOM   3674  C   SER   239       1.949  10.506  15.675  1.00  0.00           C
ATOM   3675  O   SER   239       1.072  10.531  14.816  1.00  0.00           O
ATOM   3676  H   SER   239       2.966  11.386  18.523  1.00  0.00           H
ATOM   3677  HA  SER   239       1.303  12.395  16.437  1.00  0.00           H
ATOM   3678  HB1 SER   239       4.339  11.694  16.471  1.00  0.00           H
ATOM   3679  HB2 SER   239       3.553  13.266  16.852  1.00  0.00           H
ATOM   3680  HG  SER   239       4.269  13.154  14.648  1.00  0.00           H
ATOM   3681  N   MET   240       2.761   9.443  15.835  1.00  0.00           N
ATOM   3682  CA  MET   240       2.725   8.319  14.943  1.00  0.00           C
ATOM   3683  CB  MET   240       3.802   7.270  15.271  1.00  0.00           C
ATOM   3684  CG  MET   240       3.902   6.152  14.233  1.00  0.00           C
ATOM   3685  SD  MET   240       4.601   6.673  12.638  1.00  0.00           S
ATOM   3686  CE  MET   240       4.479   5.035  11.864  1.00  0.00           C
ATOM   3687  C   MET   240       1.394   7.650  15.049  1.00  0.00           C
ATOM   3688  O   MET   240       0.854   7.166  14.056  1.00  0.00           O
ATOM   3689  H   MET   240       3.421   9.437  16.613  1.00  0.00           H
ATOM   3690  HA  MET   240       2.871   8.678  13.897  1.00  0.00           H
ATOM   3691  HB1 MET   240       3.644   6.848  16.291  1.00  0.00           H
ATOM   3692  HB2 MET   240       4.784   7.798  15.282  1.00  0.00           H
ATOM   3693  HG1 MET   240       4.474   5.288  14.645  1.00  0.00           H
ATOM   3694  HG2 MET   240       2.865   5.795  14.035  1.00  0.00           H
ATOM   3695  HE1 MET   240       4.908   5.355  10.886  1.00  0.00           H
ATOM   3696  HE2 MET   240       3.482   4.536  11.857  1.00  0.00           H
ATOM   3697  HE3 MET   240       5.209   4.355  12.362  1.00  0.00           H
ATOM   3698  N   HIS   241       0.828   7.604  16.267  1.00  0.00           N
ATOM   3699  CA  HIS   241      -0.444   6.976  16.468  1.00  0.00           C
ATOM   3700  ND1 HIS   241      -0.534   4.744  18.963  1.00  0.00           N
ATOM   3701  CG  HIS   241      -0.219   6.080  18.852  1.00  0.00           C
ATOM   3702  CB  HIS   241      -0.932   7.028  17.928  1.00  0.00           C
ATOM   3703  NE2 HIS   241       1.135   5.121  20.384  1.00  0.00           N
ATOM   3704  CD2 HIS   241       0.803   6.293  19.727  1.00  0.00           C
ATOM   3705  CE1 HIS   241       0.305   4.219  19.893  1.00  0.00           C
ATOM   3706  C   HIS   241      -1.456   7.691  15.631  1.00  0.00           C
ATOM   3707  O   HIS   241      -2.397   7.081  15.125  1.00  0.00           O
ATOM   3708  H   HIS   241       1.312   8.023  17.061  1.00  0.00           H
ATOM   3709  HA  HIS   241      -0.383   5.912  16.140  1.00  0.00           H
ATOM   3710  HB1 HIS   241      -2.034   6.865  17.977  1.00  0.00           H
ATOM   3711  HB2 HIS   241      -0.737   8.060  18.302  1.00  0.00           H
ATOM   3712  HE2 HIS   241       1.859   4.985  21.090  1.00  0.00           H
ATOM   3713  HD2 HIS   241       1.298   7.265  19.889  1.00  0.00           H
ATOM   3714  HE1 HIS   241       0.294   3.161  20.203  1.00  0.00           H
ATOM   3715  N   LEU   242      -1.306   9.021  15.504  1.00  0.00           N
ATOM   3716  CA  LEU   242      -2.222   9.834  14.757  1.00  0.00           C
ATOM   3717  CB  LEU   242      -1.958  11.344  14.950  1.00  0.00           C
ATOM   3718  CG  LEU   242      -2.912  12.277  14.175  1.00  0.00           C
ATOM   3719  CD1 LEU   242      -2.569  12.362  12.678  1.00  0.00           C
ATOM   3720  CD2 LEU   242      -4.372  11.869  14.419  1.00  0.00           C
ATOM   3721  C   LEU   242      -2.169   9.517  13.290  1.00  0.00           C
ATOM   3722  O   LEU   242      -3.207   9.421  12.637  1.00  0.00           O
ATOM   3723  H   LEU   242      -0.510   9.470  15.957  1.00  0.00           H
ATOM   3724  HA  LEU   242      -3.253   9.615  15.120  1.00  0.00           H
ATOM   3725  HB1 LEU   242      -0.898  11.584  14.701  1.00  0.00           H
ATOM   3726  HB2 LEU   242      -2.096  11.563  16.034  1.00  0.00           H
ATOM   3727  HG  LEU   242      -2.784  13.300  14.598  1.00  0.00           H
ATOM   3728 1HD1 LEU   242      -3.258  13.036  12.118  1.00  0.00           H
ATOM   3729 2HD1 LEU   242      -2.538  11.348  12.216  1.00  0.00           H
ATOM   3730 3HD1 LEU   242      -1.545  12.795  12.597  1.00  0.00           H
ATOM   3731 1HD2 LEU   242      -4.621  11.807  15.504  1.00  0.00           H
ATOM   3732 2HD2 LEU   242      -4.615  10.915  13.896  1.00  0.00           H
ATOM   3733 3HD2 LEU   242      -5.017  12.663  13.976  1.00  0.00           H
ATOM   3734  N   LEU   243      -0.959   9.360  12.720  1.00  0.00           N
ATOM   3735  CA  LEU   243      -0.839   9.083  11.317  1.00  0.00           C
ATOM   3736  CB  LEU   243       0.608   9.103  10.789  1.00  0.00           C
ATOM   3737  CG  LEU   243       1.237  10.513  10.759  1.00  0.00           C
ATOM   3738  CD1 LEU   243       0.415  11.476   9.887  1.00  0.00           C
ATOM   3739  CD2 LEU   243       1.493  11.064  12.166  1.00  0.00           C
ATOM   3740  C   LEU   243      -1.444   7.744  11.028  1.00  0.00           C
ATOM   3741  O   LEU   243      -2.057   7.548   9.979  1.00  0.00           O
ATOM   3742  H   LEU   243      -0.118   9.439  13.292  1.00  0.00           H
ATOM   3743  HA  LEU   243      -1.421   9.854  10.761  1.00  0.00           H
ATOM   3744  HB1 LEU   243       0.667   8.624   9.784  1.00  0.00           H
ATOM   3745  HB2 LEU   243       1.221   8.484  11.485  1.00  0.00           H
ATOM   3746  HG  LEU   243       2.233  10.409  10.270  1.00  0.00           H
ATOM   3747 1HD1 LEU   243       0.869  12.494   9.865  1.00  0.00           H
ATOM   3748 2HD1 LEU   243      -0.652  11.511  10.211  1.00  0.00           H
ATOM   3749 3HD1 LEU   243       0.434  11.080   8.845  1.00  0.00           H
ATOM   3750 1HD2 LEU   243       1.947  12.082  12.144  1.00  0.00           H
ATOM   3751 2HD2 LEU   243       2.112  10.359  12.768  1.00  0.00           H
ATOM   3752 3HD2 LEU   243       0.504  11.153  12.673  1.00  0.00           H
ATOM   3753  N   TRP   244      -1.269   6.774  11.945  1.00  0.00           N
ATOM   3754  CA  TRP   244      -1.823   5.467  11.739  1.00  0.00           C
ATOM   3755  CB  TRP   244      -1.393   4.436  12.797  1.00  0.00           C
ATOM   3756  CG  TRP   244       0.054   4.019  12.677  1.00  0.00           C
ATOM   3757  CD2 TRP   244       0.549   3.168  11.631  1.00  0.00           C
ATOM   3758  CD1 TRP   244       1.128   4.347  13.450  1.00  0.00           C
ATOM   3759  NE1 TRP   244       2.262   3.746  12.956  1.00  0.00           N
ATOM   3760  CE2 TRP   244       1.920   3.020  11.834  1.00  0.00           C
ATOM   3761  CE3 TRP   244      -0.087   2.564  10.585  1.00  0.00           C
ATOM   3762  CZ2 TRP   244       2.680   2.260  10.990  1.00  0.00           C
ATOM   3763  CZ3 TRP   244       0.681   1.796   9.737  1.00  0.00           C
ATOM   3764  CH2 TRP   244       2.038   1.648   9.936  1.00  0.00           C
ATOM   3765  C   TRP   244      -3.318   5.541  11.738  1.00  0.00           C
ATOM   3766  O   TRP   244      -3.973   4.904  10.914  1.00  0.00           O
ATOM   3767  H   TRP   244      -0.738   6.970  12.794  1.00  0.00           H
ATOM   3768  HA  TRP   244      -1.491   5.101  10.740  1.00  0.00           H
ATOM   3769  HB1 TRP   244      -2.064   3.546  12.776  1.00  0.00           H
ATOM   3770  HB2 TRP   244      -1.515   4.917  13.795  1.00  0.00           H
ATOM   3771  HD1 TRP   244       1.093   4.998  14.340  1.00  0.00           H
ATOM   3772  HE1 TRP   244       3.198   3.824  13.353  1.00  0.00           H
ATOM   3773  HE3 TRP   244      -1.172   2.686  10.425  1.00  0.00           H
ATOM   3774  HZ2 TRP   244       3.766   2.141  11.147  1.00  0.00           H
ATOM   3775  HZ3 TRP   244       0.201   1.290   8.883  1.00  0.00           H
ATOM   3776  HH2 TRP   244       2.622   1.026   9.236  1.00  0.00           H
ATOM   3777  N   ALA   245      -3.905   6.311  12.672  1.00  0.00           N
ATOM   3778  CA  ALA   245      -5.333   6.420  12.726  1.00  0.00           C
ATOM   3779  CB  ALA   245      -5.818   7.313  13.881  1.00  0.00           C
ATOM   3780  C   ALA   245      -5.801   7.039  11.441  1.00  0.00           C
ATOM   3781  O   ALA   245      -6.780   6.588  10.848  1.00  0.00           O
ATOM   3782  H   ALA   245      -3.331   6.820  13.345  1.00  0.00           H
ATOM   3783  HA  ALA   245      -5.779   5.403  12.831  1.00  0.00           H
ATOM   3784  HB1 ALA   245      -5.470   6.853  14.836  1.00  0.00           H
ATOM   3785  HB2 ALA   245      -6.919   7.487  13.860  1.00  0.00           H
ATOM   3786  HB3 ALA   245      -5.316   8.303  13.778  1.00  0.00           H
ATOM   3787  N   ARG   246      -5.084   8.076  10.959  1.00  0.00           N
ATOM   3788  CA  ARG   246      -5.462   8.770   9.756  1.00  0.00           C
ATOM   3789  CB  ARG   246      -4.558   9.976   9.412  1.00  0.00           C
ATOM   3790  CG  ARG   246      -4.860  11.245  10.217  1.00  0.00           C
ATOM   3791  CD  ARG   246      -4.093  12.493   9.764  1.00  0.00           C
ATOM   3792  NE  ARG   246      -4.703  13.646  10.487  1.00  0.00           N
ATOM   3793  CZ  ARG   246      -3.925  14.611  11.058  1.00  0.00           C
ATOM   3794  NH1 ARG   246      -2.577  14.594  10.880  1.00  0.00           N
ATOM   3795  NH2 ARG   246      -4.483  15.589  11.826  1.00  0.00           N
ATOM   3796  C   ARG   246      -5.409   7.842   8.589  1.00  0.00           C
ATOM   3797  O   ARG   246      -6.264   7.894   7.707  1.00  0.00           O
ATOM   3798  H   ARG   246      -4.249   8.377  11.462  1.00  0.00           H
ATOM   3799  HA  ARG   246      -6.510   9.134   9.872  1.00  0.00           H
ATOM   3800  HB1 ARG   246      -4.597  10.191   8.319  1.00  0.00           H
ATOM   3801  HB2 ARG   246      -3.510   9.678   9.651  1.00  0.00           H
ATOM   3802  HG1 ARG   246      -4.691  11.062  11.304  1.00  0.00           H
ATOM   3803  HG2 ARG   246      -5.946  11.464  10.087  1.00  0.00           H
ATOM   3804  HD1 ARG   246      -4.076  12.624   8.657  1.00  0.00           H
ATOM   3805  HD2 ARG   246      -3.039  12.391  10.112  1.00  0.00           H
ATOM   3806  HE  ARG   246      -5.718  13.715  10.556  1.00  0.00           H
ATOM   3807 1HH1 ARG   246      -1.996  15.315  11.307  1.00  0.00           H
ATOM   3808 2HH1 ARG   246      -2.147  13.859  10.319  1.00  0.00           H
ATOM   3809 1HH2 ARG   246      -3.902  16.310  12.253  1.00  0.00           H
ATOM   3810 2HH2 ARG   246      -5.492  15.600  11.975  1.00  0.00           H
ATOM   3811  N   HIS   247      -4.397   6.964   8.555  1.00  0.00           N
ATOM   3812  CA  HIS   247      -4.239   6.066   7.451  1.00  0.00           C
ATOM   3813  ND1 HIS   247      -2.216   4.810   5.234  1.00  0.00           N
ATOM   3814  CG  HIS   247      -2.694   4.311   6.425  1.00  0.00           C
ATOM   3815  CB  HIS   247      -3.008   5.156   7.623  1.00  0.00           C
ATOM   3816  NE2 HIS   247      -2.350   2.604   4.990  1.00  0.00           N
ATOM   3817  CD2 HIS   247      -2.771   2.963   6.258  1.00  0.00           C
ATOM   3818  CE1 HIS   247      -2.027   3.747   4.412  1.00  0.00           C
ATOM   3819  C   HIS   247      -5.456   5.196   7.356  1.00  0.00           C
ATOM   3820  O   HIS   247      -5.980   4.971   6.268  1.00  0.00           O
ATOM   3821  H   HIS   247      -3.730   6.935   9.326  1.00  0.00           H
ATOM   3822  HA  HIS   247      -4.133   6.655   6.510  1.00  0.00           H
ATOM   3823  HB1 HIS   247      -3.118   4.519   8.531  1.00  0.00           H
ATOM   3824  HB2 HIS   247      -2.130   5.821   7.794  1.00  0.00           H
ATOM   3825  HE2 HIS   247      -2.300   1.667   4.591  1.00  0.00           H
ATOM   3826  HD2 HIS   247      -3.121   2.254   7.027  1.00  0.00           H
ATOM   3827  HE1 HIS   247      -1.647   3.828   3.380  1.00  0.00           H
ATOM   3828  N   HIS   248      -5.963   4.705   8.502  1.00  0.00           N
ATOM   3829  CA  HIS   248      -7.086   3.807   8.500  1.00  0.00           C
ATOM   3830  ND1 HIS   248      -8.595   1.121  10.016  1.00  0.00           N
ATOM   3831  CG  HIS   248      -8.672   2.494   9.969  1.00  0.00           C
ATOM   3832  CB  HIS   248      -7.492   3.410   9.928  1.00  0.00           C
ATOM   3833  NE2 HIS   248     -10.757   1.641  10.019  1.00  0.00           N
ATOM   3834  CD2 HIS   248      -9.998   2.795   9.971  1.00  0.00           C
ATOM   3835  CE1 HIS   248      -9.871   0.661  10.045  1.00  0.00           C
ATOM   3836  C   HIS   248      -8.272   4.467   7.864  1.00  0.00           C
ATOM   3837  O   HIS   248      -8.948   3.875   7.022  1.00  0.00           O
ATOM   3838  H   HIS   248      -5.542   4.976   9.391  1.00  0.00           H
ATOM   3839  HA  HIS   248      -6.823   2.890   7.924  1.00  0.00           H
ATOM   3840  HB1 HIS   248      -7.669   4.314  10.557  1.00  0.00           H
ATOM   3841  HB2 HIS   248      -6.631   2.860  10.375  1.00  0.00           H
ATOM   3842  HE2 HIS   248     -11.774   1.563  10.032  1.00  0.00           H
ATOM   3843  HD2 HIS   248     -10.410   3.818   9.939  1.00  0.00           H
ATOM   3844  HE1 HIS   248     -10.138  -0.408  10.086  1.00  0.00           H
ATOM   3845  N   ASN   249      -8.565   5.722   8.244  1.00  0.00           N
ATOM   3846  CA  ASN   249      -9.712   6.383   7.694  1.00  0.00           C
ATOM   3847  CB  ASN   249      -9.998   7.748   8.346  1.00  0.00           C
ATOM   3848  CG  ASN   249     -10.504   7.495   9.763  1.00  0.00           C
ATOM   3849  OD1 ASN   249     -10.231   6.453  10.357  1.00  0.00           O
ATOM   3850  ND2 ASN   249     -11.278   8.467  10.316  1.00  0.00           N
ATOM   3851  C   ASN   249      -9.503   6.588   6.227  1.00  0.00           C
ATOM   3852  O   ASN   249     -10.436   6.449   5.439  1.00  0.00           O
ATOM   3853  H   ASN   249      -7.973   6.203   8.922  1.00  0.00           H
ATOM   3854  HA  ASN   249     -10.602   5.727   7.838  1.00  0.00           H
ATOM   3855  HB1 ASN   249     -10.695   8.376   7.744  1.00  0.00           H
ATOM   3856  HB2 ASN   249      -9.030   8.296   8.424  1.00  0.00           H
ATOM   3857 1HD2 ASN   249     -11.616   8.298  11.263  1.00  0.00           H
ATOM   3858 2HD2 ASN   249     -11.508   9.322   9.809  1.00  0.00           H
ATOM   3859  N   TYR   250      -8.264   6.920   5.821  1.00  0.00           N
ATOM   3860  CA  TYR   250      -7.970   7.148   4.436  1.00  0.00           C
ATOM   3861  CB  TYR   250      -6.488   7.514   4.226  1.00  0.00           C
ATOM   3862  CG  TYR   250      -6.210   7.598   2.764  1.00  0.00           C
ATOM   3863  CD1 TYR   250      -5.871   6.467   2.056  1.00  0.00           C
ATOM   3864  CD2 TYR   250      -6.279   8.802   2.103  1.00  0.00           C
ATOM   3865  CE1 TYR   250      -5.612   6.531   0.709  1.00  0.00           C
ATOM   3866  CE2 TYR   250      -6.020   8.873   0.755  1.00  0.00           C
ATOM   3867  CZ  TYR   250      -5.687   7.737   0.056  1.00  0.00           C
ATOM   3868  OH  TYR   250      -5.422   7.807  -1.328  1.00  0.00           O
ATOM   3869  C   TYR   250      -8.254   5.883   3.687  1.00  0.00           C
ATOM   3870  O   TYR   250      -8.915   5.909   2.649  1.00  0.00           O
ATOM   3871  H   TYR   250      -7.519   7.011   6.512  1.00  0.00           H
ATOM   3872  HA  TYR   250      -8.617   7.968   4.046  1.00  0.00           H
ATOM   3873  HB1 TYR   250      -5.799   6.810   4.749  1.00  0.00           H
ATOM   3874  HB2 TYR   250      -6.327   8.529   4.659  1.00  0.00           H
ATOM   3875  HD1 TYR   250      -5.807   5.497   2.577  1.00  0.00           H
ATOM   3876  HD2 TYR   250      -6.544   9.717   2.659  1.00  0.00           H
ATOM   3877  HE1 TYR   250      -5.345   5.617   0.153  1.00  0.00           H
ATOM   3878  HE2 TYR   250      -6.079   9.843   0.233  1.00  0.00           H
ATOM   3879  HH  TYR   250      -5.474   8.641  -1.780  1.00  0.00           H
ATOM   3880  N   LEU   251      -7.794   4.730   4.214  1.00  0.00           N
ATOM   3881  CA  LEU   251      -8.014   3.505   3.497  1.00  0.00           C
ATOM   3882  CB  LEU   251      -7.562   2.174   4.158  1.00  0.00           C
ATOM   3883  CG  LEU   251      -6.077   1.952   4.535  1.00  0.00           C
ATOM   3884  CD1 LEU   251      -5.120   2.528   3.482  1.00  0.00           C
ATOM   3885  CD2 LEU   251      -5.768   2.264   6.006  1.00  0.00           C
ATOM   3886  C   LEU   251      -9.487   3.299   3.388  1.00  0.00           C
ATOM   3887  O   LEU   251      -9.993   2.893   2.347  1.00  0.00           O
ATOM   3888  H   LEU   251      -7.299   4.728   5.106  1.00  0.00           H
ATOM   3889  HA  LEU   251      -7.572   3.585   2.477  1.00  0.00           H
ATOM   3890  HB1 LEU   251      -8.183   2.006   5.069  1.00  0.00           H
ATOM   3891  HB2 LEU   251      -7.829   1.362   3.442  1.00  0.00           H
ATOM   3892  HG  LEU   251      -5.938   0.849   4.455  1.00  0.00           H
ATOM   3893 1HD1 LEU   251      -4.051   2.368   3.753  1.00  0.00           H
ATOM   3894 2HD1 LEU   251      -5.331   3.606   3.292  1.00  0.00           H
ATOM   3895 3HD1 LEU   251      -5.306   1.980   2.529  1.00  0.00           H
ATOM   3896 1HD2 LEU   251      -4.699   2.104   6.277  1.00  0.00           H
ATOM   3897 2HD2 LEU   251      -6.439   1.684   6.682  1.00  0.00           H
ATOM   3898 3HD2 LEU   251      -5.991   3.345   6.168  1.00  0.00           H
ATOM   3899  N   ALA   252     -10.209   3.588   4.481  1.00  0.00           N
ATOM   3900  CA  ALA   252     -11.618   3.362   4.605  1.00  0.00           C
ATOM   3901  CB  ALA   252     -12.098   3.948   5.949  1.00  0.00           C
ATOM   3902  C   ALA   252     -12.355   4.107   3.537  1.00  0.00           C
ATOM   3903  O   ALA   252     -13.254   3.562   2.896  1.00  0.00           O
ATOM   3904  H   ALA   252      -9.721   3.997   5.278  1.00  0.00           H
ATOM   3905  HA  ALA   252     -11.846   2.272   4.550  1.00  0.00           H
ATOM   3906  HB1 ALA   252     -13.195   3.772   6.046  1.00  0.00           H
ATOM   3907  HB2 ALA   252     -11.827   5.023   6.066  1.00  0.00           H
ATOM   3908  HB3 ALA   252     -11.592   3.381   6.765  1.00  0.00           H
ATOM   3909  N   ARG   253     -12.002   5.385   3.325  1.00  0.00           N
ATOM   3910  CA  ARG   253     -12.689   6.170   2.340  1.00  0.00           C
ATOM   3911  CB  ARG   253     -12.286   7.657   2.355  1.00  0.00           C
ATOM   3912  CG  ARG   253     -12.804   8.408   3.586  1.00  0.00           C
ATOM   3913  CD  ARG   253     -12.434   9.893   3.615  1.00  0.00           C
ATOM   3914  NE  ARG   253     -10.974   9.990   3.890  1.00  0.00           N
ATOM   3915  CZ  ARG   253     -10.535  10.111   5.177  1.00  0.00           C
ATOM   3916  NH1 ARG   253     -11.437  10.152   6.201  1.00  0.00           N
ATOM   3917  NH2 ARG   253      -9.198  10.195   5.438  1.00  0.00           N
ATOM   3918  C   ARG   253     -12.407   5.628   0.977  1.00  0.00           C
ATOM   3919  O   ARG   253     -13.312   5.484   0.157  1.00  0.00           O
ATOM   3920  H   ARG   253     -11.243   5.799   3.866  1.00  0.00           H
ATOM   3921  HA  ARG   253     -13.785   6.098   2.531  1.00  0.00           H
ATOM   3922  HB1 ARG   253     -12.607   8.165   1.416  1.00  0.00           H
ATOM   3923  HB2 ARG   253     -11.172   7.697   2.388  1.00  0.00           H
ATOM   3924  HG1 ARG   253     -12.468   7.903   4.521  1.00  0.00           H
ATOM   3925  HG2 ARG   253     -13.917   8.348   3.563  1.00  0.00           H
ATOM   3926  HD1 ARG   253     -13.051  10.479   4.335  1.00  0.00           H
ATOM   3927  HD2 ARG   253     -12.616  10.308   2.596  1.00  0.00           H
ATOM   3928  HE  ARG   253     -10.305   9.966   3.120  1.00  0.00           H
ATOM   3929 1HH1 ARG   253     -11.109  10.242   7.163  1.00  0.00           H
ATOM   3930 2HH1 ARG   253     -12.436  10.092   6.005  1.00  0.00           H
ATOM   3931 1HH2 ARG   253      -8.870  10.285   6.400  1.00  0.00           H
ATOM   3932 2HH2 ARG   253      -8.526  10.167   4.671  1.00  0.00           H
ATOM   3933  N   GLN   254     -11.138   5.267   0.717  1.00  0.00           N
ATOM   3934  CA  GLN   254     -10.747   4.835  -0.593  1.00  0.00           C
ATOM   3935  CB  GLN   254      -9.250   4.494  -0.666  1.00  0.00           C
ATOM   3936  CG  GLN   254      -8.741   4.262  -2.088  1.00  0.00           C
ATOM   3937  CD  GLN   254      -8.626   5.623  -2.761  1.00  0.00           C
ATOM   3938  OE1 GLN   254      -9.043   6.640  -2.209  1.00  0.00           O
ATOM   3939  NE2 GLN   254      -8.040   5.645  -3.988  1.00  0.00           N
ATOM   3940  C   GLN   254     -11.513   3.599  -0.962  1.00  0.00           C
ATOM   3941  O   GLN   254     -11.969   3.459  -2.095  1.00  0.00           O
ATOM   3942  H   GLN   254     -10.443   5.301   1.463  1.00  0.00           H
ATOM   3943  HA  GLN   254     -10.976   5.641  -1.328  1.00  0.00           H
ATOM   3944  HB1 GLN   254      -9.014   3.619  -0.016  1.00  0.00           H
ATOM   3945  HB2 GLN   254      -8.693   5.368  -0.256  1.00  0.00           H
ATOM   3946  HG1 GLN   254      -7.791   3.680  -2.120  1.00  0.00           H
ATOM   3947  HG2 GLN   254      -9.516   3.677  -2.635  1.00  0.00           H
ATOM   3948 1HE2 GLN   254      -7.963   6.557  -4.439  1.00  0.00           H
ATOM   3949 2HE2 GLN   254      -7.696   4.795  -4.434  1.00  0.00           H
ATOM   3950  N   LEU   255     -11.679   2.669  -0.004  1.00  0.00           N
ATOM   3951  CA  LEU   255     -12.366   1.428  -0.228  1.00  0.00           C
ATOM   3952  CB  LEU   255     -12.289   0.483   0.984  1.00  0.00           C
ATOM   3953  CG  LEU   255     -10.856   0.009   1.295  1.00  0.00           C
ATOM   3954  CD1 LEU   255     -10.826  -0.933   2.509  1.00  0.00           C
ATOM   3955  CD2 LEU   255     -10.189  -0.605   0.054  1.00  0.00           C
ATOM   3956  C   LEU   255     -13.815   1.688  -0.519  1.00  0.00           C
ATOM   3957  O   LEU   255     -14.460   0.913  -1.222  1.00  0.00           O
ATOM   3958  H   LEU   255     -11.299   2.854   0.924  1.00  0.00           H
ATOM   3959  HA  LEU   255     -11.909   0.919  -1.109  1.00  0.00           H
ATOM   3960  HB1 LEU   255     -12.975  -0.386   0.853  1.00  0.00           H
ATOM   3961  HB2 LEU   255     -12.647   1.055   1.872  1.00  0.00           H
ATOM   3962  HG  LEU   255     -10.265   0.914   1.569  1.00  0.00           H
ATOM   3963 1HD1 LEU   255      -9.789  -1.276   2.734  1.00  0.00           H
ATOM   3964 2HD1 LEU   255     -11.521  -1.795   2.374  1.00  0.00           H
ATOM   3965 3HD1 LEU   255     -11.183  -0.352   3.391  1.00  0.00           H
ATOM   3966 1HD2 LEU   255      -9.152  -0.948   0.279  1.00  0.00           H
ATOM   3967 2HD2 LEU   255     -10.209   0.098  -0.811  1.00  0.00           H
ATOM   3968 3HD2 LEU   255     -10.783  -1.504  -0.233  1.00  0.00           H
ATOM   3969  N   GLN   256     -14.394   2.746   0.075  1.00  0.00           N
ATOM   3970  CA  GLN   256     -15.783   3.038  -0.154  1.00  0.00           C
ATOM   3971  CB  GLN   256     -16.319   4.159   0.753  1.00  0.00           C
ATOM   3972  CG  GLN   256     -17.798   4.480   0.520  1.00  0.00           C
ATOM   3973  CD  GLN   256     -18.620   3.265   0.927  1.00  0.00           C
ATOM   3974  OE1 GLN   256     -18.377   2.152   0.463  1.00  0.00           O
ATOM   3975  NE2 GLN   256     -19.620   3.480   1.822  1.00  0.00           N
ATOM   3976  C   GLN   256     -16.002   3.461  -1.574  1.00  0.00           C
ATOM   3977  O   GLN   256     -16.993   3.080  -2.196  1.00  0.00           O
ATOM   3978  H   GLN   256     -13.845   3.345   0.692  1.00  0.00           H
ATOM   3979  HA  GLN   256     -16.376   2.113   0.036  1.00  0.00           H
ATOM   3980  HB1 GLN   256     -16.131   3.922   1.826  1.00  0.00           H
ATOM   3981  HB2 GLN   256     -15.740   5.081   0.514  1.00  0.00           H
ATOM   3982  HG1 GLN   256     -18.122   5.411   1.040  1.00  0.00           H
ATOM   3983  HG2 GLN   256     -17.942   4.635  -0.575  1.00  0.00           H
ATOM   3984 1HE2 GLN   256     -20.171   2.666   2.095  1.00  0.00           H
ATOM   3985 2HE2 GLN   256     -19.810   4.407   2.201  1.00  0.00           H
ATOM   3986  N   GLU   257     -15.088   4.278  -2.128  1.00  0.00           N
ATOM   3987  CA  GLU   257     -15.269   4.759  -3.467  1.00  0.00           C
ATOM   3988  CB  GLU   257     -14.155   5.726  -3.903  1.00  0.00           C
ATOM   3989  CG  GLU   257     -14.137   7.042  -3.122  1.00  0.00           C
ATOM   3990  CD  GLU   257     -15.332   7.875  -3.563  1.00  0.00           C
ATOM   3991  OE1 GLU   257     -16.421   7.280  -3.780  1.00  0.00           O
ATOM   3992  OE2 GLU   257     -15.172   9.119  -3.682  1.00  0.00           O
ATOM   3993  C   GLU   257     -15.227   3.591  -4.397  1.00  0.00           C
ATOM   3994  O   GLU   257     -16.045   3.486  -5.311  1.00  0.00           O
ATOM   3995  H   GLU   257     -14.264   4.556  -1.594  1.00  0.00           H
ATOM   3996  HA  GLU   257     -16.258   5.267  -3.551  1.00  0.00           H
ATOM   3997  HB1 GLU   257     -14.212   5.921  -4.999  1.00  0.00           H
ATOM   3998  HB2 GLU   257     -13.183   5.216  -3.710  1.00  0.00           H
ATOM   3999  HG1 GLU   257     -13.171   7.589  -3.225  1.00  0.00           H
ATOM   4000  HG2 GLU   257     -14.275   6.797  -2.043  1.00  0.00           H
ATOM   4001  N   GLN   258     -14.256   2.681  -4.188  1.00  0.00           N
ATOM   4002  CA  GLN   258     -14.112   1.556  -5.061  1.00  0.00           C
ATOM   4003  CB  GLN   258     -12.798   0.787  -4.839  1.00  0.00           C
ATOM   4004  CG  GLN   258     -11.569   1.599  -5.259  1.00  0.00           C
ATOM   4005  CD  GLN   258     -10.319   0.768  -5.008  1.00  0.00           C
ATOM   4006  OE1 GLN   258     -10.357  -0.241  -4.306  1.00  0.00           O
ATOM   4007  NE2 GLN   258      -9.175   1.205  -5.600  1.00  0.00           N
ATOM   4008  C   GLN   258     -15.259   0.605  -4.921  1.00  0.00           C
ATOM   4009  O   GLN   258     -15.787   0.130  -5.925  1.00  0.00           O
ATOM   4010  H   GLN   258     -13.618   2.795  -3.401  1.00  0.00           H
ATOM   4011  HA  GLN   258     -14.111   1.936  -6.109  1.00  0.00           H
ATOM   4012  HB1 GLN   258     -12.820  -0.203  -5.351  1.00  0.00           H
ATOM   4013  HB2 GLN   258     -12.709   0.592  -3.745  1.00  0.00           H
ATOM   4014  HG1 GLN   258     -11.526   2.594  -4.758  1.00  0.00           H
ATOM   4015  HG2 GLN   258     -11.641   1.777  -6.357  1.00  0.00           H
ATOM   4016 1HE2 GLN   258      -8.337   0.648  -5.432  1.00  0.00           H
ATOM   4017 2HE2 GLN   258      -9.156   2.044  -6.180  1.00  0.00           H
ATOM   4018  N   ASN   259     -15.685   0.290  -3.680  1.00  0.00           N
ATOM   4019  CA  ASN   259     -16.770  -0.639  -3.551  1.00  0.00           C
ATOM   4020  CB  ASN   259     -16.327  -1.952  -2.893  1.00  0.00           C
ATOM   4021  CG  ASN   259     -15.312  -2.587  -3.837  1.00  0.00           C
ATOM   4022  OD1 ASN   259     -15.653  -3.036  -4.930  1.00  0.00           O
ATOM   4023  ND2 ASN   259     -14.019  -2.605  -3.414  1.00  0.00           N
ATOM   4024  C   ASN   259     -17.845  -0.018  -2.716  1.00  0.00           C
ATOM   4025  O   ASN   259     -17.873  -0.142  -1.493  1.00  0.00           O
ATOM   4026  H   ASN   259     -15.247   0.702  -2.856  1.00  0.00           H
ATOM   4027  HA  ASN   259     -17.180  -0.861  -4.564  1.00  0.00           H
ATOM   4028  HB1 ASN   259     -15.942  -1.818  -1.855  1.00  0.00           H
ATOM   4029  HB2 ASN   259     -17.214  -2.625  -2.843  1.00  0.00           H
ATOM   4030 1HD2 ASN   259     -13.340  -3.030  -4.045  1.00  0.00           H
ATOM   4031 2HD2 ASN   259     -13.743  -2.214  -2.513  1.00  0.00           H
ATOM   4032  N   PRO   260     -18.759   0.627  -3.379  1.00  0.00           N
ATOM   4033  CA  PRO   260     -19.828   1.292  -2.687  1.00  0.00           C
ATOM   4034  CD  PRO   260     -18.429   1.288  -4.631  1.00  0.00           C
ATOM   4035  CB  PRO   260     -20.497   2.188  -3.726  1.00  0.00           C
ATOM   4036  CG  PRO   260     -19.357   2.510  -4.710  1.00  0.00           C
ATOM   4037  C   PRO   260     -20.761   0.331  -2.024  1.00  0.00           C
ATOM   4038  O   PRO   260     -21.488   0.737  -1.119  1.00  0.00           O
ATOM   4039  HA  PRO   260     -19.382   1.944  -1.900  1.00  0.00           H
ATOM   4040  HD1 PRO   260     -18.493   0.619  -5.521  1.00  0.00           H
ATOM   4041  HD2 PRO   260     -17.380   1.659  -4.556  1.00  0.00           H
ATOM   4042  HB1 PRO   260     -21.009   3.084  -3.303  1.00  0.00           H
ATOM   4043  HB2 PRO   260     -21.258   1.579  -4.267  1.00  0.00           H
ATOM   4044  HG1 PRO   260     -19.701   2.756  -5.742  1.00  0.00           H
ATOM   4045  HG2 PRO   260     -18.800   3.391  -4.315  1.00  0.00           H
ATOM   4046  N   HIS   261     -20.784  -0.928  -2.491  1.00  0.00           N
ATOM   4047  CA  HIS   261     -21.664  -1.941  -1.985  1.00  0.00           C
ATOM   4048  ND1 HIS   261     -19.537  -3.210  -4.130  1.00  0.00           N
ATOM   4049  CG  HIS   261     -20.457  -3.790  -3.285  1.00  0.00           C
ATOM   4050  CB  HIS   261     -21.770  -3.163  -2.919  1.00  0.00           C
ATOM   4051  NE2 HIS   261     -18.698  -5.180  -3.531  1.00  0.00           N
ATOM   4052  CD2 HIS   261     -19.928  -4.992  -2.927  1.00  0.00           C
ATOM   4053  CE1 HIS   261     -18.505  -4.084  -4.242  1.00  0.00           C
ATOM   4054  C   HIS   261     -21.264  -2.397  -0.614  1.00  0.00           C
ATOM   4055  O   HIS   261     -22.121  -2.791   0.176  1.00  0.00           O
ATOM   4056  H   HIS   261     -20.143  -1.176  -3.244  1.00  0.00           H
ATOM   4057  HA  HIS   261     -22.681  -1.491  -1.905  1.00  0.00           H
ATOM   4058  HB1 HIS   261     -22.454  -3.927  -2.480  1.00  0.00           H
ATOM   4059  HB2 HIS   261     -22.239  -2.810  -3.867  1.00  0.00           H
ATOM   4060  HE2 HIS   261     -18.078  -5.986  -3.446  1.00  0.00           H
ATOM   4061  HD2 HIS   261     -20.413  -5.715  -2.250  1.00  0.00           H
ATOM   4062  HE1 HIS   261     -17.608  -3.900  -4.856  1.00  0.00           H
ATOM   4063  N   TRP   262     -19.955  -2.357  -0.294  1.00  0.00           N
ATOM   4064  CA  TRP   262     -19.453  -2.903   0.939  1.00  0.00           C
ATOM   4065  CB  TRP   262     -17.932  -2.772   1.091  1.00  0.00           C
ATOM   4066  CG  TRP   262     -17.079  -3.639   0.189  1.00  0.00           C
ATOM   4067  CD2 TRP   262     -15.680  -3.385   0.017  1.00  0.00           C
ATOM   4068  CD1 TRP   262     -17.370  -4.741  -0.567  1.00  0.00           C
ATOM   4069  NE1 TRP   262     -16.225  -5.198  -1.183  1.00  0.00           N
ATOM   4070  CE2 TRP   262     -15.180  -4.367  -0.833  1.00  0.00           C
ATOM   4071  CE3 TRP   262     -14.877  -2.411   0.535  1.00  0.00           C
ATOM   4072  CZ2 TRP   262     -13.858  -4.388  -1.174  1.00  0.00           C
ATOM   4073  CZ3 TRP   262     -13.548  -2.428   0.180  1.00  0.00           C
ATOM   4074  CH2 TRP   262     -13.048  -3.400  -0.659  1.00  0.00           C
ATOM   4075  C   TRP   262     -20.076  -2.256   2.140  1.00  0.00           C
ATOM   4076  O   TRP   262     -20.420  -1.075   2.146  1.00  0.00           O
ATOM   4077  H   TRP   262     -19.300  -1.926  -0.946  1.00  0.00           H
ATOM   4078  HA  TRP   262     -19.708  -3.988   0.963  1.00  0.00           H
ATOM   4079  HB1 TRP   262     -17.647  -2.946   2.155  1.00  0.00           H
ATOM   4080  HB2 TRP   262     -17.675  -1.713   0.857  1.00  0.00           H
ATOM   4081  HD1 TRP   262     -18.370  -5.195  -0.668  1.00  0.00           H
ATOM   4082  HE1 TRP   262     -16.161  -6.012  -1.794  1.00  0.00           H
ATOM   4083  HE3 TRP   262     -15.279  -1.639   1.213  1.00  0.00           H
ATOM   4084  HZ2 TRP   262     -13.453  -5.169  -1.839  1.00  0.00           H
ATOM   4085  HZ3 TRP   262     -12.871  -1.651   0.573  1.00  0.00           H
ATOM   4086  HH2 TRP   262     -11.977  -3.387  -0.924  1.00  0.00           H
ATOM   4087  N   GLU   263     -20.233  -3.078   3.199  1.00  0.00           N
ATOM   4088  CA  GLU   263     -20.804  -2.738   4.472  1.00  0.00           C
ATOM   4089  CB  GLU   263     -21.351  -3.982   5.198  1.00  0.00           C
ATOM   4090  CG  GLU   263     -21.994  -3.710   6.556  1.00  0.00           C
ATOM   4091  CD  GLU   263     -22.466  -5.048   7.108  1.00  0.00           C
ATOM   4092  OE1 GLU   263     -22.261  -6.079   6.412  1.00  0.00           O
ATOM   4093  OE2 GLU   263     -23.037  -5.058   8.231  1.00  0.00           O
ATOM   4094  C   GLU   263     -19.744  -2.112   5.335  1.00  0.00           C
ATOM   4095  O   GLU   263     -18.567  -2.081   4.981  1.00  0.00           O
ATOM   4096  H   GLU   263     -19.913  -4.039   3.083  1.00  0.00           H
ATOM   4097  HA  GLU   263     -21.633  -2.007   4.320  1.00  0.00           H
ATOM   4098  HB1 GLU   263     -20.550  -4.750   5.299  1.00  0.00           H
ATOM   4099  HB2 GLU   263     -22.142  -4.420   4.545  1.00  0.00           H
ATOM   4100  HG1 GLU   263     -22.805  -2.947   6.510  1.00  0.00           H
ATOM   4101  HG2 GLU   263     -21.200  -3.322   7.236  1.00  0.00           H
ATOM   4102  N   ASP   264     -20.167  -1.556   6.490  1.00  0.00           N
ATOM   4103  CA  ASP   264     -19.302  -0.889   7.425  1.00  0.00           C
ATOM   4104  CB  ASP   264     -20.080  -0.289   8.613  1.00  0.00           C
ATOM   4105  CG  ASP   264     -19.164   0.635   9.411  1.00  0.00           C
ATOM   4106  OD1 ASP   264     -18.016   0.224   9.730  1.00  0.00           O
ATOM   4107  OD2 ASP   264     -19.613   1.770   9.724  1.00  0.00           O
ATOM   4108  C   ASP   264     -18.307  -1.864   7.980  1.00  0.00           C
ATOM   4109  O   ASP   264     -17.130  -1.533   8.116  1.00  0.00           O
ATOM   4110  H   ASP   264     -21.161  -1.612   6.713  1.00  0.00           H
ATOM   4111  HA  ASP   264     -18.756  -0.072   6.898  1.00  0.00           H
ATOM   4112  HB1 ASP   264     -20.544  -1.076   9.253  1.00  0.00           H
ATOM   4113  HB2 ASP   264     -20.905   0.334   8.195  1.00  0.00           H
ATOM   4114  N   GLU   265     -18.745  -3.092   8.327  1.00  0.00           N
ATOM   4115  CA  GLU   265     -17.834  -4.044   8.902  1.00  0.00           C
ATOM   4116  CB  GLU   265     -18.487  -5.361   9.350  1.00  0.00           C
ATOM   4117  CG  GLU   265     -19.001  -5.329  10.784  1.00  0.00           C
ATOM   4118  CD  GLU   265     -17.775  -5.471  11.678  1.00  0.00           C
ATOM   4119  OE1 GLU   265     -16.879  -6.288  11.334  1.00  0.00           O
ATOM   4120  OE2 GLU   265     -17.721  -4.763  12.718  1.00  0.00           O
ATOM   4121  C   GLU   265     -16.765  -4.423   7.933  1.00  0.00           C
ATOM   4122  O   GLU   265     -15.590  -4.465   8.292  1.00  0.00           O
ATOM   4123  H   GLU   265     -19.722  -3.345   8.182  1.00  0.00           H
ATOM   4124  HA  GLU   265     -17.351  -3.573   9.790  1.00  0.00           H
ATOM   4125  HB1 GLU   265     -17.789  -6.218   9.200  1.00  0.00           H
ATOM   4126  HB2 GLU   265     -19.368  -5.534   8.688  1.00  0.00           H
ATOM   4127  HG1 GLU   265     -19.790  -6.089  10.989  1.00  0.00           H
ATOM   4128  HG2 GLU   265     -19.442  -4.321  10.966  1.00  0.00           H
ATOM   4129  N   ARG   266     -17.139  -4.690   6.671  1.00  0.00           N
ATOM   4130  CA  ARG   266     -16.169  -5.137   5.712  1.00  0.00           C
ATOM   4131  CB  ARG   266     -16.763  -5.440   4.322  1.00  0.00           C
ATOM   4132  CG  ARG   266     -15.702  -5.872   3.304  1.00  0.00           C
ATOM   4133  CD  ARG   266     -16.251  -6.181   1.909  1.00  0.00           C
ATOM   4134  NE  ARG   266     -16.890  -7.525   1.960  1.00  0.00           N
ATOM   4135  CZ  ARG   266     -18.199  -7.654   2.323  1.00  0.00           C
ATOM   4136  NH1 ARG   266     -18.935  -6.547   2.635  1.00  0.00           N
ATOM   4137  NH2 ARG   266     -18.773  -8.891   2.367  1.00  0.00           N
ATOM   4138  C   ARG   266     -15.157  -4.064   5.527  1.00  0.00           C
ATOM   4139  O   ARG   266     -13.968  -4.320   5.349  1.00  0.00           O
ATOM   4140  H   ARG   266     -18.114  -4.575   6.394  1.00  0.00           H
ATOM   4141  HA  ARG   266     -15.665  -6.052   6.101  1.00  0.00           H
ATOM   4142  HB1 ARG   266     -17.352  -4.573   3.941  1.00  0.00           H
ATOM   4143  HB2 ARG   266     -17.471  -6.293   4.444  1.00  0.00           H
ATOM   4144  HG1 ARG   266     -14.890  -5.110   3.242  1.00  0.00           H
ATOM   4145  HG2 ARG   266     -15.241  -6.811   3.690  1.00  0.00           H
ATOM   4146  HD1 ARG   266     -16.938  -5.389   1.529  1.00  0.00           H
ATOM   4147  HD2 ARG   266     -15.385  -6.243   1.210  1.00  0.00           H
ATOM   4148  HE  ARG   266     -16.346  -8.354   1.722  1.00  0.00           H
ATOM   4149 1HH1 ARG   266     -18.506  -5.622   2.602  1.00  0.00           H
ATOM   4150 2HH1 ARG   266     -19.915  -6.645   2.901  1.00  0.00           H
ATOM   4151 1HH2 ARG   266     -18.223  -9.718   2.134  1.00  0.00           H
ATOM   4152 2HH2 ARG   266     -19.753  -8.989   2.633  1.00  0.00           H
ATOM   4153  N   LEU   267     -15.627  -2.815   5.537  1.00  0.00           N
ATOM   4154  CA  LEU   267     -14.795  -1.682   5.340  1.00  0.00           C
ATOM   4155  CB  LEU   267     -15.715  -0.481   5.161  1.00  0.00           C
ATOM   4156  CG  LEU   267     -15.788   0.057   3.730  1.00  0.00           C
ATOM   4157  CD1 LEU   267     -16.234  -1.028   2.753  1.00  0.00           C
ATOM   4158  CD2 LEU   267     -16.654   1.322   3.678  1.00  0.00           C
ATOM   4159  C   LEU   267     -13.780  -1.546   6.443  1.00  0.00           C
ATOM   4160  O   LEU   267     -12.593  -1.366   6.174  1.00  0.00           O
ATOM   4161  H   LEU   267     -16.624  -2.669   5.692  1.00  0.00           H
ATOM   4162  HA  LEU   267     -14.240  -1.830   4.384  1.00  0.00           H
ATOM   4163  HB1 LEU   267     -15.431   0.334   5.867  1.00  0.00           H
ATOM   4164  HB2 LEU   267     -16.743  -0.812   5.439  1.00  0.00           H
ATOM   4165  HG  LEU   267     -14.754   0.355   3.439  1.00  0.00           H
ATOM   4166 1HD1 LEU   267     -16.287  -0.636   1.711  1.00  0.00           H
ATOM   4167 2HD1 LEU   267     -17.199  -1.490   3.067  1.00  0.00           H
ATOM   4168 3HD1 LEU   267     -15.459  -1.830   2.769  1.00  0.00           H
ATOM   4169 1HD2 LEU   267     -16.707   1.714   2.636  1.00  0.00           H
ATOM   4170 2HD2 LEU   267     -16.299   2.098   4.396  1.00  0.00           H
ATOM   4171 3HD2 LEU   267     -17.688   1.033   3.981  1.00  0.00           H
ATOM   4172  N   TYR   268     -14.205  -1.685   7.712  1.00  0.00           N
ATOM   4173  CA  TYR   268     -13.331  -1.555   8.846  1.00  0.00           C
ATOM   4174  CB  TYR   268     -14.128  -1.711  10.153  1.00  0.00           C
ATOM   4175  CG  TYR   268     -13.208  -1.885  11.310  1.00  0.00           C
ATOM   4176  CD1 TYR   268     -12.555  -0.810  11.864  1.00  0.00           C
ATOM   4177  CD2 TYR   268     -13.016  -3.136  11.850  1.00  0.00           C
ATOM   4178  CE1 TYR   268     -11.718  -0.982  12.941  1.00  0.00           C
ATOM   4179  CE2 TYR   268     -12.180  -3.314  12.926  1.00  0.00           C
ATOM   4180  CZ  TYR   268     -11.531  -2.235  13.473  1.00  0.00           C
ATOM   4181  OH  TYR   268     -10.675  -2.415  14.580  1.00  0.00           O
ATOM   4182  C   TYR   268     -12.299  -2.631   8.812  1.00  0.00           C
ATOM   4183  O   TYR   268     -11.099  -2.378   8.915  1.00  0.00           O
ATOM   4184  H   TYR   268     -15.190  -1.892   7.877  1.00  0.00           H
ATOM   4185  HA  TYR   268     -12.834  -0.557   8.825  1.00  0.00           H
ATOM   4186  HB1 TYR   268     -14.872  -2.539  10.088  1.00  0.00           H
ATOM   4187  HB2 TYR   268     -14.694  -0.764  10.315  1.00  0.00           H
ATOM   4188  HD1 TYR   268     -12.704   0.198  11.441  1.00  0.00           H
ATOM   4189  HD2 TYR   268     -13.538  -4.005  11.415  1.00  0.00           H
ATOM   4190  HE1 TYR   268     -11.196  -0.114  13.378  1.00  0.00           H
ATOM   4191  HE2 TYR   268     -12.031  -4.322  13.349  1.00  0.00           H
ATOM   4192  HH  TYR   268     -10.226  -1.668  14.959  1.00  0.00           H
ATOM   4193  N   GLN   269     -12.758  -3.872   8.618  1.00  0.00           N
ATOM   4194  CA  GLN   269     -11.906  -5.006   8.719  1.00  0.00           C
ATOM   4195  CB  GLN   269     -12.751  -6.284   8.692  1.00  0.00           C
ATOM   4196  CG  GLN   269     -12.187  -7.365   9.600  1.00  0.00           C
ATOM   4197  CD  GLN   269     -12.310  -6.878  11.034  1.00  0.00           C
ATOM   4198  OE1 GLN   269     -11.341  -6.886  11.790  1.00  0.00           O
ATOM   4199  NE2 GLN   269     -13.536  -6.441  11.424  1.00  0.00           N
ATOM   4200  C   GLN   269     -10.902  -4.975   7.603  1.00  0.00           C
ATOM   4201  O   GLN   269      -9.726  -5.272   7.812  1.00  0.00           O
ATOM   4202  H   GLN   269     -13.743  -4.008   8.392  1.00  0.00           H
ATOM   4203  HA  GLN   269     -11.361  -4.958   9.691  1.00  0.00           H
ATOM   4204  HB1 GLN   269     -13.817  -6.068   8.936  1.00  0.00           H
ATOM   4205  HB2 GLN   269     -12.723  -6.678   7.650  1.00  0.00           H
ATOM   4206  HG1 GLN   269     -11.145  -7.657   9.330  1.00  0.00           H
ATOM   4207  HG2 GLN   269     -12.831  -8.269   9.492  1.00  0.00           H
ATOM   4208 1HE2 GLN   269     -13.619  -6.114  12.386  1.00  0.00           H
ATOM   4209 2HE2 GLN   269     -14.333  -6.440  10.787  1.00  0.00           H
ATOM   4210  N   GLU   270     -11.320  -4.611   6.375  1.00  0.00           N
ATOM   4211  CA  GLU   270     -10.343  -4.625   5.326  1.00  0.00           C
ATOM   4212  CB  GLU   270     -10.883  -4.784   3.909  1.00  0.00           C
ATOM   4213  CG  GLU   270     -12.000  -3.866   3.474  1.00  0.00           C
ATOM   4214  CD  GLU   270     -12.346  -4.510   2.158  1.00  0.00           C
ATOM   4215  OE1 GLU   270     -11.397  -4.685   1.349  1.00  0.00           O
ATOM   4216  OE2 GLU   270     -13.529  -4.883   1.955  1.00  0.00           O
ATOM   4217  C   GLU   270      -9.353  -3.514   5.439  1.00  0.00           C
ATOM   4218  O   GLU   270      -8.196  -3.680   5.058  1.00  0.00           O
ATOM   4219  H   GLU   270     -12.287  -4.338   6.200  1.00  0.00           H
ATOM   4220  HA  GLU   270      -9.749  -5.551   5.507  1.00  0.00           H
ATOM   4221  HB1 GLU   270     -11.196  -5.842   3.753  1.00  0.00           H
ATOM   4222  HB2 GLU   270     -10.028  -4.598   3.218  1.00  0.00           H
ATOM   4223  HG1 GLU   270     -11.756  -2.778   3.439  1.00  0.00           H
ATOM   4224  HG2 GLU   270     -12.860  -4.009   4.169  1.00  0.00           H
ATOM   4225  N   ALA   271      -9.765  -2.337   5.938  1.00  0.00           N
ATOM   4226  CA  ALA   271      -8.803  -1.285   6.097  1.00  0.00           C
ATOM   4227  CB  ALA   271      -9.430   0.011   6.638  1.00  0.00           C
ATOM   4228  C   ALA   271      -7.794  -1.753   7.103  1.00  0.00           C
ATOM   4229  O   ALA   271      -6.586  -1.588   6.929  1.00  0.00           O
ATOM   4230  H   ALA   271     -10.741  -2.194   6.198  1.00  0.00           H
ATOM   4231  HA  ALA   271      -8.300  -1.083   5.123  1.00  0.00           H
ATOM   4232  HB1 ALA   271      -8.682   0.829   6.762  1.00  0.00           H
ATOM   4233  HB2 ALA   271      -9.980  -0.177   7.590  1.00  0.00           H
ATOM   4234  HB3 ALA   271     -10.177   0.356   5.886  1.00  0.00           H
ATOM   4235  N   ARG   272      -8.290  -2.395   8.176  1.00  0.00           N
ATOM   4236  CA  ARG   272      -7.477  -2.855   9.265  1.00  0.00           C
ATOM   4237  CB  ARG   272      -8.285  -3.528  10.385  1.00  0.00           C
ATOM   4238  CG  ARG   272      -7.395  -4.039  11.520  1.00  0.00           C
ATOM   4239  CD  ARG   272      -8.167  -4.667  12.679  1.00  0.00           C
ATOM   4240  NE  ARG   272      -8.921  -5.826  12.131  1.00  0.00           N
ATOM   4241  CZ  ARG   272      -8.303  -7.034  11.987  1.00  0.00           C
ATOM   4242  NH1 ARG   272      -6.985  -7.162  12.307  1.00  0.00           N
ATOM   4243  NH2 ARG   272      -8.994  -8.116  11.526  1.00  0.00           N
ATOM   4244  C   ARG   272      -6.478  -3.868   8.793  1.00  0.00           C
ATOM   4245  O   ARG   272      -5.332  -3.860   9.243  1.00  0.00           O
ATOM   4246  H   ARG   272      -9.295  -2.563   8.217  1.00  0.00           H
ATOM   4247  HA  ARG   272      -6.928  -1.985   9.694  1.00  0.00           H
ATOM   4248  HB1 ARG   272      -8.930  -4.343   9.981  1.00  0.00           H
ATOM   4249  HB2 ARG   272      -8.961  -2.754  10.817  1.00  0.00           H
ATOM   4250  HG1 ARG   272      -6.726  -3.227  11.889  1.00  0.00           H
ATOM   4251  HG2 ARG   272      -6.741  -4.834  11.092  1.00  0.00           H
ATOM   4252  HD1 ARG   272      -8.818  -3.938  13.216  1.00  0.00           H
ATOM   4253  HD2 ARG   272      -7.423  -5.060  13.410  1.00  0.00           H
ATOM   4254  HE  ARG   272      -9.899  -5.718  11.863  1.00  0.00           H
ATOM   4255 1HH1 ARG   272      -6.468  -6.353  12.652  1.00  0.00           H
ATOM   4256 2HH1 ARG   272      -6.517  -8.062  12.202  1.00  0.00           H
ATOM   4257 1HH2 ARG   272      -9.981  -8.020  11.286  1.00  0.00           H
ATOM   4258 2HH2 ARG   272      -8.526  -9.016  11.421  1.00  0.00           H
ATOM   4259  N   LYS   273      -6.885  -4.785   7.892  1.00  0.00           N
ATOM   4260  CA  LYS   273      -5.979  -5.806   7.440  1.00  0.00           C
ATOM   4261  CB  LYS   273      -6.616  -6.832   6.478  1.00  0.00           C
ATOM   4262  CG  LYS   273      -7.187  -6.223   5.194  1.00  0.00           C
ATOM   4263  CD  LYS   273      -7.384  -7.213   4.041  1.00  0.00           C
ATOM   4264  CE  LYS   273      -8.120  -8.498   4.411  1.00  0.00           C
ATOM   4265  NZ  LYS   273      -9.369  -8.582   3.623  1.00  0.00           N
ATOM   4266  C   LYS   273      -4.833  -5.167   6.722  1.00  0.00           C
ATOM   4267  O   LYS   273      -3.679  -5.529   6.938  1.00  0.00           O
ATOM   4268  H   LYS   273      -7.838  -4.754   7.530  1.00  0.00           H
ATOM   4269  HA  LYS   273      -5.583  -6.350   8.329  1.00  0.00           H
ATOM   4270  HB1 LYS   273      -5.889  -7.641   6.235  1.00  0.00           H
ATOM   4271  HB2 LYS   273      -7.466  -7.307   7.021  1.00  0.00           H
ATOM   4272  HG1 LYS   273      -8.142  -5.690   5.412  1.00  0.00           H
ATOM   4273  HG2 LYS   273      -6.458  -5.456   4.844  1.00  0.00           H
ATOM   4274  HD1 LYS   273      -6.403  -7.454   3.569  1.00  0.00           H
ATOM   4275  HD2 LYS   273      -7.999  -6.696   3.268  1.00  0.00           H
ATOM   4276  HE1 LYS   273      -7.480  -9.403   4.290  1.00  0.00           H
ATOM   4277  HE2 LYS   273      -8.404  -8.426   5.487  1.00  0.00           H
ATOM   4278  HZ1 LYS   273      -9.861  -9.441   3.870  1.00  0.00           H
ATOM   4279  HZ2 LYS   273      -9.201  -8.506   2.620  1.00  0.00           H
ATOM   4280  HZ3 LYS   273      -9.960  -7.798   3.897  1.00  0.00           H
ATOM   4281  N   ILE   274      -5.117  -4.185   5.848  1.00  0.00           N
ATOM   4282  CA  ILE   274      -4.054  -3.556   5.123  1.00  0.00           C
ATOM   4283  CB  ILE   274      -4.520  -2.754   3.929  1.00  0.00           C
ATOM   4284  CG1 ILE   274      -5.565  -1.684   4.257  1.00  0.00           C
ATOM   4285  CG2 ILE   274      -5.012  -3.750   2.876  1.00  0.00           C
ATOM   4286  CD1 ILE   274      -5.995  -0.912   3.006  1.00  0.00           C
ATOM   4287  C   ILE   274      -3.134  -2.820   6.051  1.00  0.00           C
ATOM   4288  O   ILE   274      -1.917  -2.859   5.882  1.00  0.00           O
ATOM   4289  H   ILE   274      -6.083  -3.890   5.702  1.00  0.00           H
ATOM   4290  HA  ILE   274      -3.446  -4.391   4.702  1.00  0.00           H
ATOM   4291  HB  ILE   274      -3.629  -2.233   3.507  1.00  0.00           H
ATOM   4292 1HG1 ILE   274      -6.443  -2.122   4.787  1.00  0.00           H
ATOM   4293 2HG1 ILE   274      -5.087  -0.954   4.951  1.00  0.00           H
ATOM   4294 1HG2 ILE   274      -5.356  -3.159   1.996  1.00  0.00           H
ATOM   4295 2HG2 ILE   274      -5.791  -4.446   3.265  1.00  0.00           H
ATOM   4296 3HG2 ILE   274      -4.139  -4.363   2.554  1.00  0.00           H
ATOM   4297 1HD1 ILE   274      -6.756  -0.133   3.245  1.00  0.00           H
ATOM   4298 2HD1 ILE   274      -6.355  -1.601   2.206  1.00  0.00           H
ATOM   4299 3HD1 ILE   274      -5.093  -0.387   2.612  1.00  0.00           H
ATOM   4300  N   LEU   275      -3.681  -2.164   7.087  1.00  0.00           N
ATOM   4301  CA  LEU   275      -2.885  -1.427   8.032  1.00  0.00           C
ATOM   4302  CB  LEU   275      -3.775  -0.817   9.139  1.00  0.00           C
ATOM   4303  CG  LEU   275      -3.119   0.195  10.105  1.00  0.00           C
ATOM   4304  CD1 LEU   275      -1.916  -0.391  10.853  1.00  0.00           C
ATOM   4305  CD2 LEU   275      -2.823   1.531   9.417  1.00  0.00           C
ATOM   4306  C   LEU   275      -1.936  -2.393   8.691  1.00  0.00           C
ATOM   4307  O   LEU   275      -0.791  -2.051   8.984  1.00  0.00           O
ATOM   4308  H   LEU   275      -4.693  -2.189   7.208  1.00  0.00           H
ATOM   4309  HA  LEU   275      -2.315  -0.623   7.510  1.00  0.00           H
ATOM   4310  HB1 LEU   275      -4.245  -1.638   9.729  1.00  0.00           H
ATOM   4311  HB2 LEU   275      -4.604  -0.278   8.624  1.00  0.00           H
ATOM   4312  HG  LEU   275      -3.886   0.415  10.884  1.00  0.00           H
ATOM   4313 1HD1 LEU   275      -1.443   0.339  11.550  1.00  0.00           H
ATOM   4314 2HD1 LEU   275      -1.166  -0.806  10.140  1.00  0.00           H
ATOM   4315 3HD1 LEU   275      -2.292  -1.241  11.469  1.00  0.00           H
ATOM   4316 1HD2 LEU   275      -2.350   2.261  10.114  1.00  0.00           H
ATOM   4317 2HD2 LEU   275      -3.740   1.956   8.945  1.00  0.00           H
ATOM   4318 3HD2 LEU   275      -2.092   1.329   8.600  1.00  0.00           H
ATOM   4319  N   GLY   276      -2.394  -3.629   8.970  1.00  0.00           N
ATOM   4320  CA  GLY   276      -1.562  -4.595   9.636  1.00  0.00           C
ATOM   4321  C   GLY   276      -0.400  -4.944   8.763  1.00  0.00           C
ATOM   4322  O   GLY   276       0.719  -5.110   9.245  1.00  0.00           O
ATOM   4323  H   GLY   276      -3.345  -3.884   8.705  1.00  0.00           H
ATOM   4324  HA1 GLY   276      -2.136  -5.497   9.952  1.00  0.00           H
ATOM   4325  HA2 GLY   276      -1.158  -4.113  10.557  1.00  0.00           H
ATOM   4326  N   ALA   277      -0.661  -5.088   7.451  1.00  0.00           N
ATOM   4327  CA  ALA   277       0.323  -5.467   6.480  1.00  0.00           C
ATOM   4328  CB  ALA   277      -0.284  -5.638   5.077  1.00  0.00           C
ATOM   4329  C   ALA   277       1.384  -4.417   6.379  1.00  0.00           C
ATOM   4330  O   ALA   277       2.557  -4.747   6.207  1.00  0.00           O
ATOM   4331  H   ALA   277      -1.614  -4.918   7.129  1.00  0.00           H
ATOM   4332  HA  ALA   277       0.792  -6.429   6.793  1.00  0.00           H
ATOM   4333  HB1 ALA   277       0.481  -5.933   4.322  1.00  0.00           H
ATOM   4334  HB2 ALA   277      -0.832  -4.720   4.760  1.00  0.00           H
ATOM   4335  HB3 ALA   277      -1.029  -6.466   5.136  1.00  0.00           H
ATOM   4336  N   GLN   278       0.995  -3.125   6.447  1.00  0.00           N
ATOM   4337  CA  GLN   278       1.944  -2.052   6.303  1.00  0.00           C
ATOM   4338  CB  GLN   278       1.276  -0.662   6.279  1.00  0.00           C
ATOM   4339  CG  GLN   278       2.201   0.483   5.841  1.00  0.00           C
ATOM   4340  CD  GLN   278       2.818   1.160   7.061  1.00  0.00           C
ATOM   4341  OE1 GLN   278       3.542   0.547   7.843  1.00  0.00           O
ATOM   4342  NE2 GLN   278       2.524   2.477   7.227  1.00  0.00           N
ATOM   4343  C   GLN   278       2.918  -2.087   7.442  1.00  0.00           C
ATOM   4344  O   GLN   278       4.124  -1.943   7.245  1.00  0.00           O
ATOM   4345  H   GLN   278       0.011  -2.906   6.603  1.00  0.00           H
ATOM   4346  HA  GLN   278       2.504  -2.196   5.350  1.00  0.00           H
ATOM   4347  HB1 GLN   278       0.819  -0.434   7.270  1.00  0.00           H
ATOM   4348  HB2 GLN   278       0.444  -0.712   5.539  1.00  0.00           H
ATOM   4349  HG1 GLN   278       1.676   1.213   5.181  1.00  0.00           H
ATOM   4350  HG2 GLN   278       3.033   0.034   5.250  1.00  0.00           H
ATOM   4351 1HE2 GLN   278       2.937   2.930   8.043  1.00  0.00           H
ATOM   4352 2HE2 GLN   278       1.926   2.983   6.574  1.00  0.00           H
ATOM   4353  N   MET   279       2.416  -2.288   8.674  1.00  0.00           N
ATOM   4354  CA  MET   279       3.267  -2.277   9.831  1.00  0.00           C
ATOM   4355  CB  MET   279       2.489  -2.339  11.159  1.00  0.00           C
ATOM   4356  CG  MET   279       3.390  -2.214  12.391  1.00  0.00           C
ATOM   4357  SD  MET   279       2.534  -1.739  13.925  1.00  0.00           S
ATOM   4358  CE  MET   279       1.523  -3.238  14.084  1.00  0.00           C
ATOM   4359  C   MET   279       4.228  -3.422   9.774  1.00  0.00           C
ATOM   4360  O   MET   279       5.395  -3.271  10.126  1.00  0.00           O
ATOM   4361  H   MET   279       1.415  -2.451   8.788  1.00  0.00           H
ATOM   4362  HA  MET   279       3.856  -1.330   9.819  1.00  0.00           H
ATOM   4363  HB1 MET   279       1.869  -3.264  11.213  1.00  0.00           H
ATOM   4364  HB2 MET   279       1.789  -1.471  11.172  1.00  0.00           H
ATOM   4365  HG1 MET   279       4.229  -1.509  12.184  1.00  0.00           H
ATOM   4366  HG2 MET   279       3.843  -3.218  12.567  1.00  0.00           H
ATOM   4367  HE1 MET   279       0.998  -2.947  15.024  1.00  0.00           H
ATOM   4368  HE2 MET   279       2.060  -4.215  14.084  1.00  0.00           H
ATOM   4369  HE3 MET   279       0.777  -3.248  13.255  1.00  0.00           H
ATOM   4370  N   ALA   280       3.767  -4.608   9.338  1.00  0.00           N
ATOM   4371  CA  ALA   280       4.651  -5.735   9.282  1.00  0.00           C
ATOM   4372  CB  ALA   280       3.943  -7.037   8.865  1.00  0.00           C
ATOM   4373  C   ALA   280       5.734  -5.472   8.280  1.00  0.00           C
ATOM   4374  O   ALA   280       6.899  -5.781   8.526  1.00  0.00           O
ATOM   4375  H   ALA   280       2.794  -4.705   9.049  1.00  0.00           H
ATOM   4376  HA  ALA   280       5.115  -5.881  10.285  1.00  0.00           H
ATOM   4377  HB1 ALA   280       4.631  -7.913   8.821  1.00  0.00           H
ATOM   4378  HB2 ALA   280       3.406  -6.905   7.897  1.00  0.00           H
ATOM   4379  HB3 ALA   280       3.174  -7.258   9.642  1.00  0.00           H
ATOM   4380  N   HIS   281       5.368  -4.899   7.115  1.00  0.00           N
ATOM   4381  CA  HIS   281       6.299  -4.691   6.042  1.00  0.00           C
ATOM   4382  ND1 HIS   281       6.795  -5.279   2.789  1.00  0.00           N
ATOM   4383  CG  HIS   281       6.560  -4.177   3.580  1.00  0.00           C
ATOM   4384  CB  HIS   281       5.630  -4.176   4.757  1.00  0.00           C
ATOM   4385  NE2 HIS   281       8.041  -3.630   1.967  1.00  0.00           N
ATOM   4386  CD2 HIS   281       7.329  -3.179   3.065  1.00  0.00           C
ATOM   4387  CE1 HIS   281       7.688  -4.897   1.841  1.00  0.00           C
ATOM   4388  C   HIS   281       7.349  -3.704   6.427  1.00  0.00           C
ATOM   4389  O   HIS   281       8.540  -3.986   6.320  1.00  0.00           O
ATOM   4390  H   HIS   281       4.399  -4.604   6.993  1.00  0.00           H
ATOM   4391  HA  HIS   281       6.796  -5.663   5.814  1.00  0.00           H
ATOM   4392  HB1 HIS   281       4.700  -4.749   4.533  1.00  0.00           H
ATOM   4393  HB2 HIS   281       5.330  -3.118   4.941  1.00  0.00           H
ATOM   4394  HE2 HIS   281       8.692  -3.103   1.385  1.00  0.00           H
ATOM   4395  HD2 HIS   281       7.378  -2.153   3.467  1.00  0.00           H
ATOM   4396  HE1 HIS   281       8.075  -5.568   1.055  1.00  0.00           H
ATOM   4397  N   ILE   282       6.938  -2.530   6.931  1.00  0.00           N
ATOM   4398  CA  ILE   282       7.916  -1.539   7.246  1.00  0.00           C
ATOM   4399  CB  ILE   282       7.338  -0.257   7.758  1.00  0.00           C
ATOM   4400  CG1 ILE   282       8.444   0.803   7.789  1.00  0.00           C
ATOM   4401  CG2 ILE   282       6.669  -0.508   9.119  1.00  0.00           C
ATOM   4402  CD1 ILE   282       7.916   2.216   8.000  1.00  0.00           C
ATOM   4403  C   ILE   282       8.819  -2.103   8.291  1.00  0.00           C
ATOM   4404  O   ILE   282      10.030  -1.880   8.259  1.00  0.00           O
ATOM   4405  H   ILE   282       5.946  -2.349   7.086  1.00  0.00           H
ATOM   4406  HA  ILE   282       8.516  -1.323   6.331  1.00  0.00           H
ATOM   4407  HB  ILE   282       6.553   0.081   7.042  1.00  0.00           H
ATOM   4408 1HG1 ILE   282       9.072   0.747   6.870  1.00  0.00           H
ATOM   4409 2HG1 ILE   282       9.105   0.565   8.655  1.00  0.00           H
ATOM   4410 1HG2 ILE   282       6.238   0.447   9.500  1.00  0.00           H
ATOM   4411 2HG2 ILE   282       7.365  -0.980   9.851  1.00  0.00           H
ATOM   4412 3HG2 ILE   282       5.824  -1.216   8.953  1.00  0.00           H
ATOM   4413 1HD1 ILE   282       8.721   2.987   8.023  1.00  0.00           H
ATOM   4414 2HD1 ILE   282       7.288   2.271   8.919  1.00  0.00           H
ATOM   4415 3HD1 ILE   282       7.255   2.454   7.134  1.00  0.00           H
ATOM   4416  N   THR   283       8.254  -2.846   9.262  1.00  0.00           N
ATOM   4417  CA  THR   283       9.114  -3.329  10.296  1.00  0.00           C
ATOM   4418  CB  THR   283       8.417  -3.891  11.506  1.00  0.00           C
ATOM   4419  OG1 THR   283       9.335  -3.914  12.585  1.00  0.00           O
ATOM   4420  CG2 THR   283       7.928  -5.322  11.252  1.00  0.00           C
ATOM   4421  C   THR   283      10.106  -4.327   9.770  1.00  0.00           C
ATOM   4422  O   THR   283      11.302  -4.192  10.017  1.00  0.00           O
ATOM   4423  H   THR   283       7.255  -3.055   9.259  1.00  0.00           H
ATOM   4424  HA  THR   283       9.705  -2.452  10.650  1.00  0.00           H
ATOM   4425  HB  THR   283       7.549  -3.243  11.770  1.00  0.00           H
ATOM   4426  HG1 THR   283       8.895  -4.269  13.348  1.00  0.00           H
ATOM   4427 1HG2 THR   283       7.412  -5.738  12.148  1.00  0.00           H
ATOM   4428 2HG2 THR   283       8.759  -5.985  10.913  1.00  0.00           H
ATOM   4429 3HG2 THR   283       7.179  -5.277  10.427  1.00  0.00           H
ATOM   4430  N   TYR   284       9.656  -5.359   9.026  1.00  0.00           N
ATOM   4431  CA  TYR   284      10.568  -6.358   8.545  1.00  0.00           C
ATOM   4432  CB  TYR   284       9.901  -7.689   8.165  1.00  0.00           C
ATOM   4433  CG  TYR   284       9.697  -8.404   9.459  1.00  0.00           C
ATOM   4434  CD1 TYR   284       8.717  -8.010  10.339  1.00  0.00           C
ATOM   4435  CD2 TYR   284      10.494  -9.477   9.789  1.00  0.00           C
ATOM   4436  CE1 TYR   284       8.537  -8.672  11.532  1.00  0.00           C
ATOM   4437  CE2 TYR   284      10.320 -10.144  10.978  1.00  0.00           C
ATOM   4438  CZ  TYR   284       9.339  -9.740  11.852  1.00  0.00           C
ATOM   4439  OH  TYR   284       9.155 -10.419  13.075  1.00  0.00           O
ATOM   4440  C   TYR   284      11.457  -5.883   7.437  1.00  0.00           C
ATOM   4441  O   TYR   284      12.624  -6.269   7.395  1.00  0.00           O
ATOM   4442  H   TYR   284       8.663  -5.430   8.804  1.00  0.00           H
ATOM   4443  HA  TYR   284      11.245  -6.590   9.400  1.00  0.00           H
ATOM   4444  HB1 TYR   284      10.469  -8.279   7.408  1.00  0.00           H
ATOM   4445  HB2 TYR   284       8.897  -7.460   7.738  1.00  0.00           H
ATOM   4446  HD1 TYR   284       8.068  -7.154  10.086  1.00  0.00           H
ATOM   4447  HD2 TYR   284      11.282  -9.806   9.091  1.00  0.00           H
ATOM   4448  HE1 TYR   284       7.749  -8.345  12.231  1.00  0.00           H
ATOM   4449  HE2 TYR   284      10.966 -11.002  11.230  1.00  0.00           H
ATOM   4450  HH  TYR   284       8.477 -10.140  13.679  1.00  0.00           H
ATOM   4451  N   ASN   285      10.945  -5.109   6.457  1.00  0.00           N
ATOM   4452  CA  ASN   285      11.868  -4.759   5.415  1.00  0.00           C
ATOM   4453  CB  ASN   285      11.223  -4.342   4.068  1.00  0.00           C
ATOM   4454  CG  ASN   285      10.660  -2.921   4.062  1.00  0.00           C
ATOM   4455  OD1 ASN   285      10.061  -2.447   5.023  1.00  0.00           O
ATOM   4456  ND2 ASN   285      10.868  -2.207   2.923  1.00  0.00           N
ATOM   4457  C   ASN   285      12.838  -3.685   5.828  1.00  0.00           C
ATOM   4458  O   ASN   285      14.045  -3.864   5.687  1.00  0.00           O
ATOM   4459  H   ASN   285       9.974  -4.796   6.457  1.00  0.00           H
ATOM   4460  HA  ASN   285      12.474  -5.672   5.208  1.00  0.00           H
ATOM   4461  HB1 ASN   285      11.944  -4.481   3.229  1.00  0.00           H
ATOM   4462  HB2 ASN   285      10.369  -5.034   3.885  1.00  0.00           H
ATOM   4463 1HD2 ASN   285      11.366  -2.601   2.125  1.00  0.00           H
ATOM   4464 2HD2 ASN   285      10.516  -1.251   2.866  1.00  0.00           H
ATOM   4465  N   GLU   286      12.342  -2.517   6.294  1.00  0.00           N
ATOM   4466  CA  GLU   286      13.229  -1.420   6.574  1.00  0.00           C
ATOM   4467  CB  GLU   286      12.609  -0.050   6.298  1.00  0.00           C
ATOM   4468  CG  GLU   286      13.701   1.006   6.172  1.00  0.00           C
ATOM   4469  CD  GLU   286      14.328   0.917   4.788  1.00  0.00           C
ATOM   4470  OE1 GLU   286      13.837   0.096   3.970  1.00  0.00           O
ATOM   4471  OE2 GLU   286      15.304   1.672   4.530  1.00  0.00           O
ATOM   4472  C   GLU   286      13.859  -1.356   7.945  1.00  0.00           C
ATOM   4473  O   GLU   286      15.031  -1.005   8.068  1.00  0.00           O
ATOM   4474  H   GLU   286      11.339  -2.414   6.447  1.00  0.00           H
ATOM   4475  HA  GLU   286      14.075  -1.522   5.855  1.00  0.00           H
ATOM   4476  HB1 GLU   286      11.849   0.226   7.066  1.00  0.00           H
ATOM   4477  HB2 GLU   286      12.086  -0.110   5.315  1.00  0.00           H
ATOM   4478  HG1 GLU   286      13.327   2.031   6.401  1.00  0.00           H
ATOM   4479  HG2 GLU   286      14.493   0.762   6.917  1.00  0.00           H
ATOM   4480  N   PHE   287      13.066  -1.587   9.012  1.00  0.00           N
ATOM   4481  CA  PHE   287      13.483  -1.407  10.384  1.00  0.00           C
ATOM   4482  CB  PHE   287      12.245  -1.341  11.298  1.00  0.00           C
ATOM   4483  CG  PHE   287      12.646  -1.117  12.714  1.00  0.00           C
ATOM   4484  CD1 PHE   287      13.152   0.098  13.115  1.00  0.00           C
ATOM   4485  CD2 PHE   287      12.474  -2.113  13.647  1.00  0.00           C
ATOM   4486  CE1 PHE   287      13.510   0.307  14.426  1.00  0.00           C
ATOM   4487  CE2 PHE   287      12.829  -1.907  14.959  1.00  0.00           C
ATOM   4488  CZ  PHE   287      13.351  -0.697  15.350  1.00  0.00           C
ATOM   4489  C   PHE   287      14.415  -2.460  10.918  1.00  0.00           C
ATOM   4490  O   PHE   287      15.497  -2.168  11.425  1.00  0.00           O
ATOM   4491  H   PHE   287      12.113  -1.909   8.840  1.00  0.00           H
ATOM   4492  HA  PHE   287      14.007  -0.425  10.452  1.00  0.00           H
ATOM   4493  HB1 PHE   287      11.603  -2.246  11.189  1.00  0.00           H
ATOM   4494  HB2 PHE   287      11.640  -0.461  10.978  1.00  0.00           H
ATOM   4495  HD1 PHE   287      13.271   0.911  12.379  1.00  0.00           H
ATOM   4496  HD2 PHE   287      12.048  -3.083  13.341  1.00  0.00           H
ATOM   4497  HE1 PHE   287      13.925   1.281  14.736  1.00  0.00           H
ATOM   4498  HE2 PHE   287      12.695  -2.714  15.699  1.00  0.00           H
ATOM   4499  HZ  PHE   287      13.641  -0.533  16.401  1.00  0.00           H
ATOM   4500  N   LEU   288      14.024  -3.730  10.768  1.00  0.00           N
ATOM   4501  CA  LEU   288      14.658  -4.845  11.409  1.00  0.00           C
ATOM   4502  CB  LEU   288      13.877  -6.123  11.055  1.00  0.00           C
ATOM   4503  CG  LEU   288      13.995  -7.272  12.063  1.00  0.00           C
ATOM   4504  CD1 LEU   288      13.183  -6.951  13.325  1.00  0.00           C
ATOM   4505  CD2 LEU   288      13.557  -8.606  11.456  1.00  0.00           C
ATOM   4506  C   LEU   288      16.082  -4.979  10.943  1.00  0.00           C
ATOM   4507  O   LEU   288      16.978  -5.181  11.763  1.00  0.00           O
ATOM   4508  H   LEU   288      13.226  -3.917  10.161  1.00  0.00           H
ATOM   4509  HA  LEU   288      14.642  -4.695  12.514  1.00  0.00           H
ATOM   4510  HB1 LEU   288      12.803  -5.878  10.881  1.00  0.00           H
ATOM   4511  HB2 LEU   288      14.286  -6.496  10.087  1.00  0.00           H
ATOM   4512  HG  LEU   288      15.067  -7.363  12.357  1.00  0.00           H
ATOM   4513 1HD1 LEU   288      13.269  -7.787  14.058  1.00  0.00           H
ATOM   4514 2HD1 LEU   288      12.120  -6.711  13.088  1.00  0.00           H
ATOM   4515 3HD1 LEU   288      13.635  -6.046  13.794  1.00  0.00           H
ATOM   4516 1HD2 LEU   288      13.643  -9.442  12.189  1.00  0.00           H
ATOM   4517 2HD2 LEU   288      14.117  -8.829  10.518  1.00  0.00           H
ATOM   4518 3HD2 LEU   288      12.480  -8.511  11.185  1.00  0.00           H
ATOM   4519  N   PRO   289      16.356  -4.855   9.671  1.00  0.00           N
ATOM   4520  CA  PRO   289      17.698  -5.034   9.202  1.00  0.00           C
ATOM   4521  CD  PRO   289      15.389  -5.129   8.624  1.00  0.00           C
ATOM   4522  CB  PRO   289      17.618  -5.097   7.674  1.00  0.00           C
ATOM   4523  CG  PRO   289      16.151  -4.760   7.343  1.00  0.00           C
ATOM   4524  C   PRO   289      18.644  -4.021   9.756  1.00  0.00           C
ATOM   4525  O   PRO   289      19.827  -4.328   9.881  1.00  0.00           O
ATOM   4526  HA  PRO   289      18.041  -6.034   9.556  1.00  0.00           H
ATOM   4527  HD1 PRO   289      14.410  -4.610   8.748  1.00  0.00           H
ATOM   4528  HD2 PRO   289      15.199  -6.227   8.608  1.00  0.00           H
ATOM   4529  HB1 PRO   289      17.970  -6.063   7.241  1.00  0.00           H
ATOM   4530  HB2 PRO   289      18.259  -4.282   7.263  1.00  0.00           H
ATOM   4531  HG1 PRO   289      15.987  -3.713   6.997  1.00  0.00           H
ATOM   4532  HG2 PRO   289      15.814  -5.447   6.532  1.00  0.00           H
ATOM   4533  N   VAL   290      18.160  -2.805  10.055  1.00  0.00           N
ATOM   4534  CA  VAL   290      18.974  -1.760  10.598  1.00  0.00           C
ATOM   4535  CB  VAL   290      18.266  -0.437  10.615  1.00  0.00           C
ATOM   4536  CG1 VAL   290      19.171   0.594  11.308  1.00  0.00           C
ATOM   4537  CG2 VAL   290      17.881  -0.067   9.173  1.00  0.00           C
ATOM   4538  C   VAL   290      19.350  -2.071  12.010  1.00  0.00           C
ATOM   4539  O   VAL   290      20.455  -1.743  12.428  1.00  0.00           O
ATOM   4540  H   VAL   290      17.171  -2.618   9.888  1.00  0.00           H
ATOM   4541  HA  VAL   290      19.902  -1.668   9.987  1.00  0.00           H
ATOM   4542  HB  VAL   290      17.331  -0.545  11.213  1.00  0.00           H
ATOM   4543 1HG1 VAL   290      19.450   0.326  12.354  1.00  0.00           H
ATOM   4544 2HG1 VAL   290      18.705   1.607  11.276  1.00  0.00           H
ATOM   4545 3HG1 VAL   290      20.117   0.649  10.720  1.00  0.00           H
ATOM   4546 1HG2 VAL   290      17.355   0.916   9.186  1.00  0.00           H
ATOM   4547 2HG2 VAL   290      17.284  -0.865   8.672  1.00  0.00           H
ATOM   4548 3HG2 VAL   290      18.825   0.062   8.594  1.00  0.00           H
ATOM   4549  N   LEU   291      18.417  -2.621  12.814  1.00  0.00           N
ATOM   4550  CA  LEU   291      18.718  -2.920  14.187  1.00  0.00           C
ATOM   4551  CB  LEU   291      17.490  -3.329  15.019  1.00  0.00           C
ATOM   4552  CG  LEU   291      16.399  -2.252  15.137  1.00  0.00           C
ATOM   4553  CD1 LEU   291      15.385  -2.644  16.223  1.00  0.00           C
ATOM   4554  CD2 LEU   291      16.991  -0.846  15.328  1.00  0.00           C
ATOM   4555  C   LEU   291      19.656  -4.068  14.297  1.00  0.00           C
ATOM   4556  O   LEU   291      20.676  -3.989  14.978  1.00  0.00           O
ATOM   4557  H   LEU   291      17.489  -2.827  12.444  1.00  0.00           H
ATOM   4558  HA  LEU   291      19.189  -2.024  14.656  1.00  0.00           H
ATOM   4559  HB1 LEU   291      17.807  -3.669  16.033  1.00  0.00           H
ATOM   4560  HB2 LEU   291      17.028  -4.207  14.510  1.00  0.00           H
ATOM   4561  HG  LEU   291      15.848  -2.242  14.168  1.00  0.00           H
ATOM   4562 1HD1 LEU   291      14.594  -1.863  16.309  1.00  0.00           H
ATOM   4563 2HD1 LEU   291      15.879  -2.846  17.202  1.00  0.00           H
ATOM   4564 3HD1 LEU   291      14.891  -3.588  15.895  1.00  0.00           H
ATOM   4565 1HD2 LEU   291      16.200  -0.065  15.414  1.00  0.00           H
ATOM   4566 2HD2 LEU   291      17.716  -0.599  14.517  1.00  0.00           H
ATOM   4567 3HD2 LEU   291      17.557  -0.852  16.288  1.00  0.00           H
ATOM   4568  N   LEU   292      19.368  -5.106  13.465  1.00  0.00           N
ATOM   4569  CA  LEU   292      19.980  -6.408  13.463  1.00  0.00           C
ATOM   4570  CB  LEU   292      19.062  -7.500  12.899  1.00  0.00           C
ATOM   4571  CG  LEU   292      18.064  -8.106  13.923  1.00  0.00           C
ATOM   4572  CD1 LEU   292      18.883  -8.624  15.084  1.00  0.00           C
ATOM   4573  CD2 LEU   292      16.902  -7.232  14.421  1.00  0.00           C
ATOM   4574  C   LEU   292      21.356  -6.532  12.870  1.00  0.00           C
ATOM   4575  O   LEU   292      21.737  -5.913  11.881  1.00  0.00           O
ATOM   4576  H   LEU   292      18.641  -4.943  12.769  1.00  0.00           H
ATOM   4577  HA  LEU   292      20.107  -6.667  14.540  1.00  0.00           H
ATOM   4578  HB1 LEU   292      19.668  -8.308  12.426  1.00  0.00           H
ATOM   4579  HB2 LEU   292      18.455  -7.031  12.090  1.00  0.00           H
ATOM   4580  HG  LEU   292      17.606  -8.997  13.433  1.00  0.00           H
ATOM   4581 1HD1 LEU   292      18.166  -9.059  15.819  1.00  0.00           H
ATOM   4582 2HD1 LEU   292      19.551  -7.850  15.529  1.00  0.00           H
ATOM   4583 3HD1 LEU   292      19.526  -9.452  14.704  1.00  0.00           H
ATOM   4584 1HD2 LEU   292      16.185  -7.667  15.156  1.00  0.00           H
ATOM   4585 2HD2 LEU   292      16.332  -6.852  13.541  1.00  0.00           H
ATOM   4586 3HD2 LEU   292      17.361  -6.342  14.912  1.00  0.00           H
ATOM   4587  N   GLY   293      22.122  -7.380  13.592  1.00  0.00           N
ATOM   4588  CA  GLY   293      23.470  -7.869  13.535  1.00  0.00           C
ATOM   4589  C   GLY   293      24.389  -7.185  12.575  1.00  0.00           C
ATOM   4590  O   GLY   293      25.032  -6.195  12.879  1.00  0.00           O
ATOM   4591  H   GLY   293      21.610  -7.774  14.381  1.00  0.00           H
ATOM   4592  HA1 GLY   293      23.463  -8.965  13.331  1.00  0.00           H
ATOM   4593  HA2 GLY   293      23.906  -7.733  14.552  1.00  0.00           H
ATOM   4594  N   LYS   294      24.599  -7.699  11.376  1.00  0.00           N
ATOM   4595  CA  LYS   294      25.523  -6.907  10.647  1.00  0.00           C
ATOM   4596  CB  LYS   294      26.763  -7.652  10.142  1.00  0.00           C
ATOM   4597  CG  LYS   294      27.712  -8.161  11.251  1.00  0.00           C
ATOM   4598  CD  LYS   294      28.848  -9.094  10.802  1.00  0.00           C
ATOM   4599  CE  LYS   294      28.936 -10.423  11.568  1.00  0.00           C
ATOM   4600  NZ  LYS   294      28.300 -11.523  10.805  1.00  0.00           N
ATOM   4601  C   LYS   294      24.751  -6.494   9.479  1.00  0.00           C
ATOM   4602  O   LYS   294      25.090  -6.819   8.341  1.00  0.00           O
ATOM   4603  H   LYS   294      24.158  -8.548  11.023  1.00  0.00           H
ATOM   4604  HA  LYS   294      25.825  -6.016  11.246  1.00  0.00           H
ATOM   4605  HB1 LYS   294      27.324  -7.019   9.415  1.00  0.00           H
ATOM   4606  HB2 LYS   294      26.401  -8.548   9.585  1.00  0.00           H
ATOM   4607  HG1 LYS   294      27.119  -8.652  12.057  1.00  0.00           H
ATOM   4608  HG2 LYS   294      28.192  -7.262  11.704  1.00  0.00           H
ATOM   4609  HD1 LYS   294      28.779  -9.285   9.706  1.00  0.00           H
ATOM   4610  HD2 LYS   294      29.805  -8.551  10.979  1.00  0.00           H
ATOM   4611  HE1 LYS   294      29.988 -10.669  11.843  1.00  0.00           H
ATOM   4612  HE2 LYS   294      28.363 -10.300  12.517  1.00  0.00           H
ATOM   4613  HZ1 LYS   294      28.358 -12.405  11.314  1.00  0.00           H
ATOM   4614  HZ2 LYS   294      28.691 -11.604   9.867  1.00  0.00           H
ATOM   4615  HZ3 LYS   294      27.311 -11.293  10.705  1.00  0.00           H
ATOM   4616  N   ASN   295      23.693  -5.745   9.814  1.00  0.00           N
ATOM   4617  CA  ASN   295      22.697  -5.260   8.946  1.00  0.00           C
ATOM   4618  CB  ASN   295      23.253  -4.314   7.864  1.00  0.00           C
ATOM   4619  CG  ASN   295      22.211  -3.247   7.585  1.00  0.00           C
ATOM   4620  OD1 ASN   295      21.638  -3.174   6.499  1.00  0.00           O
ATOM   4621  ND2 ASN   295      21.979  -2.371   8.602  1.00  0.00           N
ATOM   4622  C   ASN   295      22.149  -6.547   8.419  1.00  0.00           C
ATOM   4623  O   ASN   295      21.688  -7.377   9.202  1.00  0.00           O
ATOM   4624  H   ASN   295      23.599  -5.501  10.800  1.00  0.00           H
ATOM   4625  HA  ASN   295      21.911  -4.733   9.536  1.00  0.00           H
ATOM   4626  HB1 ASN   295      23.571  -4.855   6.943  1.00  0.00           H
ATOM   4627  HB2 ASN   295      24.152  -3.807   8.287  1.00  0.00           H
ATOM   4628 1HD2 ASN   295      22.454  -2.432   9.503  1.00  0.00           H
ATOM   4629 2HD2 ASN   295      21.301  -1.623   8.457  1.00  0.00           H
ATOM   4630  N   ILE   296      22.273  -6.818   7.117  1.00  0.00           N
ATOM   4631  CA  ILE   296      21.643  -8.005   6.641  1.00  0.00           C
ATOM   4632  CB  ILE   296      21.367  -7.946   5.140  1.00  0.00           C
ATOM   4633  CG1 ILE   296      20.157  -8.817   4.725  1.00  0.00           C
ATOM   4634  CG2 ILE   296      22.639  -8.274   4.338  1.00  0.00           C
ATOM   4635  CD1 ILE   296      18.799  -8.341   5.252  1.00  0.00           C
ATOM   4636  C   ILE   296      22.381  -9.253   7.069  1.00  0.00           C
ATOM   4637  O   ILE   296      21.743 -10.289   7.176  1.00  0.00           O
ATOM   4638  H   ILE   296      22.795  -6.204   6.492  1.00  0.00           H
ATOM   4639  HA  ILE   296      20.646  -8.048   7.138  1.00  0.00           H
ATOM   4640  HB  ILE   296      21.100  -6.890   4.903  1.00  0.00           H
ATOM   4641 1HG1 ILE   296      20.122  -8.922   3.616  1.00  0.00           H
ATOM   4642 2HG1 ILE   296      20.330  -9.836   5.143  1.00  0.00           H
ATOM   4643 1HG2 ILE   296      23.511  -7.647   4.637  1.00  0.00           H
ATOM   4644 2HG2 ILE   296      22.450  -8.200   3.242  1.00  0.00           H
ATOM   4645 3HG2 ILE   296      22.904  -9.335   4.557  1.00  0.00           H
ATOM   4646 1HD1 ILE   296      17.927  -8.968   4.953  1.00  0.00           H
ATOM   4647 2HD1 ILE   296      18.625  -7.279   4.960  1.00  0.00           H
ATOM   4648 3HD1 ILE   296      18.854  -8.368   6.365  1.00  0.00           H
ATOM   4649  N   SER   297      23.691  -9.238   7.394  1.00  0.00           N
ATOM   4650  CA  SER   297      24.224 -10.544   7.653  1.00  0.00           C
ATOM   4651  CB  SER   297      25.723 -10.726   7.373  1.00  0.00           C
ATOM   4652  OG  SER   297      26.518 -10.343   8.474  1.00  0.00           O
ATOM   4653  C   SER   297      23.861 -11.087   9.009  1.00  0.00           C
ATOM   4654  O   SER   297      23.687 -12.296   9.136  1.00  0.00           O
ATOM   4655  H   SER   297      24.246  -8.384   7.450  1.00  0.00           H
ATOM   4656  HA  SER   297      23.710 -11.215   6.926  1.00  0.00           H
ATOM   4657  HB1 SER   297      26.029 -10.187   6.446  1.00  0.00           H
ATOM   4658  HB2 SER   297      25.899 -11.813   7.199  1.00  0.00           H
ATOM   4659  HG  SER   297      27.445 -10.456   8.301  1.00  0.00           H
ATOM   4660  N   GLU   298      23.694 -10.289  10.075  1.00  0.00           N
ATOM   4661  CA  GLU   298      23.338 -11.065  11.233  1.00  0.00           C
ATOM   4662  CB  GLU   298      23.921 -10.668  12.582  1.00  0.00           C
ATOM   4663  CG  GLU   298      24.034 -11.767  13.644  1.00  0.00           C
ATOM   4664  CD  GLU   298      25.422 -12.411  13.572  1.00  0.00           C
ATOM   4665  OE1 GLU   298      26.251 -11.992  12.722  1.00  0.00           O
ATOM   4666  OE2 GLU   298      25.680 -13.333  14.388  1.00  0.00           O
ATOM   4667  C   GLU   298      21.854 -11.176  11.306  1.00  0.00           C
ATOM   4668  O   GLU   298      21.411 -12.214  11.767  1.00  0.00           O
ATOM   4669  H   GLU   298      23.804  -9.275  10.065  1.00  0.00           H
ATOM   4670  HA  GLU   298      23.710 -12.097  11.033  1.00  0.00           H
ATOM   4671  HB1 GLU   298      23.345  -9.808  12.997  1.00  0.00           H
ATOM   4672  HB2 GLU   298      24.955 -10.299  12.389  1.00  0.00           H
ATOM   4673  HG1 GLU   298      23.216 -12.520  13.558  1.00  0.00           H
ATOM   4674  HG2 GLU   298      23.940 -11.281  14.643  1.00  0.00           H
ATOM   4675  N   ALA   299      21.030 -10.179  10.860  1.00  0.00           N
ATOM   4676  CA  ALA   299      19.656 -10.387  10.508  1.00  0.00           C
ATOM   4677  CB  ALA   299      19.103  -9.281   9.593  1.00  0.00           C
ATOM   4678  C   ALA   299      19.499 -11.686   9.779  1.00  0.00           C
ATOM   4679  O   ALA   299      18.574 -12.447  10.063  1.00  0.00           O
ATOM   4680  H   ALA   299      21.413  -9.238  10.773  1.00  0.00           H
ATOM   4681  HA  ALA   299      19.046 -10.421  11.441  1.00  0.00           H
ATOM   4682  HB1 ALA   299      19.220  -8.314  10.136  1.00  0.00           H
ATOM   4683  HB2 ALA   299      18.056  -9.472   9.262  1.00  0.00           H
ATOM   4684  HB3 ALA   299      19.745  -9.240   8.683  1.00  0.00           H
ATOM   4685  N   LYS   300      20.421 -11.996   8.853  1.00  0.00           N
ATOM   4686  CA  LYS   300      20.297 -13.166   8.025  1.00  0.00           C
ATOM   4687  CB  LYS   300      21.489 -13.330   7.070  1.00  0.00           C
ATOM   4688  CG  LYS   300      21.389 -14.567   6.176  1.00  0.00           C
ATOM   4689  CD  LYS   300      22.577 -14.726   5.225  1.00  0.00           C
ATOM   4690  CE  LYS   300      22.832 -13.506   4.339  1.00  0.00           C
ATOM   4691  NZ  LYS   300      24.086 -13.694   3.575  1.00  0.00           N
ATOM   4692  C   LYS   300      20.277 -14.422   8.838  1.00  0.00           C
ATOM   4693  O   LYS   300      19.428 -15.285   8.622  1.00  0.00           O
ATOM   4694  H   LYS   300      21.230 -11.386   8.734  1.00  0.00           H
ATOM   4695  HA  LYS   300      19.356 -13.098   7.430  1.00  0.00           H
ATOM   4696  HB1 LYS   300      21.632 -12.410   6.456  1.00  0.00           H
ATOM   4697  HB2 LYS   300      22.401 -13.452   7.700  1.00  0.00           H
ATOM   4698  HG1 LYS   300      21.247 -15.487   6.789  1.00  0.00           H
ATOM   4699  HG2 LYS   300      20.477 -14.446   5.546  1.00  0.00           H
ATOM   4700  HD1 LYS   300      23.498 -14.998   5.791  1.00  0.00           H
ATOM   4701  HD2 LYS   300      22.344 -15.581   4.548  1.00  0.00           H
ATOM   4702  HE1 LYS   300      22.836 -12.557   4.924  1.00  0.00           H
ATOM   4703  HE2 LYS   300      21.996 -13.444   3.603  1.00  0.00           H
ATOM   4704  HZ1 LYS   300      24.256 -12.880   2.984  1.00  0.00           H
ATOM   4705  HZ2 LYS   300      24.083 -14.562   3.040  1.00  0.00           H
ATOM   4706  HZ3 LYS   300      24.850 -13.750   4.248  1.00  0.00           H
ATOM   4707  N   GLY   301      21.198 -14.564   9.807  1.00  0.00           N
ATOM   4708  CA  GLY   301      21.265 -15.820  10.499  1.00  0.00           C
ATOM   4709  C   GLY   301      19.982 -16.075  11.214  1.00  0.00           C
ATOM   4710  O   GLY   301      19.463 -17.189  11.259  1.00  0.00           O
ATOM   4711  H   GLY   301      21.832 -13.801  10.044  1.00  0.00           H
ATOM   4712  HA1 GLY   301      22.144 -15.874  11.183  1.00  0.00           H
ATOM   4713  HA2 GLY   301      21.387 -16.620   9.732  1.00  0.00           H
ATOM   4714  N   LEU   302      19.500 -15.002  11.833  1.00  0.00           N
ATOM   4715  CA  LEU   302      18.385 -14.856  12.697  1.00  0.00           C
ATOM   4716  CB  LEU   302      18.606 -13.471  13.305  1.00  0.00           C
ATOM   4717  CG  LEU   302      19.774 -13.394  14.350  1.00  0.00           C
ATOM   4718  CD1 LEU   302      21.107 -14.022  13.905  1.00  0.00           C
ATOM   4719  CD2 LEU   302      20.006 -11.935  14.785  1.00  0.00           C
ATOM   4720  C   LEU   302      17.058 -14.990  11.999  1.00  0.00           C
ATOM   4721  O   LEU   302      16.180 -15.712  12.470  1.00  0.00           O
ATOM   4722  H   LEU   302      20.018 -14.141  11.657  1.00  0.00           H
ATOM   4723  HA  LEU   302      18.449 -15.622  13.505  1.00  0.00           H
ATOM   4724  HB1 LEU   302      17.659 -13.090  13.754  1.00  0.00           H
ATOM   4725  HB2 LEU   302      18.871 -12.785  12.467  1.00  0.00           H
ATOM   4726  HG  LEU   302      19.438 -13.953  15.254  1.00  0.00           H
ATOM   4727 1HD1 LEU   302      21.937 -13.967  14.648  1.00  0.00           H
ATOM   4728 2HD1 LEU   302      21.433 -13.577  12.936  1.00  0.00           H
ATOM   4729 3HD1 LEU   302      20.910 -15.103  13.717  1.00  0.00           H
ATOM   4730 1HD2 LEU   302      20.836 -11.880  15.528  1.00  0.00           H
ATOM   4731 2HD2 LEU   302      19.072 -11.462  15.169  1.00  0.00           H
ATOM   4732 3HD2 LEU   302      20.325 -11.363  13.883  1.00  0.00           H
ATOM   4733  N   LEU   303      16.862 -14.300  10.858  1.00  0.00           N
ATOM   4734  CA  LEU   303      15.600 -14.390  10.172  1.00  0.00           C
ATOM   4735  CB  LEU   303      14.838 -13.053  10.134  1.00  0.00           C
ATOM   4736  CG  LEU   303      14.189 -12.652  11.468  1.00  0.00           C
ATOM   4737  CD1 LEU   303      12.951 -13.516  11.745  1.00  0.00           C
ATOM   4738  CD2 LEU   303      15.201 -12.687  12.623  1.00  0.00           C
ATOM   4739  C   LEU   303      15.853 -14.762   8.747  1.00  0.00           C
ATOM   4740  O   LEU   303      16.253 -13.926   7.939  1.00  0.00           O
ATOM   4741  H   LEU   303      17.607 -13.715  10.481  1.00  0.00           H
ATOM   4742  HA  LEU   303      14.966 -15.169  10.655  1.00  0.00           H
ATOM   4743  HB1 LEU   303      15.503 -12.237   9.765  1.00  0.00           H
ATOM   4744  HB2 LEU   303      14.015 -13.166   9.390  1.00  0.00           H
ATOM   4745  HG  LEU   303      13.841 -11.598  11.364  1.00  0.00           H
ATOM   4746 1HD1 LEU   303      12.480 -13.225  12.713  1.00  0.00           H
ATOM   4747 2HD1 LEU   303      13.189 -14.605  11.711  1.00  0.00           H
ATOM   4748 3HD1 LEU   303      12.211 -13.310  10.937  1.00  0.00           H
ATOM   4749 1HD2 LEU   303      14.730 -12.396  13.591  1.00  0.00           H
ATOM   4750 2HD2 LEU   303      16.095 -12.059  12.400  1.00  0.00           H
ATOM   4751 3HD2 LEU   303      15.552 -13.740  12.727  1.00  0.00           H
ATOM   4752  N   PRO   304      15.610 -16.000   8.421  1.00  0.00           N
ATOM   4753  CA  PRO   304      15.774 -16.448   7.064  1.00  0.00           C
ATOM   4754  CD  PRO   304      15.864 -17.067   9.372  1.00  0.00           C
ATOM   4755  CB  PRO   304      16.049 -17.952   7.134  1.00  0.00           C
ATOM   4756  CG  PRO   304      15.652 -18.355   8.563  1.00  0.00           C
ATOM   4757  C   PRO   304      14.560 -16.093   6.271  1.00  0.00           C
ATOM   4758  O   PRO   304      13.551 -15.712   6.862  1.00  0.00           O
ATOM   4759  HA  PRO   304      16.660 -15.938   6.618  1.00  0.00           H
ATOM   4760  HD1 PRO   304      16.857 -17.003   9.876  1.00  0.00           H
ATOM   4761  HD2 PRO   304      15.075 -17.021  10.159  1.00  0.00           H
ATOM   4762  HB1 PRO   304      15.540 -18.544   6.338  1.00  0.00           H
ATOM   4763  HB2 PRO   304      17.148 -18.106   7.027  1.00  0.00           H
ATOM   4764  HG1 PRO   304      16.196 -19.244   8.960  1.00  0.00           H
ATOM   4765  HG2 PRO   304      14.562 -18.588   8.565  1.00  0.00           H
ATOM   4766  N   ALA   305      14.629 -16.218   4.931  1.00  0.00           N
ATOM   4767  CA  ALA   305      13.504 -15.878   4.114  1.00  0.00           C
ATOM   4768  CB  ALA   305      13.737 -16.116   2.612  1.00  0.00           C
ATOM   4769  C   ALA   305      12.366 -16.741   4.545  1.00  0.00           C
ATOM   4770  O   ALA   305      12.555 -17.879   4.973  1.00  0.00           O
ATOM   4771  H   ALA   305      15.488 -16.557   4.497  1.00  0.00           H
ATOM   4772  HA  ALA   305      13.238 -14.808   4.280  1.00  0.00           H
ATOM   4773  HB1 ALA   305      12.860 -15.851   1.975  1.00  0.00           H
ATOM   4774  HB2 ALA   305      14.056 -17.168   2.425  1.00  0.00           H
ATOM   4775  HB3 ALA   305      14.580 -15.457   2.301  1.00  0.00           H
ATOM   4776  N   LYS   306      11.139 -16.197   4.459  1.00  0.00           N
ATOM   4777  CA  LYS   306      10.000 -16.930   4.923  1.00  0.00           C
ATOM   4778  CB  LYS   306       8.779 -16.066   5.284  1.00  0.00           C
ATOM   4779  CG  LYS   306       8.360 -15.048   4.225  1.00  0.00           C
ATOM   4780  CD  LYS   306       9.437 -14.004   3.928  1.00  0.00           C
ATOM   4781  CE  LYS   306       8.871 -12.684   3.407  1.00  0.00           C
ATOM   4782  NZ  LYS   306       8.467 -11.846   4.559  1.00  0.00           N
ATOM   4783  C   LYS   306       9.591 -17.972   3.944  1.00  0.00           C
ATOM   4784  O   LYS   306       9.831 -17.867   2.743  1.00  0.00           O
ATOM   4785  H   LYS   306      11.020 -15.264   4.064  1.00  0.00           H
ATOM   4786  HA  LYS   306      10.311 -17.460   5.853  1.00  0.00           H
ATOM   4787  HB1 LYS   306       8.948 -15.554   6.260  1.00  0.00           H
ATOM   4788  HB2 LYS   306       7.919 -16.761   5.425  1.00  0.00           H
ATOM   4789  HG1 LYS   306       7.399 -14.556   4.507  1.00  0.00           H
ATOM   4790  HG2 LYS   306       8.177 -15.611   3.280  1.00  0.00           H
ATOM   4791  HD1 LYS   306      10.201 -14.412   3.226  1.00  0.00           H
ATOM   4792  HD2 LYS   306       9.957 -13.783   4.889  1.00  0.00           H
ATOM   4793  HE1 LYS   306       8.040 -12.836   2.680  1.00  0.00           H
ATOM   4794  HE2 LYS   306       9.693 -12.151   2.874  1.00  0.00           H
ATOM   4795  HZ1 LYS   306       8.089 -10.965   4.211  1.00  0.00           H
ATOM   4796  HZ2 LYS   306       9.228 -11.707   5.224  1.00  0.00           H
ATOM   4797  HZ3 LYS   306       7.715 -12.333   5.047  1.00  0.00           H
ATOM   4798  N   HIS   307       8.893 -19.011   4.440  1.00  0.00           N
ATOM   4799  CA  HIS   307       8.400 -20.197   3.762  1.00  0.00           C
ATOM   4800  ND1 HIS   307       7.565 -22.943   6.037  1.00  0.00           N
ATOM   4801  CG  HIS   307       7.696 -21.585   5.834  1.00  0.00           C
ATOM   4802  CB  HIS   307       7.277 -20.872   4.570  1.00  0.00           C
ATOM   4803  NE2 HIS   307       8.492 -22.114   7.881  1.00  0.00           N
ATOM   4804  CD2 HIS   307       8.261 -21.098   6.972  1.00  0.00           C
ATOM   4805  CE1 HIS   307       8.055 -23.203   7.278  1.00  0.00           C
ATOM   4806  C   HIS   307       7.946 -19.985   2.322  1.00  0.00           C
ATOM   4807  O   HIS   307       8.180 -20.865   1.495  1.00  0.00           O
ATOM   4808  H   HIS   307       8.680 -18.957   5.436  1.00  0.00           H
ATOM   4809  HA  HIS   307       9.248 -20.921   3.727  1.00  0.00           H
ATOM   4810  HB1 HIS   307       6.710 -21.572   3.913  1.00  0.00           H
ATOM   4811  HB2 HIS   307       6.568 -20.067   4.873  1.00  0.00           H
ATOM   4812  HE2 HIS   307       8.907 -22.039   8.810  1.00  0.00           H
ATOM   4813  HD2 HIS   307       8.502 -20.036   7.146  1.00  0.00           H
ATOM   4814  HE1 HIS   307       8.084 -24.209   7.729  1.00  0.00           H
ATOM   4815  N   ASN   308       7.352 -18.807   1.993  1.00  0.00           N
ATOM   4816  CA  ASN   308       6.918 -18.403   0.687  1.00  0.00           C
ATOM   4817  CB  ASN   308       8.022 -18.254  -0.386  1.00  0.00           C
ATOM   4818  CG  ASN   308       8.706 -16.897  -0.180  1.00  0.00           C
ATOM   4819  OD1 ASN   308       8.050 -15.859  -0.064  1.00  0.00           O
ATOM   4820  ND2 ASN   308      10.066 -16.895  -0.147  1.00  0.00           N
ATOM   4821  C   ASN   308       5.847 -19.341   0.368  1.00  0.00           C
ATOM   4822  O   ASN   308       4.878 -19.352   1.117  1.00  0.00           O
ATOM   4823  H   ASN   308       7.200 -18.143   2.752  1.00  0.00           H
ATOM   4824  HA  ASN   308       6.444 -17.401   0.802  1.00  0.00           H
ATOM   4825  HB1 ASN   308       7.636 -18.388  -1.423  1.00  0.00           H
ATOM   4826  HB2 ASN   308       8.782 -19.048  -0.202  1.00  0.00           H
ATOM   4827 1HD2 ASN   308      10.521 -15.993  -0.010  1.00  0.00           H
ATOM   4828 2HD2 ASN   308      10.605 -17.754  -0.254  1.00  0.00           H
ATOM   4829  N   LEU   309       5.914 -20.181  -0.678  1.00  0.00           N
ATOM   4830  CA  LEU   309       4.788 -21.072  -0.842  1.00  0.00           C
ATOM   4831  CB  LEU   309       4.774 -21.759  -2.219  1.00  0.00           C
ATOM   4832  CG  LEU   309       3.607 -22.739  -2.492  1.00  0.00           C
ATOM   4833  CD1 LEU   309       2.245 -22.038  -2.623  1.00  0.00           C
ATOM   4834  CD2 LEU   309       3.903 -23.621  -3.720  1.00  0.00           C
ATOM   4835  C   LEU   309       4.862 -22.128   0.235  1.00  0.00           C
ATOM   4836  O   LEU   309       5.771 -22.956   0.253  1.00  0.00           O
ATOM   4837  H   LEU   309       6.710 -20.190  -1.316  1.00  0.00           H
ATOM   4838  HA  LEU   309       3.844 -20.491  -0.717  1.00  0.00           H
ATOM   4839  HB1 LEU   309       4.811 -20.987  -3.023  1.00  0.00           H
ATOM   4840  HB2 LEU   309       5.716 -22.350  -2.295  1.00  0.00           H
ATOM   4841  HG  LEU   309       3.540 -23.419  -1.611  1.00  0.00           H
ATOM   4842 1HD1 LEU   309       2.031 -21.400  -1.734  1.00  0.00           H
ATOM   4843 2HD1 LEU   309       1.425 -22.770  -2.809  1.00  0.00           H
ATOM   4844 3HD1 LEU   309       2.300 -21.366  -3.511  1.00  0.00           H
ATOM   4845 1HD2 LEU   309       4.891 -24.129  -3.625  1.00  0.00           H
ATOM   4846 2HD2 LEU   309       3.832 -23.039  -4.668  1.00  0.00           H
ATOM   4847 3HD2 LEU   309       3.121 -24.415  -3.756  1.00  0.00           H
ATOM   4848  N   ASN   310       3.893 -22.098   1.174  1.00  0.00           N
ATOM   4849  CA  ASN   310       3.844 -22.912   2.336  1.00  0.00           C
ATOM   4850  CB  ASN   310       2.748 -22.400   3.266  1.00  0.00           C
ATOM   4851  CG  ASN   310       3.025 -21.062   3.938  1.00  0.00           C
ATOM   4852  OD1 ASN   310       4.100 -20.489   3.824  1.00  0.00           O
ATOM   4853  ND2 ASN   310       2.018 -20.537   4.682  1.00  0.00           N
ATOM   4854  C   ASN   310       3.381 -24.241   1.861  1.00  0.00           C
ATOM   4855  O   ASN   310       2.189 -24.412   1.608  1.00  0.00           O
ATOM   4856  H   ASN   310       3.131 -21.434   1.037  1.00  0.00           H
ATOM   4857  HA  ASN   310       4.833 -22.971   2.847  1.00  0.00           H
ATOM   4858  HB1 ASN   310       2.511 -23.171   4.036  1.00  0.00           H
ATOM   4859  HB2 ASN   310       1.831 -22.268   2.646  1.00  0.00           H
ATOM   4860 1HD2 ASN   310       2.204 -19.641   5.132  1.00  0.00           H
ATOM   4861 2HD2 ASN   310       1.123 -21.014   4.785  1.00  0.00           H
ATOM   4862  N   ALA   311       4.291 -25.219   1.707  1.00  0.00           N
ATOM   4863  CA  ALA   311       3.814 -26.442   1.148  1.00  0.00           C
ATOM   4864  CB  ALA   311       4.508 -26.821  -0.181  1.00  0.00           C
ATOM   4865  C   ALA   311       3.803 -27.536   2.187  1.00  0.00           C
ATOM   4866  O   ALA   311       2.688 -27.856   2.597  1.00  0.00           O
ATOM   4867  H   ALA   311       5.267 -25.094   1.975  1.00  0.00           H
ATOM   4868  HA  ALA   311       2.745 -26.260   0.890  1.00  0.00           H
ATOM   4869  HB1 ALA   311       4.135 -27.777  -0.618  1.00  0.00           H
ATOM   4870  HB2 ALA   311       5.616 -26.849  -0.055  1.00  0.00           H
ATOM   4871  HB3 ALA   311       4.280 -26.012  -0.914  1.00  0.00           H
ATOM   4872  N   PRO   312       4.883 -28.145   2.688  1.00  0.00           N
ATOM   4873  CA  PRO   312       4.680 -29.117   3.735  1.00  0.00           C
ATOM   4874  CD  PRO   312       6.089 -28.467   1.928  1.00  0.00           C
ATOM   4875  CB  PRO   312       5.975 -29.925   3.858  1.00  0.00           C
ATOM   4876  CG  PRO   312       6.590 -29.821   2.455  1.00  0.00           C
ATOM   4877  C   PRO   312       4.249 -28.426   4.986  1.00  0.00           C
ATOM   4878  O   PRO   312       3.383 -28.953   5.684  1.00  0.00           O
ATOM   4879  HA  PRO   312       3.864 -29.808   3.418  1.00  0.00           H
ATOM   4880  HD1 PRO   312       6.863 -27.665   1.967  1.00  0.00           H
ATOM   4881  HD2 PRO   312       5.794 -28.604   0.861  1.00  0.00           H
ATOM   4882  HB1 PRO   312       5.837 -30.968   4.227  1.00  0.00           H
ATOM   4883  HB2 PRO   312       6.648 -29.393   4.570  1.00  0.00           H
ATOM   4884  HG1 PRO   312       7.698 -29.941   2.430  1.00  0.00           H
ATOM   4885  HG2 PRO   312       6.143 -30.623   1.823  1.00  0.00           H
ATOM   4886  N   ASP   313       4.848 -27.263   5.292  1.00  0.00           N
ATOM   4887  CA  ASP   313       4.319 -26.495   6.369  1.00  0.00           C
ATOM   4888  CB  ASP   313       5.275 -25.460   6.933  1.00  0.00           C
ATOM   4889  CG  ASP   313       6.384 -26.194   7.641  1.00  0.00           C
ATOM   4890  OD1 ASP   313       7.322 -26.642   6.931  1.00  0.00           O
ATOM   4891  OD2 ASP   313       6.317 -26.318   8.892  1.00  0.00           O
ATOM   4892  C   ASP   313       3.324 -25.702   5.640  1.00  0.00           C
ATOM   4893  O   ASP   313       3.692 -24.882   4.802  1.00  0.00           O
ATOM   4894  H   ASP   313       5.660 -26.938   4.767  1.00  0.00           H
ATOM   4895  HA  ASP   313       3.861 -27.131   7.162  1.00  0.00           H
ATOM   4896  HB1 ASP   313       4.767 -24.712   7.585  1.00  0.00           H
ATOM   4897  HB2 ASP   313       5.726 -24.911   6.074  1.00  0.00           H
ATOM   4898  N   THR   314       2.046 -25.986   5.888  1.00  0.00           N
ATOM   4899  CA  THR   314       1.022 -25.233   5.259  1.00  0.00           C
ATOM   4900  CB  THR   314      -0.209 -26.066   5.164  1.00  0.00           C
ATOM   4901  OG1 THR   314       0.127 -27.286   4.519  1.00  0.00           O
ATOM   4902  CG2 THR   314      -1.264 -25.328   4.323  1.00  0.00           C
ATOM   4903  C   THR   314       0.921 -24.056   6.189  1.00  0.00           C
ATOM   4904  O   THR   314       1.719 -23.126   6.139  1.00  0.00           O
ATOM   4905  H   THR   314       1.805 -26.743   6.528  1.00  0.00           H
ATOM   4906  HA  THR   314       1.348 -24.902   4.245  1.00  0.00           H
ATOM   4907  HB  THR   314      -0.610 -26.272   6.184  1.00  0.00           H
ATOM   4908  HG1 THR   314      -0.658 -27.817   4.458  1.00  0.00           H
ATOM   4909 1HG2 THR   314      -1.528 -24.370   4.829  1.00  0.00           H
ATOM   4910 2HG2 THR   314      -2.160 -25.959   4.116  1.00  0.00           H
ATOM   4911 3HG2 THR   314      -0.797 -25.074   3.343  1.00  0.00           H
ATOM   4912  N   TYR   315      -0.025 -24.060   7.132  1.00  0.00           N
ATOM   4913  CA  TYR   315       0.088 -23.058   8.152  1.00  0.00           C
ATOM   4914  CB  TYR   315      -1.233 -22.780   8.939  1.00  0.00           C
ATOM   4915  CG  TYR   315      -1.912 -24.032   9.412  1.00  0.00           C
ATOM   4916  CD1 TYR   315      -2.825 -24.674   8.598  1.00  0.00           C
ATOM   4917  CD2 TYR   315      -1.681 -24.561  10.660  1.00  0.00           C
ATOM   4918  CE1 TYR   315      -3.450 -25.828   8.990  1.00  0.00           C
ATOM   4919  CE2 TYR   315      -2.307 -25.717  11.061  1.00  0.00           C
ATOM   4920  CZ  TYR   315      -3.187 -26.357  10.223  1.00  0.00           C
ATOM   4921  OH  TYR   315      -3.846 -27.547  10.596  1.00  0.00           O
ATOM   4922  C   TYR   315       1.170 -23.635   9.004  1.00  0.00           C
ATOM   4923  O   TYR   315       1.396 -24.847   8.950  1.00  0.00           O
ATOM   4924  H   TYR   315      -0.786 -24.739   7.127  1.00  0.00           H
ATOM   4925  HA  TYR   315       0.449 -22.108   7.694  1.00  0.00           H
ATOM   4926  HB1 TYR   315      -1.050 -22.082   9.789  1.00  0.00           H
ATOM   4927  HB2 TYR   315      -1.934 -22.269   8.238  1.00  0.00           H
ATOM   4928  HD1 TYR   315      -3.056 -24.247   7.608  1.00  0.00           H
ATOM   4929  HD2 TYR   315      -0.985 -24.052  11.347  1.00  0.00           H
ATOM   4930  HE1 TYR   315      -4.163 -26.329   8.314  1.00  0.00           H
ATOM   4931  HE2 TYR   315      -2.101 -26.133  12.062  1.00  0.00           H
ATOM   4932  HH  TYR   315      -3.663 -27.915  11.453  1.00  0.00           H
ATOM   4933  N   ASP   316       1.924 -22.814   9.743  1.00  0.00           N
ATOM   4934  CA  ASP   316       2.963 -23.486  10.469  1.00  0.00           C
ATOM   4935  CB  ASP   316       4.401 -23.241   9.950  1.00  0.00           C
ATOM   4936  CG  ASP   316       4.793 -21.782   9.718  1.00  0.00           C
ATOM   4937  OD1 ASP   316       4.084 -21.048   8.975  1.00  0.00           O
ATOM   4938  OD2 ASP   316       5.874 -21.403  10.243  1.00  0.00           O
ATOM   4939  C   ASP   316       2.812 -23.324  11.948  1.00  0.00           C
ATOM   4940  O   ASP   316       3.327 -22.417  12.606  1.00  0.00           O
ATOM   4941  H   ASP   316       1.774 -21.806   9.786  1.00  0.00           H
ATOM   4942  HA  ASP   316       2.779 -24.570  10.285  1.00  0.00           H
ATOM   4943  HB1 ASP   316       5.137 -23.726  10.633  1.00  0.00           H
ATOM   4944  HB2 ASP   316       4.483 -23.759   8.966  1.00  0.00           H
ATOM   4945  N   PRO   317       2.103 -24.296  12.479  1.00  0.00           N
ATOM   4946  CA  PRO   317       1.674 -24.311  13.856  1.00  0.00           C
ATOM   4947  CD  PRO   317       1.731 -25.527  11.795  1.00  0.00           C
ATOM   4948  CB  PRO   317       0.585 -25.384  13.921  1.00  0.00           C
ATOM   4949  CG  PRO   317       1.037 -26.399  12.860  1.00  0.00           C
ATOM   4950  C   PRO   317       2.763 -24.651  14.818  1.00  0.00           C
ATOM   4951  O   PRO   317       2.580 -24.431  16.014  1.00  0.00           O
ATOM   4952  HA  PRO   317       1.237 -23.320  14.122  1.00  0.00           H
ATOM   4953  HD1 PRO   317       1.115 -25.362  10.880  1.00  0.00           H
ATOM   4954  HD2 PRO   317       2.669 -26.045  11.487  1.00  0.00           H
ATOM   4955  HB1 PRO   317       0.416 -25.815  14.935  1.00  0.00           H
ATOM   4956  HB2 PRO   317      -0.371 -24.927  13.576  1.00  0.00           H
ATOM   4957  HG1 PRO   317       1.665 -27.230  13.256  1.00  0.00           H
ATOM   4958  HG2 PRO   317       0.125 -26.845  12.399  1.00  0.00           H
ATOM   4959  N   GLU   318       3.879 -25.198  14.321  1.00  0.00           N
ATOM   4960  CA  GLU   318       4.960 -25.673  15.121  1.00  0.00           C
ATOM   4961  CB  GLU   318       6.097 -26.198  14.221  1.00  0.00           C
ATOM   4962  CG  GLU   318       7.203 -27.010  14.898  1.00  0.00           C
ATOM   4963  CD  GLU   318       8.107 -27.524  13.778  1.00  0.00           C
ATOM   4964  OE1 GLU   318       8.950 -26.731  13.279  1.00  0.00           O
ATOM   4965  OE2 GLU   318       7.958 -28.716  13.398  1.00  0.00           O
ATOM   4966  C   GLU   318       5.496 -24.561  15.963  1.00  0.00           C
ATOM   4967  O   GLU   318       5.846 -24.783  17.120  1.00  0.00           O
ATOM   4968  H   GLU   318       3.961 -25.280  13.308  1.00  0.00           H
ATOM   4969  HA  GLU   318       4.599 -26.496  15.780  1.00  0.00           H
ATOM   4970  HB1 GLU   318       5.663 -26.790  13.381  1.00  0.00           H
ATOM   4971  HB2 GLU   318       6.586 -25.305  13.766  1.00  0.00           H
ATOM   4972  HG1 GLU   318       7.752 -26.440  15.684  1.00  0.00           H
ATOM   4973  HG2 GLU   318       6.728 -27.893  15.386  1.00  0.00           H
ATOM   4974  N   VAL   319       5.560 -23.328  15.431  1.00  0.00           N
ATOM   4975  CA  VAL   319       6.215 -22.322  16.211  1.00  0.00           C
ATOM   4976  CB  VAL   319       6.895 -21.267  15.372  1.00  0.00           C
ATOM   4977  CG1 VAL   319       7.568 -20.231  16.285  1.00  0.00           C
ATOM   4978  CG2 VAL   319       7.872 -21.978  14.420  1.00  0.00           C
ATOM   4979  C   VAL   319       5.305 -21.699  17.238  1.00  0.00           C
ATOM   4980  O   VAL   319       4.079 -21.693  17.134  1.00  0.00           O
ATOM   4981  H   VAL   319       5.161 -23.119  14.516  1.00  0.00           H
ATOM   4982  HA  VAL   319       7.022 -22.841  16.779  1.00  0.00           H
ATOM   4983  HB  VAL   319       6.120 -20.749  14.760  1.00  0.00           H
ATOM   4984 1HG1 VAL   319       8.070 -19.452  15.665  1.00  0.00           H
ATOM   4985 2HG1 VAL   319       8.268 -20.705  17.012  1.00  0.00           H
ATOM   4986 3HG1 VAL   319       6.765 -19.728  16.872  1.00  0.00           H
ATOM   4987 1HG2 VAL   319       8.374 -21.199  13.800  1.00  0.00           H
ATOM   4988 2HG2 VAL   319       7.379 -22.767  13.806  1.00  0.00           H
ATOM   4989 3HG2 VAL   319       8.654 -22.472  15.043  1.00  0.00           H
ATOM   4990  N   ASP   320       5.904 -21.215  18.339  1.00  0.00           N
ATOM   4991  CA  ASP   320       5.139 -20.495  19.314  1.00  0.00           C
ATOM   4992  CB  ASP   320       5.605 -20.670  20.758  1.00  0.00           C
ATOM   4993  CG  ASP   320       4.780 -21.782  21.342  1.00  0.00           C
ATOM   4994  OD1 ASP   320       3.551 -21.766  21.069  1.00  0.00           O
ATOM   4995  OD2 ASP   320       5.338 -22.641  22.069  1.00  0.00           O
ATOM   4996  C   ASP   320       5.246 -19.042  19.035  1.00  0.00           C
ATOM   4997  O   ASP   320       6.319 -18.453  19.115  1.00  0.00           O
ATOM   4998  H   ASP   320       6.904 -21.360  18.481  1.00  0.00           H
ATOM   4999  HA  ASP   320       4.070 -20.802  19.237  1.00  0.00           H
ATOM   5000  HB1 ASP   320       5.560 -19.728  21.353  1.00  0.00           H
ATOM   5001  HB2 ASP   320       6.667 -21.009  20.735  1.00  0.00           H
ATOM   5002  N   PRO   321       4.140 -18.459  18.686  1.00  0.00           N
ATOM   5003  CA  PRO   321       4.137 -17.054  18.415  1.00  0.00           C
ATOM   5004  CD  PRO   321       3.130 -19.158  17.913  1.00  0.00           C
ATOM   5005  CB  PRO   321       3.000 -16.805  17.424  1.00  0.00           C
ATOM   5006  CG  PRO   321       2.130 -18.068  17.508  1.00  0.00           C
ATOM   5007  C   PRO   321       4.131 -16.193  19.643  1.00  0.00           C
ATOM   5008  O   PRO   321       4.221 -14.976  19.498  1.00  0.00           O
ATOM   5009  HA  PRO   321       5.086 -16.831  17.874  1.00  0.00           H
ATOM   5010  HD1 PRO   321       3.538 -19.742  17.055  1.00  0.00           H
ATOM   5011  HD2 PRO   321       2.607 -19.868  18.594  1.00  0.00           H
ATOM   5012  HB1 PRO   321       2.442 -15.856  17.602  1.00  0.00           H
ATOM   5013  HB2 PRO   321       3.440 -16.758  16.401  1.00  0.00           H
ATOM   5014  HG1 PRO   321       1.549 -18.293  16.583  1.00  0.00           H
ATOM   5015  HG2 PRO   321       1.407 -17.934  18.346  1.00  0.00           H
ATOM   5016  N   SER   322       4.029 -16.764  20.857  1.00  0.00           N
ATOM   5017  CA  SER   322       3.917 -15.914  22.013  1.00  0.00           C
ATOM   5018  CB  SER   322       3.625 -16.666  23.321  1.00  0.00           C
ATOM   5019  OG  SER   322       3.533 -15.745  24.398  1.00  0.00           O
ATOM   5020  C   SER   322       5.168 -15.119  22.223  1.00  0.00           C
ATOM   5021  O   SER   322       6.266 -15.550  21.875  1.00  0.00           O
ATOM   5022  H   SER   322       4.031 -17.779  20.956  1.00  0.00           H
ATOM   5023  HA  SER   322       3.081 -15.198  21.834  1.00  0.00           H
ATOM   5024  HB1 SER   322       4.374 -17.468  23.519  1.00  0.00           H
ATOM   5025  HB2 SER   322       2.629 -17.156  23.212  1.00  0.00           H
ATOM   5026  HG  SER   322       3.353 -16.210  25.206  1.00  0.00           H
ATOM   5027  N   ILE   323       5.002 -13.906  22.805  1.00  0.00           N
ATOM   5028  CA  ILE   323       6.093 -13.027  23.129  1.00  0.00           C
ATOM   5029  CB  ILE   323       5.663 -11.607  23.369  1.00  0.00           C
ATOM   5030  CG1 ILE   323       4.951 -11.030  22.135  1.00  0.00           C
ATOM   5031  CG2 ILE   323       6.905 -10.804  23.790  1.00  0.00           C
ATOM   5032  CD1 ILE   323       5.833 -10.970  20.890  1.00  0.00           C
ATOM   5033  C   ILE   323       6.655 -13.524  24.425  1.00  0.00           C
ATOM   5034  O   ILE   323       5.919 -13.778  25.377  1.00  0.00           O
ATOM   5035  H   ILE   323       4.054 -13.601  23.025  1.00  0.00           H
ATOM   5036  HA  ILE   323       6.870 -13.066  22.331  1.00  0.00           H
ATOM   5037  HB  ILE   323       4.942 -11.602  24.219  1.00  0.00           H
ATOM   5038 1HG1 ILE   323       4.011 -11.592  21.925  1.00  0.00           H
ATOM   5039 2HG1 ILE   323       4.660  -9.983  22.383  1.00  0.00           H
ATOM   5040 1HG2 ILE   323       6.586  -9.750  23.968  1.00  0.00           H
ATOM   5041 2HG2 ILE   323       7.741 -10.885  23.057  1.00  0.00           H
ATOM   5042 3HG2 ILE   323       7.264 -11.219  24.761  1.00  0.00           H
ATOM   5043 1HD1 ILE   323       5.316 -10.551  19.995  1.00  0.00           H
ATOM   5044 2HD1 ILE   323       6.262 -11.974  20.663  1.00  0.00           H
ATOM   5045 3HD1 ILE   323       6.687 -10.292  21.124  1.00  0.00           H
ATOM   5046  N   ALA   324       7.988 -13.698  24.477  1.00  0.00           N
ATOM   5047  CA  ALA   324       8.655 -14.203  25.642  1.00  0.00           C
ATOM   5048  CB  ALA   324      10.053 -14.757  25.325  1.00  0.00           C
ATOM   5049  C   ALA   324       8.821 -13.098  26.631  1.00  0.00           C
ATOM   5050  O   ALA   324       8.809 -11.919  26.290  1.00  0.00           O
ATOM   5051  H   ALA   324       8.546 -13.462  23.656  1.00  0.00           H
ATOM   5052  HA  ALA   324       8.036 -15.011  26.097  1.00  0.00           H
ATOM   5053  HB1 ALA   324      10.571 -15.150  26.231  1.00  0.00           H
ATOM   5054  HB2 ALA   324      10.678 -13.995  24.803  1.00  0.00           H
ATOM   5055  HB3 ALA   324       9.919 -15.613  24.623  1.00  0.00           H
ATOM   5056  N   ASN   325       8.852 -13.489  27.906  1.00  0.00           N
ATOM   5057  CA  ASN   325       8.809 -12.661  29.076  1.00  0.00           C
ATOM   5058  CB  ASN   325       8.550 -13.556  30.294  1.00  0.00           C
ATOM   5059  CG  ASN   325       7.991 -12.740  31.449  1.00  0.00           C
ATOM   5060  OD1 ASN   325       8.443 -11.636  31.741  1.00  0.00           O
ATOM   5061  ND2 ASN   325       6.964 -13.317  32.126  1.00  0.00           N
ATOM   5062  C   ASN   325      10.120 -12.057  29.332  1.00  0.00           C
[truncated: 531,967 more chars]
